# Supplementary material for: The association between time scarcity, sociodemographic correlates and consumption of ultra-processed foods among parents in Norway: a cross-sectional study
Source: BMC Public Health. 2017 May 15;17:447. doi: 10.1186/s12889-017-4408-3 (PMC5433068; doi:10.1186/s12889-017-4408-3)
Supplement: Additional file 1: — HSL Questionnaire. Questionnaire. English translation of the combined questionnaire from the cross-sectional studies The Healthy and Sustainable Lifestyle project and the Child Food Courage project. (ZIP 293 kb) [file 12889_2017_4408_MOESM1_ESM.zip]

Archive with 2 entries (2 files):
- HSL Questionnaire.xml
- HSL Questionnaire THS.eng.xml
