# Supplementary material for: The association between time scarcity, sociodemographic correlates and consumption of ultra-processed foods among parents in Norway: a cross-sectional study
Source: BMC Public Health. 2017 May 15;17:447. doi: 10.1186/s12889-017-4408-3 (PMC5433068; doi:10.1186/s12889-017-4408-3)
Supplement: Additional file 1: — HSL Questionnaire. Questionnaire. English translation of the combined questionnaire from the cross-sectional studies The Healthy and Sustainable Lifestyle project and the Child Food Courage project. (ZIP 293 kb) [file 12889_2017_4408_MOESM1_ESM.zip › HSL Questionnaire.xml]

<?xml version="1.0" encoding="UTF-8" standalone="yes"?>
<?mso-application progid="Word.Document"?>
<w:wordDocument xmlns:aml="http://schemas.microsoft.com/aml/2001/core" xmlns:wpc="http://schemas.microsoft.com/office/word/2010/wordprocessingCanvas" xmlns:cx="http://schemas.microsoft.com/office/drawing/2014/chartex" xmlns:cx1="http://schemas.microsoft.com/office/drawing/2015/9/8/chartex" xmlns:cx2="http://schemas.microsoft.com/office/drawing/2015/10/21/chartex" xmlns:cx3="http://schemas.microsoft.com/office/drawing/2016/5/9/chartex" xmlns:cx4="http://schemas.microsoft.com/office/drawing/2016/5/10/chartex" xmlns:cx5="http://schemas.microsoft.com/office/drawing/2016/5/11/chartex" xmlns:dt="uuid:C2F41010-65B3-11d1-A29F-00AA00C14882" xmlns:mc="http://schemas.openxmlformats.org/markup-compatibility/2006" xmlns:o="urn:schemas-microsoft-com:office:office" xmlns:v="urn:schemas-microsoft-com:vml" xmlns:w10="urn:schemas-microsoft-com:office:word" xmlns:w="http://schemas.microsoft.com/office/word/2003/wordml" xmlns:wx="http://schemas.microsoft.com/office/word/2003/auxHint" xmlns:wne="http://schemas.microsoft.com/office/word/2006/wordml" xmlns:wsp="http://schemas.microsoft.com/office/word/2003/wordml/sp2" xmlns:sl="http://schemas.microsoft.com/schemaLibrary/2003/core" w:macrosPresent="no" w:embeddedObjPresent="no" w:ocxPresent="no" xml:space="preserve"><w:ignoreSubtree w:val="http://schemas.microsoft.com/office/word/2003/wordml/sp2"/><o:DocumentProperties><o:Author>Helga Birgit T Bjørnarå</o:Author><o:LastAuthor>Tonje Holte Stea</o:LastAuthor><o:Revision>2</o:Revision><o:TotalTime>0</o:TotalTime><o:Created>2017-03-31T14:38:00Z</o:Created><o:LastSaved>2017-03-31T14:38:00Z</o:LastSaved><o:Pages>59</o:Pages><o:Words>7086</o:Words><o:Characters>37556</o:Characters><o:Company>Universitetet i Agder</o:Company><o:Lines>312</o:Lines><o:Paragraphs>89</o:Paragraphs><o:CharactersWithSpaces>44553</o:CharactersWithSpaces><o:Version>16</o:Version></o:DocumentProperties><w:fonts><w:defaultFonts w:ascii="Verdana" w:fareast="Times New Roman" w:h-ansi="Verdana" w:cs="Verdana"/><w:font w:name="Times New Roman"><w:panose-1 w:val="02020603050405020304"/><w:charset w:val="00"/><w:family w:val="Roman"/><w:pitch w:val="variable"/><w:sig w:usb-0="E0002AFF" w:usb-1="C0007843" w:usb-2="00000009" w:usb-3="00000000" w:csb-0="000001FF" w:csb-1="00000000"/></w:font><w:font w:name="Symbol"><w:panose-1 w:val="05050102010706020507"/><w:charset w:val="02"/><w:family w:val="Roman"/><w:pitch w:val="variable"/><w:sig w:usb-0="00000000" w:usb-1="10000000" w:usb-2="00000000" w:usb-3="00000000" w:csb-0="80000000" w:csb-1="00000000"/></w:font><w:font w:name="Wingdings"><w:panose-1 w:val="05000000000000000000"/><w:charset w:val="02"/><w:family w:val="auto"/><w:pitch w:val="variable"/><w:sig w:usb-0="00000000" w:usb-1="10000000" w:usb-2="00000000" w:usb-3="00000000" w:csb-0="80000000" w:csb-1="00000000"/></w:font><w:font w:name="Cambria Math"><w:panose-1 w:val="02040503050406030204"/><w:charset w:val="00"/><w:family w:val="Roman"/><w:pitch w:val="variable"/><w:sig w:usb-0="E00002FF" w:usb-1="420024FF" w:usb-2="00000000" w:usb-3="00000000" w:csb-0="0000019F" w:csb-1="00000000"/></w:font><w:font w:name="Palatino Linotype"><w:panose-1 w:val="02040502050505030304"/><w:charset w:val="00"/><w:family w:val="Roman"/><w:pitch w:val="variable"/><w:sig w:usb-0="E0000287" w:usb-1="40000013" w:usb-2="00000000" w:usb-3="00000000" w:csb-0="0000019F" w:csb-1="00000000"/></w:font><w:font w:name="Arial Unicode MS"><w:altName w:val="Yu Gothic"/><w:panose-1 w:val="020B0604020202020204"/><w:charset w:val="80"/><w:family w:val="Swiss"/><w:pitch w:val="variable"/><w:sig w:usb-0="F7FFAFFF" w:usb-1="E9DFFFFF" w:usb-2="0000003F" w:usb-3="00000000" w:csb-0="003F01FF" w:csb-1="00000000"/></w:font><w:font w:name="Verdana"><w:panose-1 w:val="020B0604030504040204"/><w:charset w:val="00"/><w:family w:val="Swiss"/><w:pitch w:val="variable"/><w:sig w:usb-0="A10006FF" w:usb-1="4000205B" w:usb-2="00000010" w:usb-3="00000000" w:csb-0="0000019F" w:csb-1="00000000"/></w:font><w:font w:name="@Arial Unicode MS"><w:panose-1 w:val="020B0604020202020204"/><w:charset w:val="80"/><w:family w:val="Swiss"/><w:pitch w:val="variable"/><w:sig w:usb-0="F7FFAFFF" w:usb-1="E9DFFFFF" w:usb-2="0000003F" w:usb-3="00000000" w:csb-0="003F01FF" w:csb-1="00000000"/></w:font></w:fonts><w:lists><w:listDef w:listDefId="0"><w:lsid w:val="FFFFFF88"/><w:plt w:val="HybridMultilevel"/><w:tmpl w:val="80FE1754"/><w:lvl w:ilvl="0" w:tplc="04090001"><w:start w:val="1"/><w:nfc w:val="23"/><w:lvlText w:val="°"/><w:lvlJc w:val="left"/><w:pPr><w:tabs><w:tab w:val="list" w:pos="500"/></w:tabs><w:ind w:left="500" w:hanging="250"/></w:pPr><w:rPr><w:rFonts w:ascii="Symbol" w:h-ansi="Symbol" w:hint="default"/></w:rPr></w:lvl><w:lvl w:ilvl="1" w:tplc="04090001"><w:start w:val="1"/><w:nfc w:val="23"/><w:lvlText w:val="°"/><w:lvlJc w:val="left"/><w:pPr><w:tabs><w:tab w:val="list" w:pos="500"/></w:tabs><w:ind w:left="700" w:hanging="250"/></w:pPr><w:rPr><w:rFonts w:ascii="Symbol" w:h-ansi="Symbol" w:hint="default"/></w:rPr></w:lvl><w:lvl w:ilvl="2" w:tplc="04090001"><w:start w:val="1"/><w:nfc w:val="23"/><w:lvlText w:val="°"/><w:lvlJc w:val="left"/><w:pPr><w:tabs><w:tab w:val="list" w:pos="500"/></w:tabs><w:ind w:left="900" w:hanging="250"/></w:pPr><w:rPr><w:rFonts w:ascii="Symbol" w:h-ansi="Symbol" w:hint="default"/></w:rPr></w:lvl><w:lvl w:ilvl="3" w:tplc="04090001"><w:start w:val="1"/><w:nfc w:val="23"/><w:lvlText w:val="°"/><w:lvlJc w:val="left"/><w:pPr><w:tabs><w:tab w:val="list" w:pos="500"/></w:tabs><w:ind w:left="1100" w:hanging="250"/></w:pPr><w:rPr><w:rFonts w:ascii="Symbol" w:h-ansi="Symbol" w:hint="default"/></w:rPr></w:lvl><w:lvl w:ilvl="4" w:tplc="04090001"><w:start w:val="1"/><w:nfc w:val="23"/><w:lvlText w:val="°"/><w:lvlJc w:val="left"/><w:pPr><w:tabs><w:tab w:val="list" w:pos="500"/></w:tabs><w:ind w:left="1300" w:hanging="250"/></w:pPr><w:rPr><w:rFonts w:ascii="Symbol" w:h-ansi="Symbol" w:hint="default"/></w:rPr></w:lvl><w:lvl w:ilvl="5" w:tplc="04090001"><w:start w:val="1"/><w:nfc w:val="23"/><w:lvlText w:val="°"/><w:lvlJc w:val="left"/><w:pPr><w:tabs><w:tab w:val="list" w:pos="500"/></w:tabs><w:ind w:left="1500" w:hanging="250"/></w:pPr><w:rPr><w:rFonts w:ascii="Symbol" w:h-ansi="Symbol" w:hint="default"/></w:rPr></w:lvl><w:lvl w:ilvl="6" w:tplc="36BAF262"><w:lvlText w:val=""/><w:lvlJc w:val="left"/></w:lvl><w:lvl w:ilvl="7" w:tplc="4D68E8FC"><w:lvlText w:val=""/><w:lvlJc w:val="left"/></w:lvl><w:lvl w:ilvl="8" w:tplc="ADE4A1C2"><w:lvlText w:val=""/><w:lvlJc w:val="left"/></w:lvl></w:listDef><w:listDef w:listDefId="1"><w:lsid w:val="1EF83DF6"/><w:plt w:val="HybridMultilevel"/><w:tmpl w:val="6B5641C8"/><w:lvl w:ilvl="0" w:tplc="04090003"><w:start w:val="1"/><w:nfc w:val="23"/><w:lvlText w:val=" "/><w:lvlJc w:val="left"/><w:pPr><w:tabs><w:tab w:val="list" w:pos="500"/></w:tabs><w:ind w:left="500" w:hanging="250"/></w:pPr><w:rPr><w:rFonts w:ascii="Symbol" w:h-ansi="Symbol" w:hint="default"/></w:rPr></w:lvl><w:lvl w:ilvl="1" w:tplc="04090003"><w:start w:val="1"/><w:nfc w:val="23"/><w:lvlText w:val=" "/><w:lvlJc w:val="left"/><w:pPr><w:tabs><w:tab w:val="list" w:pos="500"/></w:tabs><w:ind w:left="700" w:hanging="250"/></w:pPr><w:rPr><w:rFonts w:ascii="Symbol" w:h-ansi="Symbol" w:hint="default"/></w:rPr></w:lvl><w:lvl w:ilvl="2" w:tplc="04090003"><w:start w:val="1"/><w:nfc w:val="23"/><w:lvlText w:val=" "/><w:lvlJc w:val="left"/><w:pPr><w:tabs><w:tab w:val="list" w:pos="500"/></w:tabs><w:ind w:left="900" w:hanging="250"/></w:pPr><w:rPr><w:rFonts w:ascii="Symbol" w:h-ansi="Symbol" w:hint="default"/></w:rPr></w:lvl><w:lvl w:ilvl="3" w:tplc="04090003"><w:start w:val="1"/><w:nfc w:val="23"/><w:lvlText w:val=" "/><w:lvlJc w:val="left"/><w:pPr><w:tabs><w:tab w:val="list" w:pos="500"/></w:tabs><w:ind w:left="1100" w:hanging="250"/></w:pPr><w:rPr><w:rFonts w:ascii="Symbol" w:h-ansi="Symbol" w:hint="default"/></w:rPr></w:lvl><w:lvl w:ilvl="4" w:tplc="04090003"><w:start w:val="1"/><w:nfc w:val="23"/><w:lvlText w:val=" "/><w:lvlJc w:val="left"/><w:pPr><w:tabs><w:tab w:val="list" w:pos="500"/></w:tabs><w:ind w:left="1300" w:hanging="250"/></w:pPr><w:rPr><w:rFonts w:ascii="Symbol" w:h-ansi="Symbol" w:hint="default"/></w:rPr></w:lvl><w:lvl w:ilvl="5" w:tplc="04090003"><w:start w:val="1"/><w:nfc w:val="23"/><w:lvlText w:val=" "/><w:lvlJc w:val="left"/><w:pPr><w:tabs><w:tab w:val="list" w:pos="500"/></w:tabs><w:ind w:left="1500" w:hanging="250"/></w:pPr><w:rPr><w:rFonts w:ascii="Symbol" w:h-ansi="Symbol" w:hint="default"/></w:rPr></w:lvl><w:lvl w:ilvl="6" w:tplc="903E09A2"><w:lvlText w:val=""/><w:lvlJc w:val="left"/></w:lvl><w:lvl w:ilvl="7" w:tplc="D5AE1A06"><w:lvlText w:val=""/><w:lvlJc w:val="left"/></w:lvl><w:lvl w:ilvl="8" w:tplc="D80CF300"><w:lvlText w:val=""/><w:lvlJc w:val="left"/></w:lvl></w:listDef><w:listDef w:listDefId="2"><w:lsid w:val="23762D19"/><w:plt w:val="HybridMultilevel"/><w:tmpl w:val="959C2DF8"/><w:lvl w:ilvl="0" w:tplc="04090001"><w:start w:val="1"/><w:nfc w:val="23"/><w:lvlText w:val="·"/><w:lvlJc w:val="left"/><w:pPr><w:tabs><w:tab w:val="list" w:pos="500"/></w:tabs><w:ind w:left="500" w:hanging="250"/></w:pPr><w:rPr><w:rFonts w:ascii="Symbol" w:h-ansi="Symbol" w:hint="default"/></w:rPr></w:lvl><w:lvl w:ilvl="1" w:tplc="04090001"><w:start w:val="1"/><w:nfc w:val="23"/><w:lvlText w:val="·"/><w:lvlJc w:val="left"/><w:pPr><w:tabs><w:tab w:val="list" w:pos="500"/></w:tabs><w:ind w:left="700" w:hanging="250"/></w:pPr><w:rPr><w:rFonts w:ascii="Symbol" w:h-ansi="Symbol" w:hint="default"/></w:rPr></w:lvl><w:lvl w:ilvl="2" w:tplc="04090001"><w:start w:val="1"/><w:nfc w:val="23"/><w:lvlText w:val="·"/><w:lvlJc w:val="left"/><w:pPr><w:tabs><w:tab w:val="list" w:pos="500"/></w:tabs><w:ind w:left="900" w:hanging="250"/></w:pPr><w:rPr><w:rFonts w:ascii="Symbol" w:h-ansi="Symbol" w:hint="default"/></w:rPr></w:lvl><w:lvl w:ilvl="3" w:tplc="04090001"><w:start w:val="1"/><w:nfc w:val="23"/><w:lvlText w:val="·"/><w:lvlJc w:val="left"/><w:pPr><w:tabs><w:tab w:val="list" w:pos="500"/></w:tabs><w:ind w:left="1100" w:hanging="250"/></w:pPr><w:rPr><w:rFonts w:ascii="Symbol" w:h-ansi="Symbol" w:hint="default"/></w:rPr></w:lvl><w:lvl w:ilvl="4" w:tplc="04090001"><w:start w:val="1"/><w:nfc w:val="23"/><w:lvlText w:val="·"/><w:lvlJc w:val="left"/><w:pPr><w:tabs><w:tab w:val="list" w:pos="500"/></w:tabs><w:ind w:left="1300" w:hanging="250"/></w:pPr><w:rPr><w:rFonts w:ascii="Symbol" w:h-ansi="Symbol" w:hint="default"/></w:rPr></w:lvl><w:lvl w:ilvl="5" w:tplc="04090001"><w:start w:val="1"/><w:nfc w:val="23"/><w:lvlText w:val="·"/><w:lvlJc w:val="left"/><w:pPr><w:tabs><w:tab w:val="list" w:pos="500"/></w:tabs><w:ind w:left="1500" w:hanging="250"/></w:pPr><w:rPr><w:rFonts w:ascii="Symbol" w:h-ansi="Symbol" w:hint="default"/></w:rPr></w:lvl><w:lvl w:ilvl="6" w:tplc="024A3FC8"><w:lvlText w:val=""/><w:lvlJc w:val="left"/></w:lvl><w:lvl w:ilvl="7" w:tplc="26E6B26A"><w:lvlText w:val=""/><w:lvlJc w:val="left"/></w:lvl><w:lvl w:ilvl="8" w:tplc="0186E6CA"><w:lvlText w:val=""/><w:lvlJc w:val="left"/></w:lvl></w:listDef></w:lists><w:styles><w:versionOfBuiltInStylenames w:val="7"/><w:latentStyles w:defLockedState="off" w:latentStyleCount="374"><w:lsdException w:name="Normal"/><w:lsdException w:name="heading 1"/><w:lsdException w:name="heading 2"/><w:lsdException w:name="heading 3"/><w:lsdException w:name="heading 4"/><w:lsdException w:name="heading 5"/><w:lsdException w:name="heading 6"/><w:lsdException w:name="heading 7"/><w:lsdException w:name="heading 8"/><w:lsdException w:name="heading 9"/><w:lsdException w:name="index 1"/><w:lsdException w:name="index 2"/><w:lsdException w:name="index 3"/><w:lsdException w:name="index 4"/><w:lsdException w:name="index 5"/><w:lsdException w:name="index 6"/><w:lsdException w:name="index 7"/><w:lsdException w:name="index 8"/><w:lsdException w:name="index 9"/><w:lsdException w:name="toc 1"/><w:lsdException w:name="toc 2"/><w:lsdException w:name="toc 3"/><w:lsdException w:name="toc 4"/><w:lsdException w:name="toc 5"/><w:lsdException w:name="toc 6"/><w:lsdException w:name="toc 7"/><w:lsdException w:name="toc 8"/><w:lsdException w:name="toc 9"/><w:lsdException w:name="Normal Indent"/><w:lsdException w:name="footnote text"/><w:lsdException w:name="annotation text"/><w:lsdException w:name="header"/><w:lsdException w:name="footer"/><w:lsdException w:name="index heading"/><w:lsdException w:name="caption"/><w:lsdException w:name="table of figures"/><w:lsdException w:name="envelope address"/><w:lsdException w:name="envelope return"/><w:lsdException w:name="footnote reference"/><w:lsdException w:name="annotation reference"/><w:lsdException w:name="line number"/><w:lsdException w:name="page number"/><w:lsdException w:name="endnote reference"/><w:lsdException w:name="endnote text"/><w:lsdException w:name="table of authorities"/><w:lsdException w:name="macro"/><w:lsdException w:name="List"/><w:lsdException w:name="List Bullet"/><w:lsdException w:name="List 3"/><w:lsdException w:name="List 4"/><w:lsdException w:name="List 5"/><w:lsdException w:name="List Bullet 2"/><w:lsdException w:name="List Bullet 3"/><w:lsdException w:name="List Bullet 4"/><w:lsdException w:name="List Bullet 5"/><w:lsdException w:name="List Number 2"/><w:lsdException w:name="List Number 3"/><w:lsdException w:name="List Number 4"/><w:lsdException w:name="List Number 5"/><w:lsdException w:name="Title"/><w:lsdException w:name="Closing"/><w:lsdException w:name="Signature"/><w:lsdException w:name="Default Paragraph Font"/><w:lsdException w:name="Body Text"/><w:lsdException w:name="Body Text Indent"/><w:lsdException w:name="List Continue"/><w:lsdException w:name="List Continue 2"/><w:lsdException w:name="List Continue 3"/><w:lsdException w:name="Subtitle"/><w:lsdException w:name="Salutation"/><w:lsdException w:name="Date"/><w:lsdException w:name="Body Text First Indent"/><w:lsdException w:name="Body Text First Indent 2"/><w:lsdException w:name="Note Heading"/><w:lsdException w:name="Body Text 2"/><w:lsdException w:name="Body Text 3"/><w:lsdException w:name="Body Text Indent 2"/><w:lsdException w:name="Body Text Indent 3"/><w:lsdException w:name="Block Text"/><w:lsdException w:name="Hyperlink"/><w:lsdException w:name="FollowedHyperlink"/><w:lsdException w:name="Strong"/><w:lsdException w:name="Emphasis"/><w:lsdException w:name="Document Map"/><w:lsdException w:name="Plain Text"/><w:lsdException w:name="E-mail Signature"/><w:lsdException w:name="HTML Top of Form"/><w:lsdException w:name="HTML Bottom of Form"/><w:lsdException w:name="Normal (Web)"/><w:lsdException w:name="HTML Acronym"/><w:lsdException w:name="HTML Address"/><w:lsdException w:name="HTML Cite"/><w:lsdException w:name="HTML Code"/><w:lsdException w:name="HTML Definition"/><w:lsdException w:name="HTML Keyboard"/><w:lsdException w:name="HTML Preformatted"/><w:lsdException w:name="HTML Sample"/><w:lsdException w:name="HTML Typewriter"/><w:lsdException w:name="HTML Variable"/><w:lsdException w:name="Normal Table"/><w:lsdException w:name="annotation subject"/><w:lsdException w:name="No List"/><w:lsdException w:name="Outline List 1"/><w:lsdException w:name="Outline List 2"/><w:lsdException w:name="Outline List 3"/><w:lsdException w:name="Table Simple 1"/><w:lsdException w:name="Table Simple 2"/><w:lsdException w:name="Table Simple 3"/><w:lsdException w:name="Table Classic 1"/><w:lsdException w:name="Table Classic 2"/><w:lsdException w:name="Table Classic 3"/><w:lsdException w:name="Table Classic 4"/><w:lsdException w:name="Table Colorful 1"/><w:lsdException w:name="Table Colorful 2"/><w:lsdException w:name="Table Colorful 3"/><w:lsdException w:name="Table Columns 1"/><w:lsdException w:name="Table Columns 2"/><w:lsdException w:name="Table Columns 3"/><w:lsdException w:name="Table Columns 4"/><w:lsdException w:name="Table Columns 5"/><w:lsdException w:name="Table Grid 1"/><w:lsdException w:name="Table Grid 2"/><w:lsdException w:name="Table Grid 3"/><w:lsdException w:name="Table Grid 4"/><w:lsdException w:name="Table Grid 5"/><w:lsdException w:name="Table Grid 6"/><w:lsdException w:name="Table Grid 7"/><w:lsdException w:name="Table Grid 8"/><w:lsdException w:name="Table List 1"/><w:lsdException w:name="Table List 2"/><w:lsdException w:name="Table List 3"/><w:lsdException w:name="Table List 4"/><w:lsdException w:name="Table List 5"/><w:lsdException w:name="Table List 6"/><w:lsdException w:name="Table List 7"/><w:lsdException w:name="Table List 8"/><w:lsdException w:name="Table 3D effects 1"/><w:lsdException w:name="Table 3D effects 2"/><w:lsdException w:name="Table 3D effects 3"/><w:lsdException w:name="Table Contemporary"/><w:lsdException w:name="Table Elegant"/><w:lsdException w:name="Table Professional"/><w:lsdException w:name="Table Subtle 1"/><w:lsdException w:name="Table Subtle 2"/><w:lsdException w:name="Table Web 1"/><w:lsdException w:name="Table Web 2"/><w:lsdException w:name="Table Web 3"/><w:lsdException w:name="No Spacing"/><w:lsdException w:name="Light Grid"/><w:lsdException w:name="Medium Shading 1"/><w:lsdException w:name="Medium Shading 2"/><w:lsdException w:name="Medium List 1"/><w:lsdException w:name="Medium List 2"/><w:lsdException w:name="Medium Grid 1"/><w:lsdException w:name="Medium Grid 2"/><w:lsdException w:name="Medium Grid 3"/><w:lsdException w:name="Dark List"/><w:lsdException w:name="Colorful Shading"/><w:lsdException w:name="Colorful List"/><w:lsdException w:name="Colorful Grid"/><w:lsdException w:name="Light Shading Accent 1"/><w:lsdException w:name="Light List Accent 1"/><w:lsdException w:name="Light Grid Accent 1"/><w:lsdException w:name="Medium Shading 1 Accent 1"/><w:lsdException w:name="Medium Shading 2 Accent 1"/><w:lsdException w:name="Medium List 1 Accent 1"/><w:lsdException w:name="Revision"/><w:lsdException w:name="List Paragraph"/><w:lsdException w:name="Quote"/><w:lsdException w:name="Intense Quote"/><w:lsdException w:name="Medium List 2 Accent 1"/><w:lsdException w:name="Medium Grid 1 Accent 1"/><w:lsdException w:name="Medium Grid 2 Accent 1"/><w:lsdException w:name="Medium Grid 3 Accent 1"/><w:lsdException w:name="Dark List Accent 1"/><w:lsdException w:name="Colorful Shading Accent 1"/><w:lsdException w:name="Colorful List Accent 1"/><w:lsdException w:name="Colorful Grid Accent 1"/><w:lsdException w:name="Light Shading Accent 2"/><w:lsdException w:name="Light List Accent 2"/><w:lsdException w:name="Light Grid Accent 2"/><w:lsdException w:name="Medium Shading 1 Accent 2"/><w:lsdException w:name="Medium Shading 2 Accent 2"/><w:lsdException w:name="Medium List 1 Accent 2"/><w:lsdException w:name="Medium List 2 Accent 2"/><w:lsdException w:name="Medium Grid 1 Accent 2"/><w:lsdException w:name="Medium Grid 2 Accent 2"/><w:lsdException w:name="Medium Grid 3 Accent 2"/><w:lsdException w:name="Dark List Accent 2"/><w:lsdException w:name="Colorful Shading Accent 2"/><w:lsdException w:name="Colorful List Accent 2"/><w:lsdException w:name="Colorful Grid Accent 2"/><w:lsdException w:name="Light Shading Accent 3"/><w:lsdException w:name="Light List Accent 3"/><w:lsdException w:name="Light Grid Accent 3"/><w:lsdException w:name="Medium Shading 1 Accent 3"/><w:lsdException w:name="Medium Shading 2 Accent 3"/><w:lsdException w:name="Medium List 1 Accent 3"/><w:lsdException w:name="Medium List 2 Accent 3"/><w:lsdException w:name="Medium Grid 1 Accent 3"/><w:lsdException w:name="Medium Grid 2 Accent 3"/><w:lsdException w:name="Medium Grid 3 Accent 3"/><w:lsdException w:name="Dark List Accent 3"/><w:lsdException w:name="Colorful Shading Accent 3"/><w:lsdException w:name="Colorful List Accent 3"/><w:lsdException w:name="Colorful Grid Accent 3"/><w:lsdException w:name="Light Shading Accent 4"/><w:lsdException w:name="Light List Accent 4"/><w:lsdException w:name="Light Grid Accent 4"/><w:lsdException w:name="Medium Shading 1 Accent 4"/><w:lsdException w:name="Medium Shading 2 Accent 4"/><w:lsdException w:name="Medium List 1 Accent 4"/><w:lsdException w:name="Medium List 2 Accent 4"/><w:lsdException w:name="Medium Grid 1 Accent 4"/><w:lsdException w:name="Medium Grid 2 Accent 4"/><w:lsdException w:name="Medium Grid 3 Accent 4"/><w:lsdException w:name="Dark List Accent 4"/><w:lsdException w:name="Colorful Shading Accent 4"/><w:lsdException w:name="Colorful List Accent 4"/><w:lsdException w:name="Colorful Grid Accent 4"/><w:lsdException w:name="Light Shading Accent 5"/><w:lsdException w:name="Light List Accent 5"/><w:lsdException w:name="Light Grid Accent 5"/><w:lsdException w:name="Medium Shading 1 Accent 5"/><w:lsdException w:name="Medium Shading 2 Accent 5"/><w:lsdException w:name="Medium List 1 Accent 5"/><w:lsdException w:name="Medium List 2 Accent 5"/><w:lsdException w:name="Medium Grid 1 Accent 5"/><w:lsdException w:name="Medium Grid 2 Accent 5"/><w:lsdException w:name="Medium Grid 3 Accent 5"/><w:lsdException w:name="Dark List Accent 5"/><w:lsdException w:name="Colorful Shading Accent 5"/><w:lsdException w:name="Colorful List Accent 5"/><w:lsdException w:name="Colorful Grid Accent 5"/><w:lsdException w:name="Light Shading Accent 6"/><w:lsdException w:name="Light List Accent 6"/><w:lsdException w:name="Light Grid Accent 6"/><w:lsdException w:name="Medium Shading 1 Accent 6"/><w:lsdException w:name="Medium Shading 2 Accent 6"/><w:lsdException w:name="Medium List 1 Accent 6"/><w:lsdException w:name="Medium List 2 Accent 6"/><w:lsdException w:name="Medium Grid 1 Accent 6"/><w:lsdException w:name="Medium Grid 2 Accent 6"/><w:lsdException w:name="Medium Grid 3 Accent 6"/><w:lsdException w:name="Dark List Accent 6"/><w:lsdException w:name="Colorful Shading Accent 6"/><w:lsdException w:name="Colorful List Accent 6"/><w:lsdException w:name="Colorful Grid Accent 6"/><w:lsdException w:name="Subtle Emphasis"/><w:lsdException w:name="Intense Emphasis"/><w:lsdException w:name="Subtle Reference"/><w:lsdException w:name="Intense Reference"/><w:lsdException w:name="Book Title"/><w:lsdException w:name="TOC Heading"/><w:lsdException w:name="Plain Table 1"/><w:lsdException w:name="Plain Table 2"/><w:lsdException w:name="Plain Table 3"/><w:lsdException w:name="Plain Table 4"/><w:lsdException w:name="Plain Table 5"/><w:lsdException w:name="Grid Table Light"/><w:lsdException w:name="Grid Table 1 Light"/><w:lsdException w:name="Grid Table 2"/><w:lsdException w:name="Grid Table 3"/><w:lsdException w:name="Grid Table 4"/><w:lsdException w:name="Grid Table 5 Dark"/><w:lsdException w:name="Grid Table 6 Colorful"/><w:lsdException w:name="Grid Table 7 Colorful"/><w:lsdException w:name="Grid Table 1 Light Accent 1"/><w:lsdException w:name="Grid Table 2 Accent 1"/><w:lsdException w:name="Grid Table 3 Accent 1"/><w:lsdException w:name="Grid Table 4 Accent 1"/><w:lsdException w:name="Grid Table 5 Dark Accent 1"/><w:lsdException w:name="Grid Table 6 Colorful Accent 1"/><w:lsdException w:name="Grid Table 7 Colorful Accent 1"/><w:lsdException w:name="Grid Table 1 Light Accent 2"/><w:lsdException w:name="Grid Table 2 Accent 2"/><w:lsdException w:name="Grid Table 3 Accent 2"/><w:lsdException w:name="Grid Table 4 Accent 2"/><w:lsdException w:name="Grid Table 5 Dark Accent 2"/><w:lsdException w:name="Grid Table 6 Colorful Accent 2"/><w:lsdException w:name="Grid Table 7 Colorful Accent 2"/><w:lsdException w:name="Grid Table 1 Light Accent 3"/><w:lsdException w:name="Grid Table 2 Accent 3"/><w:lsdException w:name="Grid Table 3 Accent 3"/><w:lsdException w:name="Grid Table 4 Accent 3"/><w:lsdException w:name="Grid Table 5 Dark Accent 3"/><w:lsdException w:name="Grid Table 6 Colorful Accent 3"/><w:lsdException w:name="Grid Table 7 Colorful Accent 3"/><w:lsdException w:name="Grid Table 1 Light Accent 4"/><w:lsdException w:name="Grid Table 2 Accent 4"/><w:lsdException w:name="Grid Table 3 Accent 4"/><w:lsdException w:name="Grid Table 4 Accent 4"/><w:lsdException w:name="Grid Table 5 Dark Accent 4"/><w:lsdException w:name="Grid Table 6 Colorful Accent 4"/><w:lsdException w:name="Grid Table 7 Colorful Accent 4"/><w:lsdException w:name="Grid Table 1 Light Accent 5"/><w:lsdException w:name="Grid Table 2 Accent 5"/><w:lsdException w:name="Grid Table 3 Accent 5"/><w:lsdException w:name="Grid Table 4 Accent 5"/><w:lsdException w:name="Grid Table 5 Dark Accent 5"/><w:lsdException w:name="Grid Table 6 Colorful Accent 5"/><w:lsdException w:name="Grid Table 7 Colorful Accent 5"/><w:lsdException w:name="Grid Table 1 Light Accent 6"/><w:lsdException w:name="Grid Table 2 Accent 6"/><w:lsdException w:name="Grid Table 3 Accent 6"/><w:lsdException w:name="Grid Table 4 Accent 6"/><w:lsdException w:name="Grid Table 5 Dark Accent 6"/><w:lsdException w:name="Grid Table 6 Colorful Accent 6"/><w:lsdException w:name="Grid Table 7 Colorful Accent 6"/><w:lsdException w:name="List Table 1 Light"/><w:lsdException w:name="List Table 2"/><w:lsdException w:name="List Table 3"/><w:lsdException w:name="List Table 4"/><w:lsdException w:name="List Table 5 Dark"/><w:lsdException w:name="List Table 6 Colorful"/><w:lsdException w:name="List Table 7 Colorful"/><w:lsdException w:name="List Table 1 Light Accent 1"/><w:lsdException w:name="List Table 2 Accent 1"/><w:lsdException w:name="List Table 3 Accent 1"/><w:lsdException w:name="List Table 4 Accent 1"/><w:lsdException w:name="List Table 5 Dark Accent 1"/><w:lsdException w:name="List Table 6 Colorful Accent 1"/><w:lsdException w:name="List Table 7 Colorful Accent 1"/><w:lsdException w:name="List Table 1 Light Accent 2"/><w:lsdException w:name="List Table 2 Accent 2"/><w:lsdException w:name="List Table 3 Accent 2"/><w:lsdException w:name="List Table 4 Accent 2"/><w:lsdException w:name="List Table 5 Dark Accent 2"/><w:lsdException w:name="List Table 6 Colorful Accent 2"/><w:lsdException w:name="List Table 7 Colorful Accent 2"/><w:lsdException w:name="List Table 1 Light Accent 3"/><w:lsdException w:name="List Table 2 Accent 3"/><w:lsdException w:name="List Table 3 Accent 3"/><w:lsdException w:name="List Table 4 Accent 3"/><w:lsdException w:name="List Table 5 Dark Accent 3"/><w:lsdException w:name="List Table 6 Colorful Accent 3"/><w:lsdException w:name="List Table 7 Colorful Accent 3"/><w:lsdException w:name="List Table 1 Light Accent 4"/><w:lsdException w:name="List Table 2 Accent 4"/><w:lsdException w:name="List Table 3 Accent 4"/><w:lsdException w:name="List Table 4 Accent 4"/><w:lsdException w:name="List Table 5 Dark Accent 4"/><w:lsdException w:name="List Table 6 Colorful Accent 4"/><w:lsdException w:name="List Table 7 Colorful Accent 4"/><w:lsdException w:name="List Table 1 Light Accent 5"/><w:lsdException w:name="List Table 2 Accent 5"/><w:lsdException w:name="List Table 3 Accent 5"/><w:lsdException w:name="List Table 4 Accent 5"/><w:lsdException w:name="List Table 5 Dark Accent 5"/><w:lsdException w:name="List Table 6 Colorful Accent 5"/><w:lsdException w:name="List Table 7 Colorful Accent 5"/><w:lsdException w:name="List Table 1 Light Accent 6"/><w:lsdException w:name="List Table 2 Accent 6"/><w:lsdException w:name="List Table 3 Accent 6"/><w:lsdException w:name="List Table 4 Accent 6"/><w:lsdException w:name="List Table 5 Dark Accent 6"/><w:lsdException w:name="List Table 6 Colorful Accent 6"/><w:lsdException w:name="List Table 7 Colorful Accent 6"/><w:lsdException w:name="Mention"/><w:lsdException w:name="Smart Hyperlink"/><w:lsdException w:name="Hashtag"/></w:latentStyles><w:style w:type="paragraph" w:default="on" w:styleId="Normal"><w:name w:val="Normal"/><w:rsid w:val="00BA2490"/><w:pPr><w:spacing w:line="312" w:line-rule="auto"/></w:pPr><w:rPr><w:rFonts w:ascii="Arial Unicode MS" w:h-ansi="Arial Unicode MS"/><wx:font wx:val="Arial Unicode MS"/><w:sz w:val="22"/><w:lang w:val="NO-BOK" w:fareast="NO-BOK" w:bidi="AR-SA"/></w:rPr></w:style><w:style w:type="paragraph" w:styleId="Overskrift1"><w:name w:val="heading 1"/><wx:uiName wx:val="Overskrift 1"/><w:next w:val="Normal"/><w:rsid w:val="00BA2490"/><w:pPr><w:pageBreakBefore/><w:pBdr><w:top w:val="double" w:sz="4" wx:bdrwidth="30" w:space="1" w:color="auto"/><w:bottom w:val="double" w:sz="4" wx:bdrwidth="30" w:space="1" w:color="auto"/></w:pBdr><w:shd w:val="clear" w:color="auto" w:fill="E0E0E0"/><w:spacing w:before="100" w:after="100"/><w:jc w:val="center"/><w:outlineLvl w:val="0"/></w:pPr><w:rPr><w:rFonts w:ascii="Palatino Linotype" w:h-ansi="Palatino Linotype"/><wx:font wx:val="Palatino Linotype"/><w:i/><w:sz w:val="36"/><w:lang w:val="NO-BOK" w:fareast="NO-BOK" w:bidi="AR-SA"/></w:rPr></w:style><w:style w:type="character" w:default="on" w:styleId="Standardskriftforavsnitt"><w:name w:val="Default Paragraph Font"/><wx:uiName wx:val="Standardskrift for avsnitt"/></w:style><w:style w:type="table" w:default="on" w:styleId="Vanligtabell"><w:name w:val="Normal Table"/><wx:uiName wx:val="Vanlig tabell"/><w:rPr><wx:font wx:val="Verdana"/><w:lang w:val="NO-BOK" w:fareast="NO-BOK" w:bidi="AR-SA"/></w:rPr><w:tblPr><w:tblInd w:w="0" w:type="dxa"/><w:tblCellMar><w:top w:w="0" w:type="dxa"/><w:left w:w="108" w:type="dxa"/><w:bottom w:w="0" w:type="dxa"/><w:right w:w="108" w:type="dxa"/></w:tblCellMar></w:tblPr></w:style><w:style w:type="list" w:default="on" w:styleId="Ingenliste"><w:name w:val="No List"/><wx:uiName wx:val="Ingen liste"/></w:style><w:style w:type="character" w:styleId="DefaultCharacterStyle"><w:name w:val="Default Character Style"/><w:rsid w:val="00BA2490"/><w:rPr><w:rFonts w:ascii="Arial Unicode MS" w:h-ansi="Arial Unicode MS"/><w:b w:val="off"/><w:i w:val="off"/><w:sz w:val="22"/></w:rPr></w:style><w:style w:type="character" w:styleId="SurveyXactClosedCheckbox"><w:name w:val="SurveyXact Closed Checkbox"/><w:rsid w:val="00BA2490"/><w:rPr><w:sz w:val="24"/></w:rPr></w:style><w:style w:type="character" w:styleId="SurveyXactClosedVerticalChoiceValue"><w:name w:val="SurveyXact Closed Vertical Choice Value"/><w:rsid w:val="00BA2490"/><w:rPr><w:sz w:val="16"/></w:rPr></w:style><w:style w:type="paragraph" w:styleId="SurveyXactQuestionTitle"><w:name w:val="SurveyXact Question Title"/><w:basedOn w:val="Normal"/><w:next w:val="Normal"/><w:rsid w:val="00BA2490"/><w:pPr><w:keepNext/><w:spacing w:before="200"/><w:outlineLvl w:val="3"/></w:pPr><w:rPr><wx:font wx:val="Arial Unicode MS"/><w:b/></w:rPr></w:style><w:style w:type="paragraph" w:styleId="SurveyXactQuestionTypeHeading"><w:name w:val="SurveyXact Question Type Heading"/><w:basedOn w:val="Normal"/><w:rsid w:val="00BA2490"/><w:rPr><wx:font wx:val="Arial Unicode MS"/></w:rPr></w:style><w:style w:type="paragraph" w:styleId="SurveyXactClosedVerticalChoices"><w:name w:val="SurveyXact Closed Vertical Choices"/><w:basedOn w:val="Normal"/><w:next w:val="Normal"/><w:rsid w:val="00BA2490"/><w:pPr><w:tabs><w:tab w:val="left" w:pos="510"/><w:tab w:val="left" w:pos="794"/></w:tabs><w:ind w:left="794" w:hanging="794"/></w:pPr><w:rPr><wx:font wx:val="Arial Unicode MS"/><w:sz w:val="20"/></w:rPr></w:style><w:style w:type="paragraph" w:styleId="SurveyXactHorizontalChoiceHeading"><w:name w:val="SurveyXact Horizontal Choice Heading"/><w:basedOn w:val="Normal"/><w:rsid w:val="00BA2490"/><w:pPr><w:jc w:val="center"/></w:pPr><w:rPr><wx:font wx:val="Arial Unicode MS"/><w:b/><w:sz w:val="16"/></w:rPr></w:style><w:style w:type="paragraph" w:styleId="SurveyXactClosedHorizontalChoice"><w:name w:val="SurveyXact Closed Horizontal Choice"/><w:basedOn w:val="Normal"/><w:rsid w:val="00BA2490"/><w:pPr><w:jc w:val="center"/></w:pPr><w:rPr><wx:font wx:val="Arial Unicode MS"/><w:sz w:val="16"/></w:rPr></w:style><w:style w:type="paragraph" w:styleId="SurveyXactOpenUnderline"><w:name w:val="SurveyXact Open Underline"/><w:basedOn w:val="Normal"/><w:rsid w:val="00BA2490"/><w:rPr><wx:font wx:val="Arial Unicode MS"/></w:rPr></w:style><w:style w:type="paragraph" w:styleId="SurveyXactBatteryQuestionLine"><w:name w:val="SurveyXact Battery Question Line"/><w:basedOn w:val="Normal"/><w:rsid w:val="00BA2490"/><w:rPr><wx:font wx:val="Arial Unicode MS"/></w:rPr></w:style><w:style w:type="paragraph" w:styleId="SurveyXactBatteryColumnHeading"><w:name w:val="SurveyXact Battery Column Heading"/><w:basedOn w:val="Normal"/><w:rsid w:val="00BA2490"/><w:pPr><w:jc w:val="center"/></w:pPr><w:rPr><wx:font wx:val="Arial Unicode MS"/></w:rPr></w:style><w:style w:type="table" w:styleId="SurveyXactBatteryTable"><w:name w:val="SurveyXact Battery Table"/><w:rsid w:val="00BA2490"/><w:rPr><wx:font wx:val="Verdana"/><w:lang w:val="NO-BOK" w:fareast="NO-BOK" w:bidi="AR-SA"/></w:rPr><w:tblPr><w:tblCellMar><w:top w:w="0" w:type="dxa"/><w:left w:w="0" w:type="dxa"/><w:bottom w:w="0" w:type="dxa"/><w:right w:w="0" w:type="dxa"/></w:tblCellMar></w:tblPr><w:tcPr><w:tcMar><w:top w:w="57" w:type="dxa"/><w:bottom w:w="57" w:type="dxa"/></w:tcMar><w:vAlign w:val="center"/></w:tcPr></w:style></w:styles><w:shapeDefaults><o:shapedefaults v:ext="edit" spidmax="1026"/><o:shapelayout v:ext="edit"><o:idmap v:ext="edit" data="1"/></o:shapelayout></w:shapeDefaults><w:docPr><w:view w:val="print"/><w:zoom w:percent="100"/><w:mirrorMargins/><w:proofState w:spelling="clean" w:grammar="clean"/><w:defaultTabStop w:val="708"/><w:hyphenationZone w:val="425"/><w:evenAndOddHeaders/><w:characterSpacingControl w:val="DontCompress"/><w:validateAgainstSchema/><w:saveInvalidXML w:val="off"/><w:ignoreMixedContent w:val="off"/><w:alwaysShowPlaceholderText w:val="off"/><w:compat><w:breakWrappedTables/></w:compat><wsp:rsids><wsp:rsidRoot wsp:val="00BA2490"/><wsp:rsid wsp:val="000D74FD"/><wsp:rsid wsp:val="002C2D9C"/><wsp:rsid wsp:val="00A000E1"/><wsp:rsid wsp:val="00BA2490"/><wsp:rsid wsp:val="00E86680"/><wsp:rsid wsp:val="00EC4B71"/><wsp:rsid wsp:val="00F51652"/></wsp:rsids></w:docPr><w:body><wx:sect><w:tbl><w:tblPr><w:tblW w:w="0" w:type="auto"/><w:tblInd w:w="10" w:type="dxa"/><w:tblLayout w:type="Fixed"/><w:tblCellMar><w:left w:w="10" w:type="dxa"/><w:right w:w="10" w:type="dxa"/></w:tblCellMar><w:tblLook w:val="01E0"/></w:tblPr><w:tblGrid><w:gridCol w:w="8800"/></w:tblGrid><w:tr wsp:rsidR="00BA2490"><w:tc><w:tcPr><w:tcW w:w="8800" w:type="dxa"/></w:tcPr><w:p wsp:rsidR="00BA2490" wsp:rsidRDefault="00F51652"><w:r><w:rPr><w:color w:val="000000"/></w:rPr><w:t>Takk for at du tar deg tid til å delta i forskningsstudien Barns </w:t></w:r><w:proofErr w:type="spellStart"/><w:r><w:rPr><w:color w:val="000000"/></w:rPr><w:t>matmot</w:t></w:r><w:proofErr w:type="spellEnd"/><w:r><w:rPr><w:color w:val="000000"/></w:rPr><w:t>, som pågår blant småbarnsforeldre i Aust- og Vest-Agder. </w:t></w:r><w:r><w:br/></w:r><w:r><w:rPr><w:color w:val="000000"/></w:rPr><w:t>Studien inngår som en del av to doktorgradsprosjekt ved </w:t></w:r><w:proofErr w:type="spellStart"/><w:r><w:rPr><w:color w:val="000000"/></w:rPr><w:t>UiA</w:t></w:r><w:proofErr w:type="spellEnd"/><w:r><w:rPr><w:color w:val="000000"/></w:rPr><w:t> og ledes av professorene Elling Bere og Nina Øverby.</w:t></w:r><w:r><w:rPr><w:color w:val="000000"/></w:rPr><w:br/></w:r><w:r><w:rPr><w:color w:val="000000"/></w:rPr><w:br/><w:t>Familien bestemmer selv hvem av foreldrene/de foresatte som besvarer spørreskjemaet. Den som fyller ut skjemaet bes gjøre det ut fra det som stemmer for seg selv og barnet født i 2012. Spørreskjemaet består av to deler og vil ta </w:t></w:r><w:proofErr w:type="spellStart"/><w:r><w:rPr><w:color w:val="000000"/></w:rPr><w:t>ca</w:t></w:r><w:proofErr w:type="spellEnd"/><w:r><w:rPr><w:color w:val="000000"/></w:rPr><w:t> 50 min å besvare. Første del dreier seg i hovedsak om dine kost- og aktivitetsvaner, samt helse og livskvalitet, mens du i andre del får spørsmål om barnets mat- og spisevaner.</w:t></w:r><w:r><w:rPr><w:color w:val="000000"/></w:rPr><w:br/></w:r><w:r><w:rPr><w:color w:val="000000"/></w:rPr><w:br/><w:t>Sett deg gjerne et sted hvor du kan sitte uforstyrret, les spørsmålene nøye og svar så godt du kan. Lykke til!</w:t></w:r><w:r><w:rPr><w:color w:val="0000FF"/></w:rPr><w:br/></w:r><w:r><w:rPr><w:color w:val="FF0000"/></w:rPr><w:t>Trykk på neste for å komme i gang.</w:t></w:r><w:r><w:rPr><w:color w:val="0000FF"/></w:rPr><w:br/></w:r><w:r><w:br/></w:r><w:r><w:rPr><w:color w:val="0000FF"/></w:rPr><w:br/></w:r><w:r><w:rPr><w:color w:val="000000"/></w:rPr><w:t>TUSEN TAKK FOR AT DU DELTAR!</w:t></w:r><w:r><w:rPr><w:color w:val="000000"/></w:rPr><w:br/><w:t>Vennlig hilsen</w:t></w:r><w:r><w:rPr><w:color w:val="000000"/></w:rPr><w:br/><w:t>Doktorgradsstipendiat Helga Birgit Bjørnarå</w:t></w:r><w:r><w:rPr><w:color w:val="000000"/></w:rPr><w:br/><w:t>Doktorgradsstipendiat Sissel H. Helland</w:t></w:r><w:r><w:rPr><w:color w:val="000000"/></w:rPr><w:br/></w:r><w:r><w:rPr><w:color w:val="000000"/></w:rPr><w:br/></w:r></w:p></w:tc></w:tr></w:tbl><w:p wsp:rsidR="00BA2490" wsp:rsidRDefault="00F51652"><w:r><w:br/></w:r></w:p><w:p wsp:rsidR="00EC4B71" wsp:rsidRDefault="00EC4B71"><w:r><w:br w:type="page"/></w:r></w:p><w:tbl><w:tblPr><w:tblW w:w="0" w:type="auto"/><w:tblInd w:w="10" w:type="dxa"/><w:tblLayout w:type="Fixed"/><w:tblCellMar><w:left w:w="10" w:type="dxa"/><w:right w:w="10" w:type="dxa"/></w:tblCellMar><w:tblLook w:val="01E0"/></w:tblPr><w:tblGrid><w:gridCol w:w="8800"/></w:tblGrid><w:tr wsp:rsidR="00BA2490"><w:tc><w:tcPr><w:tcW w:w="8800" w:type="dxa"/></w:tcPr><w:p wsp:rsidR="00BA2490" wsp:rsidRDefault="00EC4B71"><w:r><w:br w:type="page"/></w:r><w:r><w:br w:type="page"/></w:r><w:r wsp:rsidR="00F51652"><w:rPr><w:b/><w:sz w:val="30"/></w:rPr><w:t>Først vil vi stille deg noen spørsmål om mat, drikke og spisevaner:</w:t></w:r><w:r wsp:rsidR="00F51652"><w:br/></w:r></w:p></w:tc></w:tr></w:tbl><wx:sub-section><wx:sub-section><wx:sub-section><wx:sub-section><w:p wsp:rsidR="00BA2490" wsp:rsidRDefault="00F51652"><w:pPr><w:pStyle w:val="SurveyXactQuestionTitle"/></w:pPr><w:r><w:t>Hvor ofte spiser du:</w:t></w:r></w:p><w:tbl><w:tblPr><w:tblW w:w="0" w:type="auto"/><w:tblLayout w:type="Fixed"/><w:tblCellMar><w:left w:w="0" w:type="dxa"/><w:right w:w="0" w:type="dxa"/></w:tblCellMar><w:tblLook w:val="01E0"/></w:tblPr><w:tblGrid><w:gridCol w:w="2933"/><w:gridCol w:w="651"/><w:gridCol w:w="651"/><w:gridCol w:w="651"/><w:gridCol w:w="651"/><w:gridCol w:w="651"/><w:gridCol w:w="651"/><w:gridCol w:w="651"/><w:gridCol w:w="651"/><w:gridCol w:w="651"/></w:tblGrid><w:tr wsp:rsidR="00F51652" wsp:rsidTr="00F51652"><w:trPr><w:tblHeader/></w:trPr><w:tc><w:tcPr><w:tcW w:w="2933" w:type="dxa"/><w:shd w:val="clear" w:color="auto" w:fill="auto"/><w:tcMar><w:top w:w="57" w:type="dxa"/><w:bottom w:w="57" w:type="dxa"/></w:tcMar><w:vAlign w:val="center"/></w:tcPr><w:p wsp:rsidR="00BA2490" wsp:rsidRDefault="00BA2490"/></w:tc><w:tc><w:tcPr><w:tcW w:w="651" w:type="dxa"/><w:shd w:val="clear" w:color="auto" w:fill="auto"/><w:tcMar><w:top w:w="57" w:type="dxa"/><w:bottom w:w="57" w:type="dxa"/></w:tcMar><w:vAlign w:val="center"/></w:tcPr><w:p wsp:rsidR="00BA2490" wsp:rsidRDefault="00F51652"><w:pPr><w:pStyle w:val="SurveyXactHorizontalChoiceHeading"/></w:pPr><w:r><w:t>Aldri</w:t></w:r></w:p></w:tc><w:tc><w:tcPr><w:tcW w:w="651" w:type="dxa"/><w:shd w:val="clear" w:color="auto" w:fill="auto"/><w:tcMar><w:top w:w="57" w:type="dxa"/><w:bottom w:w="57" w:type="dxa"/></w:tcMar><w:vAlign w:val="center"/></w:tcPr><w:p wsp:rsidR="00BA2490" wsp:rsidRDefault="00F51652"><w:pPr><w:pStyle w:val="SurveyXactHorizontalChoiceHeading"/></w:pPr><w:r><w:t>Mindre enn 1 g/uke</w:t></w:r></w:p></w:tc><w:tc><w:tcPr><w:tcW w:w="651" w:type="dxa"/><w:shd w:val="clear" w:color="auto" w:fill="auto"/><w:tcMar><w:top w:w="57" w:type="dxa"/><w:bottom w:w="57" w:type="dxa"/></w:tcMar><w:vAlign w:val="center"/></w:tcPr><w:p wsp:rsidR="00BA2490" wsp:rsidRDefault="00F51652"><w:pPr><w:pStyle w:val="SurveyXactHorizontalChoiceHeading"/></w:pPr><w:r><w:t>1 g/uke</w:t></w:r></w:p></w:tc><w:tc><w:tcPr><w:tcW w:w="651" w:type="dxa"/><w:shd w:val="clear" w:color="auto" w:fill="auto"/><w:tcMar><w:top w:w="57" w:type="dxa"/><w:bottom w:w="57" w:type="dxa"/></w:tcMar><w:vAlign w:val="center"/></w:tcPr><w:p wsp:rsidR="00BA2490" wsp:rsidRDefault="00F51652"><w:pPr><w:pStyle w:val="SurveyXactHorizontalChoiceHeading"/></w:pPr><w:r><w:t>2 g/uke </w:t></w:r></w:p></w:tc><w:tc><w:tcPr><w:tcW w:w="651" w:type="dxa"/><w:shd w:val="clear" w:color="auto" w:fill="auto"/><w:tcMar><w:top w:w="57" w:type="dxa"/><w:bottom w:w="57" w:type="dxa"/></w:tcMar><w:vAlign w:val="center"/></w:tcPr><w:p wsp:rsidR="00BA2490" wsp:rsidRDefault="00F51652"><w:pPr><w:pStyle w:val="SurveyXactHorizontalChoiceHeading"/></w:pPr><w:r><w:t>3 g/uke</w:t></w:r></w:p></w:tc><w:tc><w:tcPr><w:tcW w:w="651" w:type="dxa"/><w:shd w:val="clear" w:color="auto" w:fill="auto"/><w:tcMar><w:top w:w="57" w:type="dxa"/><w:bottom w:w="57" w:type="dxa"/></w:tcMar><w:vAlign w:val="center"/></w:tcPr><w:p wsp:rsidR="00BA2490" wsp:rsidRDefault="00F51652"><w:pPr><w:pStyle w:val="SurveyXactHorizontalChoiceHeading"/></w:pPr><w:r><w:t>4 g/uke</w:t></w:r></w:p></w:tc><w:tc><w:tcPr><w:tcW w:w="651" w:type="dxa"/><w:shd w:val="clear" w:color="auto" w:fill="auto"/><w:tcMar><w:top w:w="57" w:type="dxa"/><w:bottom w:w="57" w:type="dxa"/></w:tcMar><w:vAlign w:val="center"/></w:tcPr><w:p wsp:rsidR="00BA2490" wsp:rsidRDefault="00F51652"><w:pPr><w:pStyle w:val="SurveyXactHorizontalChoiceHeading"/></w:pPr><w:r><w:t>5 g/uke</w:t></w:r></w:p></w:tc><w:tc><w:tcPr><w:tcW w:w="651" w:type="dxa"/><w:shd w:val="clear" w:color="auto" w:fill="auto"/><w:tcMar><w:top w:w="57" w:type="dxa"/><w:bottom w:w="57" w:type="dxa"/></w:tcMar><w:vAlign w:val="center"/></w:tcPr><w:p wsp:rsidR="00BA2490" wsp:rsidRDefault="00F51652"><w:pPr><w:pStyle w:val="SurveyXactHorizontalChoiceHeading"/></w:pPr><w:r><w:t>6 g/uke</w:t></w:r></w:p></w:tc><w:tc><w:tcPr><w:tcW w:w="651" w:type="dxa"/><w:shd w:val="clear" w:color="auto" w:fill="auto"/><w:tcMar><w:top w:w="57" w:type="dxa"/><w:bottom w:w="57" w:type="dxa"/></w:tcMar><w:vAlign w:val="center"/></w:tcPr><w:p wsp:rsidR="00BA2490" wsp:rsidRDefault="00F51652"><w:pPr><w:pStyle w:val="SurveyXactHorizontalChoiceHeading"/></w:pPr><w:r><w:t>Hver dag</w:t></w:r></w:p></w:tc></w:tr><w:tr wsp:rsidR="00F51652" wsp:rsidTr="00F51652"><w:tc><w:tcPr><w:tcW w:w="2933" w:type="dxa"/><w:shd w:val="clear" w:color="auto" w:fill="auto"/><w:tcMar><w:top w:w="57" w:type="dxa"/><w:bottom w:w="57" w:type="dxa"/></w:tcMar><w:vAlign w:val="center"/></w:tcPr><w:p wsp:rsidR="00BA2490" wsp:rsidRDefault="00F51652"><w:pPr><w:pStyle w:val="SurveyXactBatteryQuestionLine"/></w:pPr><w:r><w:t>Frokost</w:t></w:r></w:p></w:tc><w:tc><w:tcPr><w:tcW w:w="651" w:type="dxa"/><w:shd w:val="clear" w:color="auto" w:fill="auto"/><w:tcMar><w:top w:w="57" w:type="dxa"/><w:bottom w:w="57" w:type="dxa"/></w:tcMar><w:vAlign w:val="center"/></w:tcPr><w:p wsp:rsidR="00BA2490" wsp:rsidRDefault="00F51652"><w:pPr><w:pStyle w:val="SurveyXactClosedHorizontalChoice"/></w:pPr><w:r><w:t>(1) </w:t></w:r><w:r wsp:rsidRPr="00F51652"><w:rPr><w:rStyle w:val="SurveyXactClosedCheckbox"/></w:rPr><w:sym w:font="Wingdings" w:char="F071"/></w:r></w:p></w:tc><w:tc><w:tcPr><w:tcW w:w="651" w:type="dxa"/><w:shd w:val="clear" w:color="auto" w:fill="auto"/><w:tcMar><w:top w:w="57" w:type="dxa"/><w:bottom w:w="57" w:type="dxa"/></w:tcMar><w:vAlign w:val="center"/></w:tcPr><w:p wsp:rsidR="00BA2490" wsp:rsidRDefault="00F51652"><w:pPr><w:pStyle w:val="SurveyXactClosedHorizontalChoice"/></w:pPr><w:r><w:t>(2) </w:t></w:r><w:r wsp:rsidRPr="00F51652"><w:rPr><w:rStyle w:val="SurveyXactClosedCheckbox"/></w:rPr><w:sym w:font="Wingdings" w:char="F071"/></w:r></w:p></w:tc><w:tc><w:tcPr><w:tcW w:w="651" w:type="dxa"/><w:shd w:val="clear" w:color="auto" w:fill="auto"/><w:tcMar><w:top w:w="57" w:type="dxa"/><w:bottom w:w="57" w:type="dxa"/></w:tcMar><w:vAlign w:val="center"/></w:tcPr><w:p wsp:rsidR="00BA2490" wsp:rsidRDefault="00F51652"><w:pPr><w:pStyle w:val="SurveyXactClosedHorizontalChoice"/></w:pPr><w:r><w:t>(3) </w:t></w:r><w:r wsp:rsidRPr="00F51652"><w:rPr><w:rStyle w:val="SurveyXactClosedCheckbox"/></w:rPr><w:sym w:font="Wingdings" w:char="F071"/></w:r></w:p></w:tc><w:tc><w:tcPr><w:tcW w:w="651" w:type="dxa"/><w:shd w:val="clear" w:color="auto" w:fill="auto"/><w:tcMar><w:top w:w="57" w:type="dxa"/><w:bottom w:w="57" w:type="dxa"/></w:tcMar><w:vAlign w:val="center"/></w:tcPr><w:p wsp:rsidR="00BA2490" wsp:rsidRDefault="00F51652"><w:pPr><w:pStyle w:val="SurveyXactClosedHorizontalChoice"/></w:pPr><w:r><w:t>(4) </w:t></w:r><w:r wsp:rsidRPr="00F51652"><w:rPr><w:rStyle w:val="SurveyXactClosedCheckbox"/></w:rPr><w:sym w:font="Wingdings" w:char="F071"/></w:r></w:p></w:tc><w:tc><w:tcPr><w:tcW w:w="651" w:type="dxa"/><w:shd w:val="clear" w:color="auto" w:fill="auto"/><w:tcMar><w:top w:w="57" w:type="dxa"/><w:bottom w:w="57" w:type="dxa"/></w:tcMar><w:vAlign w:val="center"/></w:tcPr><w:p wsp:rsidR="00BA2490" wsp:rsidRDefault="00F51652"><w:pPr><w:pStyle w:val="SurveyXactClosedHorizontalChoice"/></w:pPr><w:r><w:t>(5) </w:t></w:r><w:r wsp:rsidRPr="00F51652"><w:rPr><w:rStyle w:val="SurveyXactClosedCheckbox"/></w:rPr><w:sym w:font="Wingdings" w:char="F071"/></w:r></w:p></w:tc><w:tc><w:tcPr><w:tcW w:w="651" w:type="dxa"/><w:shd w:val="clear" w:color="auto" w:fill="auto"/><w:tcMar><w:top w:w="57" w:type="dxa"/><w:bottom w:w="57" w:type="dxa"/></w:tcMar><w:vAlign w:val="center"/></w:tcPr><w:p wsp:rsidR="00BA2490" wsp:rsidRDefault="00F51652"><w:pPr><w:pStyle w:val="SurveyXactClosedHorizontalChoice"/></w:pPr><w:r><w:t>(6) </w:t></w:r><w:r wsp:rsidRPr="00F51652"><w:rPr><w:rStyle w:val="SurveyXactClosedCheckbox"/></w:rPr><w:sym w:font="Wingdings" w:char="F071"/></w:r></w:p></w:tc><w:tc><w:tcPr><w:tcW w:w="651" w:type="dxa"/><w:shd w:val="clear" w:color="auto" w:fill="auto"/><w:tcMar><w:top w:w="57" w:type="dxa"/><w:bottom w:w="57" w:type="dxa"/></w:tcMar><w:vAlign w:val="center"/></w:tcPr><w:p wsp:rsidR="00BA2490" wsp:rsidRDefault="00F51652"><w:pPr><w:pStyle w:val="SurveyXactClosedHorizontalChoice"/></w:pPr><w:r><w:t>(7) </w:t></w:r><w:r wsp:rsidRPr="00F51652"><w:rPr><w:rStyle w:val="SurveyXactClosedCheckbox"/></w:rPr><w:sym w:font="Wingdings" w:char="F071"/></w:r></w:p></w:tc><w:tc><w:tcPr><w:tcW w:w="651" w:type="dxa"/><w:shd w:val="clear" w:color="auto" w:fill="auto"/><w:tcMar><w:top w:w="57" w:type="dxa"/><w:bottom w:w="57" w:type="dxa"/></w:tcMar><w:vAlign w:val="center"/></w:tcPr><w:p wsp:rsidR="00BA2490" wsp:rsidRDefault="00F51652"><w:pPr><w:pStyle w:val="SurveyXactClosedHorizontalChoice"/></w:pPr><w:r><w:t>(8) </w:t></w:r><w:r wsp:rsidRPr="00F51652"><w:rPr><w:rStyle w:val="SurveyXactClosedCheckbox"/></w:rPr><w:sym w:font="Wingdings" w:char="F071"/></w:r></w:p></w:tc><w:tc><w:tcPr><w:tcW w:w="651" w:type="dxa"/><w:shd w:val="clear" w:color="auto" w:fill="auto"/><w:tcMar><w:top w:w="57" w:type="dxa"/><w:bottom w:w="57" w:type="dxa"/></w:tcMar><w:vAlign w:val="center"/></w:tcPr><w:p wsp:rsidR="00BA2490" wsp:rsidRDefault="00F51652"><w:pPr><w:pStyle w:val="SurveyXactClosedHorizontalChoice"/></w:pPr><w:r><w:t>(9) </w:t></w:r><w:r wsp:rsidRPr="00F51652"><w:rPr><w:rStyle w:val="SurveyXactClosedCheckbox"/></w:rPr><w:sym w:font="Wingdings" w:char="F071"/></w:r></w:p></w:tc></w:tr><w:tr wsp:rsidR="00F51652" wsp:rsidTr="00F51652"><w:tc><w:tcPr><w:tcW w:w="2933" w:type="dxa"/><w:shd w:val="clear" w:color="auto" w:fill="auto"/><w:tcMar><w:top w:w="57" w:type="dxa"/><w:bottom w:w="57" w:type="dxa"/></w:tcMar><w:vAlign w:val="center"/></w:tcPr><w:p wsp:rsidR="00BA2490" wsp:rsidRDefault="00F51652"><w:pPr><w:pStyle w:val="SurveyXactBatteryQuestionLine"/></w:pPr><w:r><w:t>Lunsj</w:t></w:r></w:p></w:tc><w:tc><w:tcPr><w:tcW w:w="651" w:type="dxa"/><w:shd w:val="clear" w:color="auto" w:fill="auto"/><w:tcMar><w:top w:w="57" w:type="dxa"/><w:bottom w:w="57" w:type="dxa"/></w:tcMar><w:vAlign w:val="center"/></w:tcPr><w:p wsp:rsidR="00BA2490" wsp:rsidRDefault="00F51652"><w:pPr><w:pStyle w:val="SurveyXactClosedHorizontalChoice"/></w:pPr><w:r><w:t>(1) </w:t></w:r><w:r wsp:rsidRPr="00F51652"><w:rPr><w:rStyle w:val="SurveyXactClosedCheckbox"/></w:rPr><w:sym w:font="Wingdings" w:char="F071"/></w:r></w:p></w:tc><w:tc><w:tcPr><w:tcW w:w="651" w:type="dxa"/><w:shd w:val="clear" w:color="auto" w:fill="auto"/><w:tcMar><w:top w:w="57" w:type="dxa"/><w:bottom w:w="57" w:type="dxa"/></w:tcMar><w:vAlign w:val="center"/></w:tcPr><w:p wsp:rsidR="00BA2490" wsp:rsidRDefault="00F51652"><w:pPr><w:pStyle w:val="SurveyXactClosedHorizontalChoice"/></w:pPr><w:r><w:t>(2) </w:t></w:r><w:r wsp:rsidRPr="00F51652"><w:rPr><w:rStyle w:val="SurveyXactClosedCheckbox"/></w:rPr><w:sym w:font="Wingdings" w:char="F071"/></w:r></w:p></w:tc><w:tc><w:tcPr><w:tcW w:w="651" w:type="dxa"/><w:shd w:val="clear" w:color="auto" w:fill="auto"/><w:tcMar><w:top w:w="57" w:type="dxa"/><w:bottom w:w="57" w:type="dxa"/></w:tcMar><w:vAlign w:val="center"/></w:tcPr><w:p wsp:rsidR="00BA2490" wsp:rsidRDefault="00F51652"><w:pPr><w:pStyle w:val="SurveyXactClosedHorizontalChoice"/></w:pPr><w:r><w:t>(3) </w:t></w:r><w:r wsp:rsidRPr="00F51652"><w:rPr><w:rStyle w:val="SurveyXactClosedCheckbox"/></w:rPr><w:sym w:font="Wingdings" w:char="F071"/></w:r></w:p></w:tc><w:tc><w:tcPr><w:tcW w:w="651" w:type="dxa"/><w:shd w:val="clear" w:color="auto" w:fill="auto"/><w:tcMar><w:top w:w="57" w:type="dxa"/><w:bottom w:w="57" w:type="dxa"/></w:tcMar><w:vAlign w:val="center"/></w:tcPr><w:p wsp:rsidR="00BA2490" wsp:rsidRDefault="00F51652"><w:pPr><w:pStyle w:val="SurveyXactClosedHorizontalChoice"/></w:pPr><w:r><w:t>(4) </w:t></w:r><w:r wsp:rsidRPr="00F51652"><w:rPr><w:rStyle w:val="SurveyXactClosedCheckbox"/></w:rPr><w:sym w:font="Wingdings" w:char="F071"/></w:r></w:p></w:tc><w:tc><w:tcPr><w:tcW w:w="651" w:type="dxa"/><w:shd w:val="clear" w:color="auto" w:fill="auto"/><w:tcMar><w:top w:w="57" w:type="dxa"/><w:bottom w:w="57" w:type="dxa"/></w:tcMar><w:vAlign w:val="center"/></w:tcPr><w:p wsp:rsidR="00BA2490" wsp:rsidRDefault="00F51652"><w:pPr><w:pStyle w:val="SurveyXactClosedHorizontalChoice"/></w:pPr><w:r><w:t>(5) </w:t></w:r><w:r wsp:rsidRPr="00F51652"><w:rPr><w:rStyle w:val="SurveyXactClosedCheckbox"/></w:rPr><w:sym w:font="Wingdings" w:char="F071"/></w:r></w:p></w:tc><w:tc><w:tcPr><w:tcW w:w="651" w:type="dxa"/><w:shd w:val="clear" w:color="auto" w:fill="auto"/><w:tcMar><w:top w:w="57" w:type="dxa"/><w:bottom w:w="57" w:type="dxa"/></w:tcMar><w:vAlign w:val="center"/></w:tcPr><w:p wsp:rsidR="00BA2490" wsp:rsidRDefault="00F51652"><w:pPr><w:pStyle w:val="SurveyXactClosedHorizontalChoice"/></w:pPr><w:r><w:t>(6) </w:t></w:r><w:r wsp:rsidRPr="00F51652"><w:rPr><w:rStyle w:val="SurveyXactClosedCheckbox"/></w:rPr><w:sym w:font="Wingdings" w:char="F071"/></w:r></w:p></w:tc><w:tc><w:tcPr><w:tcW w:w="651" w:type="dxa"/><w:shd w:val="clear" w:color="auto" w:fill="auto"/><w:tcMar><w:top w:w="57" w:type="dxa"/><w:bottom w:w="57" w:type="dxa"/></w:tcMar><w:vAlign w:val="center"/></w:tcPr><w:p wsp:rsidR="00BA2490" wsp:rsidRDefault="00F51652"><w:pPr><w:pStyle w:val="SurveyXactClosedHorizontalChoice"/></w:pPr><w:r><w:t>(7) </w:t></w:r><w:r wsp:rsidRPr="00F51652"><w:rPr><w:rStyle w:val="SurveyXactClosedCheckbox"/></w:rPr><w:sym w:font="Wingdings" w:char="F071"/></w:r></w:p></w:tc><w:tc><w:tcPr><w:tcW w:w="651" w:type="dxa"/><w:shd w:val="clear" w:color="auto" w:fill="auto"/><w:tcMar><w:top w:w="57" w:type="dxa"/><w:bottom w:w="57" w:type="dxa"/></w:tcMar><w:vAlign w:val="center"/></w:tcPr><w:p wsp:rsidR="00BA2490" wsp:rsidRDefault="00F51652"><w:pPr><w:pStyle w:val="SurveyXactClosedHorizontalChoice"/></w:pPr><w:r><w:t>(8) </w:t></w:r><w:r wsp:rsidRPr="00F51652"><w:rPr><w:rStyle w:val="SurveyXactClosedCheckbox"/></w:rPr><w:sym w:font="Wingdings" w:char="F071"/></w:r></w:p></w:tc><w:tc><w:tcPr><w:tcW w:w="651" w:type="dxa"/><w:shd w:val="clear" w:color="auto" w:fill="auto"/><w:tcMar><w:top w:w="57" w:type="dxa"/><w:bottom w:w="57" w:type="dxa"/></w:tcMar><w:vAlign w:val="center"/></w:tcPr><w:p wsp:rsidR="00BA2490" wsp:rsidRDefault="00F51652"><w:pPr><w:pStyle w:val="SurveyXactClosedHorizontalChoice"/></w:pPr><w:r><w:t>(9) </w:t></w:r><w:r wsp:rsidRPr="00F51652"><w:rPr><w:rStyle w:val="SurveyXactClosedCheckbox"/></w:rPr><w:sym w:font="Wingdings" w:char="F071"/></w:r></w:p></w:tc></w:tr><w:tr wsp:rsidR="00F51652" wsp:rsidTr="00F51652"><w:tc><w:tcPr><w:tcW w:w="2933" w:type="dxa"/><w:shd w:val="clear" w:color="auto" w:fill="auto"/><w:tcMar><w:top w:w="57" w:type="dxa"/><w:bottom w:w="57" w:type="dxa"/></w:tcMar><w:vAlign w:val="center"/></w:tcPr><w:p wsp:rsidR="00BA2490" wsp:rsidRDefault="00F51652"><w:pPr><w:pStyle w:val="SurveyXactBatteryQuestionLine"/></w:pPr><w:r><w:t>Middag</w:t></w:r></w:p></w:tc><w:tc><w:tcPr><w:tcW w:w="651" w:type="dxa"/><w:shd w:val="clear" w:color="auto" w:fill="auto"/><w:tcMar><w:top w:w="57" w:type="dxa"/><w:bottom w:w="57" w:type="dxa"/></w:tcMar><w:vAlign w:val="center"/></w:tcPr><w:p wsp:rsidR="00BA2490" wsp:rsidRDefault="00F51652"><w:pPr><w:pStyle w:val="SurveyXactClosedHorizontalChoice"/></w:pPr><w:r><w:t>(1) </w:t></w:r><w:r wsp:rsidRPr="00F51652"><w:rPr><w:rStyle w:val="SurveyXactClosedCheckbox"/></w:rPr><w:sym w:font="Wingdings" w:char="F071"/></w:r></w:p></w:tc><w:tc><w:tcPr><w:tcW w:w="651" w:type="dxa"/><w:shd w:val="clear" w:color="auto" w:fill="auto"/><w:tcMar><w:top w:w="57" w:type="dxa"/><w:bottom w:w="57" w:type="dxa"/></w:tcMar><w:vAlign w:val="center"/></w:tcPr><w:p wsp:rsidR="00BA2490" wsp:rsidRDefault="00F51652"><w:pPr><w:pStyle w:val="SurveyXactClosedHorizontalChoice"/></w:pPr><w:r><w:t>(2) </w:t></w:r><w:r wsp:rsidRPr="00F51652"><w:rPr><w:rStyle w:val="SurveyXactClosedCheckbox"/></w:rPr><w:sym w:font="Wingdings" w:char="F071"/></w:r></w:p></w:tc><w:tc><w:tcPr><w:tcW w:w="651" w:type="dxa"/><w:shd w:val="clear" w:color="auto" w:fill="auto"/><w:tcMar><w:top w:w="57" w:type="dxa"/><w:bottom w:w="57" w:type="dxa"/></w:tcMar><w:vAlign w:val="center"/></w:tcPr><w:p wsp:rsidR="00BA2490" wsp:rsidRDefault="00F51652"><w:pPr><w:pStyle w:val="SurveyXactClosedHorizontalChoice"/></w:pPr><w:r><w:t>(3) </w:t></w:r><w:r wsp:rsidRPr="00F51652"><w:rPr><w:rStyle w:val="SurveyXactClosedCheckbox"/></w:rPr><w:sym w:font="Wingdings" w:char="F071"/></w:r></w:p></w:tc><w:tc><w:tcPr><w:tcW w:w="651" w:type="dxa"/><w:shd w:val="clear" w:color="auto" w:fill="auto"/><w:tcMar><w:top w:w="57" w:type="dxa"/><w:bottom w:w="57" w:type="dxa"/></w:tcMar><w:vAlign w:val="center"/></w:tcPr><w:p wsp:rsidR="00BA2490" wsp:rsidRDefault="00F51652"><w:pPr><w:pStyle w:val="SurveyXactClosedHorizontalChoice"/></w:pPr><w:r><w:t>(4) </w:t></w:r><w:r wsp:rsidRPr="00F51652"><w:rPr><w:rStyle w:val="SurveyXactClosedCheckbox"/></w:rPr><w:sym w:font="Wingdings" w:char="F071"/></w:r></w:p></w:tc><w:tc><w:tcPr><w:tcW w:w="651" w:type="dxa"/><w:shd w:val="clear" w:color="auto" w:fill="auto"/><w:tcMar><w:top w:w="57" w:type="dxa"/><w:bottom w:w="57" w:type="dxa"/></w:tcMar><w:vAlign w:val="center"/></w:tcPr><w:p wsp:rsidR="00BA2490" wsp:rsidRDefault="00F51652"><w:pPr><w:pStyle w:val="SurveyXactClosedHorizontalChoice"/></w:pPr><w:r><w:t>(5) </w:t></w:r><w:r wsp:rsidRPr="00F51652"><w:rPr><w:rStyle w:val="SurveyXactClosedCheckbox"/></w:rPr><w:sym w:font="Wingdings" w:char="F071"/></w:r></w:p></w:tc><w:tc><w:tcPr><w:tcW w:w="651" w:type="dxa"/><w:shd w:val="clear" w:color="auto" w:fill="auto"/><w:tcMar><w:top w:w="57" w:type="dxa"/><w:bottom w:w="57" w:type="dxa"/></w:tcMar><w:vAlign w:val="center"/></w:tcPr><w:p wsp:rsidR="00BA2490" wsp:rsidRDefault="00F51652"><w:pPr><w:pStyle w:val="SurveyXactClosedHorizontalChoice"/></w:pPr><w:r><w:t>(6) </w:t></w:r><w:r wsp:rsidRPr="00F51652"><w:rPr><w:rStyle w:val="SurveyXactClosedCheckbox"/></w:rPr><w:sym w:font="Wingdings" w:char="F071"/></w:r></w:p></w:tc><w:tc><w:tcPr><w:tcW w:w="651" w:type="dxa"/><w:shd w:val="clear" w:color="auto" w:fill="auto"/><w:tcMar><w:top w:w="57" w:type="dxa"/><w:bottom w:w="57" w:type="dxa"/></w:tcMar><w:vAlign w:val="center"/></w:tcPr><w:p wsp:rsidR="00BA2490" wsp:rsidRDefault="00F51652"><w:pPr><w:pStyle w:val="SurveyXactClosedHorizontalChoice"/></w:pPr><w:r><w:t>(7) </w:t></w:r><w:r wsp:rsidRPr="00F51652"><w:rPr><w:rStyle w:val="SurveyXactClosedCheckbox"/></w:rPr><w:sym w:font="Wingdings" w:char="F071"/></w:r></w:p></w:tc><w:tc><w:tcPr><w:tcW w:w="651" w:type="dxa"/><w:shd w:val="clear" w:color="auto" w:fill="auto"/><w:tcMar><w:top w:w="57" w:type="dxa"/><w:bottom w:w="57" w:type="dxa"/></w:tcMar><w:vAlign w:val="center"/></w:tcPr><w:p wsp:rsidR="00BA2490" wsp:rsidRDefault="00F51652"><w:pPr><w:pStyle w:val="SurveyXactClosedHorizontalChoice"/></w:pPr><w:r><w:t>(8) </w:t></w:r><w:r wsp:rsidRPr="00F51652"><w:rPr><w:rStyle w:val="SurveyXactClosedCheckbox"/></w:rPr><w:sym w:font="Wingdings" w:char="F071"/></w:r></w:p></w:tc><w:tc><w:tcPr><w:tcW w:w="651" w:type="dxa"/><w:shd w:val="clear" w:color="auto" w:fill="auto"/><w:tcMar><w:top w:w="57" w:type="dxa"/><w:bottom w:w="57" w:type="dxa"/></w:tcMar><w:vAlign w:val="center"/></w:tcPr><w:p wsp:rsidR="00BA2490" wsp:rsidRDefault="00F51652"><w:pPr><w:pStyle w:val="SurveyXactClosedHorizontalChoice"/></w:pPr><w:r><w:t>(9) </w:t></w:r><w:r wsp:rsidRPr="00F51652"><w:rPr><w:rStyle w:val="SurveyXactClosedCheckbox"/></w:rPr><w:sym w:font="Wingdings" w:char="F071"/></w:r></w:p></w:tc></w:tr><w:tr wsp:rsidR="00F51652" wsp:rsidTr="00F51652"><w:tc><w:tcPr><w:tcW w:w="2933" w:type="dxa"/><w:shd w:val="clear" w:color="auto" w:fill="auto"/><w:tcMar><w:top w:w="57" w:type="dxa"/><w:bottom w:w="57" w:type="dxa"/></w:tcMar><w:vAlign w:val="center"/></w:tcPr><w:p wsp:rsidR="00BA2490" wsp:rsidRDefault="00F51652"><w:pPr><w:pStyle w:val="SurveyXactBatteryQuestionLine"/></w:pPr><w:r><w:t>Kveldsmat</w:t></w:r></w:p></w:tc><w:tc><w:tcPr><w:tcW w:w="651" w:type="dxa"/><w:shd w:val="clear" w:color="auto" w:fill="auto"/><w:tcMar><w:top w:w="57" w:type="dxa"/><w:bottom w:w="57" w:type="dxa"/></w:tcMar><w:vAlign w:val="center"/></w:tcPr><w:p wsp:rsidR="00BA2490" wsp:rsidRDefault="00F51652"><w:pPr><w:pStyle w:val="SurveyXactClosedHorizontalChoice"/></w:pPr><w:r><w:t>(1) </w:t></w:r><w:r wsp:rsidRPr="00F51652"><w:rPr><w:rStyle w:val="SurveyXactClosedCheckbox"/></w:rPr><w:sym w:font="Wingdings" w:char="F071"/></w:r></w:p></w:tc><w:tc><w:tcPr><w:tcW w:w="651" w:type="dxa"/><w:shd w:val="clear" w:color="auto" w:fill="auto"/><w:tcMar><w:top w:w="57" w:type="dxa"/><w:bottom w:w="57" w:type="dxa"/></w:tcMar><w:vAlign w:val="center"/></w:tcPr><w:p wsp:rsidR="00BA2490" wsp:rsidRDefault="00F51652"><w:pPr><w:pStyle w:val="SurveyXactClosedHorizontalChoice"/></w:pPr><w:r><w:t>(2) </w:t></w:r><w:r wsp:rsidRPr="00F51652"><w:rPr><w:rStyle w:val="SurveyXactClosedCheckbox"/></w:rPr><w:sym w:font="Wingdings" w:char="F071"/></w:r></w:p></w:tc><w:tc><w:tcPr><w:tcW w:w="651" w:type="dxa"/><w:shd w:val="clear" w:color="auto" w:fill="auto"/><w:tcMar><w:top w:w="57" w:type="dxa"/><w:bottom w:w="57" w:type="dxa"/></w:tcMar><w:vAlign w:val="center"/></w:tcPr><w:p wsp:rsidR="00BA2490" wsp:rsidRDefault="00F51652"><w:pPr><w:pStyle w:val="SurveyXactClosedHorizontalChoice"/></w:pPr><w:r><w:t>(3) </w:t></w:r><w:r wsp:rsidRPr="00F51652"><w:rPr><w:rStyle w:val="SurveyXactClosedCheckbox"/></w:rPr><w:sym w:font="Wingdings" w:char="F071"/></w:r></w:p></w:tc><w:tc><w:tcPr><w:tcW w:w="651" w:type="dxa"/><w:shd w:val="clear" w:color="auto" w:fill="auto"/><w:tcMar><w:top w:w="57" w:type="dxa"/><w:bottom w:w="57" w:type="dxa"/></w:tcMar><w:vAlign w:val="center"/></w:tcPr><w:p wsp:rsidR="00BA2490" wsp:rsidRDefault="00F51652"><w:pPr><w:pStyle w:val="SurveyXactClosedHorizontalChoice"/></w:pPr><w:r><w:t>(4) </w:t></w:r><w:r wsp:rsidRPr="00F51652"><w:rPr><w:rStyle w:val="SurveyXactClosedCheckbox"/></w:rPr><w:sym w:font="Wingdings" w:char="F071"/></w:r></w:p></w:tc><w:tc><w:tcPr><w:tcW w:w="651" w:type="dxa"/><w:shd w:val="clear" w:color="auto" w:fill="auto"/><w:tcMar><w:top w:w="57" w:type="dxa"/><w:bottom w:w="57" w:type="dxa"/></w:tcMar><w:vAlign w:val="center"/></w:tcPr><w:p wsp:rsidR="00BA2490" wsp:rsidRDefault="00F51652"><w:pPr><w:pStyle w:val="SurveyXactClosedHorizontalChoice"/></w:pPr><w:r><w:t>(5) </w:t></w:r><w:r wsp:rsidRPr="00F51652"><w:rPr><w:rStyle w:val="SurveyXactClosedCheckbox"/></w:rPr><w:sym w:font="Wingdings" w:char="F071"/></w:r></w:p></w:tc><w:tc><w:tcPr><w:tcW w:w="651" w:type="dxa"/><w:shd w:val="clear" w:color="auto" w:fill="auto"/><w:tcMar><w:top w:w="57" w:type="dxa"/><w:bottom w:w="57" w:type="dxa"/></w:tcMar><w:vAlign w:val="center"/></w:tcPr><w:p wsp:rsidR="00BA2490" wsp:rsidRDefault="00F51652"><w:pPr><w:pStyle w:val="SurveyXactClosedHorizontalChoice"/></w:pPr><w:r><w:t>(6) </w:t></w:r><w:r wsp:rsidRPr="00F51652"><w:rPr><w:rStyle w:val="SurveyXactClosedCheckbox"/></w:rPr><w:sym w:font="Wingdings" w:char="F071"/></w:r></w:p></w:tc><w:tc><w:tcPr><w:tcW w:w="651" w:type="dxa"/><w:shd w:val="clear" w:color="auto" w:fill="auto"/><w:tcMar><w:top w:w="57" w:type="dxa"/><w:bottom w:w="57" w:type="dxa"/></w:tcMar><w:vAlign w:val="center"/></w:tcPr><w:p wsp:rsidR="00BA2490" wsp:rsidRDefault="00F51652"><w:pPr><w:pStyle w:val="SurveyXactClosedHorizontalChoice"/></w:pPr><w:r><w:t>(7) </w:t></w:r><w:r wsp:rsidRPr="00F51652"><w:rPr><w:rStyle w:val="SurveyXactClosedCheckbox"/></w:rPr><w:sym w:font="Wingdings" w:char="F071"/></w:r></w:p></w:tc><w:tc><w:tcPr><w:tcW w:w="651" w:type="dxa"/><w:shd w:val="clear" w:color="auto" w:fill="auto"/><w:tcMar><w:top w:w="57" w:type="dxa"/><w:bottom w:w="57" w:type="dxa"/></w:tcMar><w:vAlign w:val="center"/></w:tcPr><w:p wsp:rsidR="00BA2490" wsp:rsidRDefault="00F51652"><w:pPr><w:pStyle w:val="SurveyXactClosedHorizontalChoice"/></w:pPr><w:r><w:t>(8) </w:t></w:r><w:r wsp:rsidRPr="00F51652"><w:rPr><w:rStyle w:val="SurveyXactClosedCheckbox"/></w:rPr><w:sym w:font="Wingdings" w:char="F071"/></w:r></w:p></w:tc><w:tc><w:tcPr><w:tcW w:w="651" w:type="dxa"/><w:shd w:val="clear" w:color="auto" w:fill="auto"/><w:tcMar><w:top w:w="57" w:type="dxa"/><w:bottom w:w="57" w:type="dxa"/></w:tcMar><w:vAlign w:val="center"/></w:tcPr><w:p wsp:rsidR="00BA2490" wsp:rsidRDefault="00F51652"><w:pPr><w:pStyle w:val="SurveyXactClosedHorizontalChoice"/></w:pPr><w:r><w:t>(9) </w:t></w:r><w:r wsp:rsidRPr="00F51652"><w:rPr><w:rStyle w:val="SurveyXactClosedCheckbox"/></w:rPr><w:sym w:font="Wingdings" w:char="F071"/></w:r></w:p></w:tc></w:tr><w:tr wsp:rsidR="00F51652" wsp:rsidTr="00F51652"><w:tc><w:tcPr><w:tcW w:w="2933" w:type="dxa"/><w:shd w:val="clear" w:color="auto" w:fill="auto"/><w:tcMar><w:top w:w="57" w:type="dxa"/><w:bottom w:w="57" w:type="dxa"/></w:tcMar><w:vAlign w:val="center"/></w:tcPr><w:p wsp:rsidR="00BA2490" wsp:rsidRDefault="00F51652"><w:pPr><w:pStyle w:val="SurveyXactBatteryQuestionLine"/></w:pPr><w:r><w:t>Mellommåltider</w:t></w:r></w:p></w:tc><w:tc><w:tcPr><w:tcW w:w="651" w:type="dxa"/><w:shd w:val="clear" w:color="auto" w:fill="auto"/><w:tcMar><w:top w:w="57" w:type="dxa"/><w:bottom w:w="57" w:type="dxa"/></w:tcMar><w:vAlign w:val="center"/></w:tcPr><w:p wsp:rsidR="00BA2490" wsp:rsidRDefault="00F51652"><w:pPr><w:pStyle w:val="SurveyXactClosedHorizontalChoice"/></w:pPr><w:r><w:t>(1) </w:t></w:r><w:r wsp:rsidRPr="00F51652"><w:rPr><w:rStyle w:val="SurveyXactClosedCheckbox"/></w:rPr><w:sym w:font="Wingdings" w:char="F071"/></w:r></w:p></w:tc><w:tc><w:tcPr><w:tcW w:w="651" w:type="dxa"/><w:shd w:val="clear" w:color="auto" w:fill="auto"/><w:tcMar><w:top w:w="57" w:type="dxa"/><w:bottom w:w="57" w:type="dxa"/></w:tcMar><w:vAlign w:val="center"/></w:tcPr><w:p wsp:rsidR="00BA2490" wsp:rsidRDefault="00F51652"><w:pPr><w:pStyle w:val="SurveyXactClosedHorizontalChoice"/></w:pPr><w:r><w:t>(2) </w:t></w:r><w:r wsp:rsidRPr="00F51652"><w:rPr><w:rStyle w:val="SurveyXactClosedCheckbox"/></w:rPr><w:sym w:font="Wingdings" w:char="F071"/></w:r></w:p></w:tc><w:tc><w:tcPr><w:tcW w:w="651" w:type="dxa"/><w:shd w:val="clear" w:color="auto" w:fill="auto"/><w:tcMar><w:top w:w="57" w:type="dxa"/><w:bottom w:w="57" w:type="dxa"/></w:tcMar><w:vAlign w:val="center"/></w:tcPr><w:p wsp:rsidR="00BA2490" wsp:rsidRDefault="00F51652"><w:pPr><w:pStyle w:val="SurveyXactClosedHorizontalChoice"/></w:pPr><w:r><w:t>(3) </w:t></w:r><w:r wsp:rsidRPr="00F51652"><w:rPr><w:rStyle w:val="SurveyXactClosedCheckbox"/></w:rPr><w:sym w:font="Wingdings" w:char="F071"/></w:r></w:p></w:tc><w:tc><w:tcPr><w:tcW w:w="651" w:type="dxa"/><w:shd w:val="clear" w:color="auto" w:fill="auto"/><w:tcMar><w:top w:w="57" w:type="dxa"/><w:bottom w:w="57" w:type="dxa"/></w:tcMar><w:vAlign w:val="center"/></w:tcPr><w:p wsp:rsidR="00BA2490" wsp:rsidRDefault="00F51652"><w:pPr><w:pStyle w:val="SurveyXactClosedHorizontalChoice"/></w:pPr><w:r><w:t>(4) </w:t></w:r><w:r wsp:rsidRPr="00F51652"><w:rPr><w:rStyle w:val="SurveyXactClosedCheckbox"/></w:rPr><w:sym w:font="Wingdings" w:char="F071"/></w:r></w:p></w:tc><w:tc><w:tcPr><w:tcW w:w="651" w:type="dxa"/><w:shd w:val="clear" w:color="auto" w:fill="auto"/><w:tcMar><w:top w:w="57" w:type="dxa"/><w:bottom w:w="57" w:type="dxa"/></w:tcMar><w:vAlign w:val="center"/></w:tcPr><w:p wsp:rsidR="00BA2490" wsp:rsidRDefault="00F51652"><w:pPr><w:pStyle w:val="SurveyXactClosedHorizontalChoice"/></w:pPr><w:r><w:t>(5) </w:t></w:r><w:r wsp:rsidRPr="00F51652"><w:rPr><w:rStyle w:val="SurveyXactClosedCheckbox"/></w:rPr><w:sym w:font="Wingdings" w:char="F071"/></w:r></w:p></w:tc><w:tc><w:tcPr><w:tcW w:w="651" w:type="dxa"/><w:shd w:val="clear" w:color="auto" w:fill="auto"/><w:tcMar><w:top w:w="57" w:type="dxa"/><w:bottom w:w="57" w:type="dxa"/></w:tcMar><w:vAlign w:val="center"/></w:tcPr><w:p wsp:rsidR="00BA2490" wsp:rsidRDefault="00F51652"><w:pPr><w:pStyle w:val="SurveyXactClosedHorizontalChoice"/></w:pPr><w:r><w:t>(6) </w:t></w:r><w:r wsp:rsidRPr="00F51652"><w:rPr><w:rStyle w:val="SurveyXactClosedCheckbox"/></w:rPr><w:sym w:font="Wingdings" w:char="F071"/></w:r></w:p></w:tc><w:tc><w:tcPr><w:tcW w:w="651" w:type="dxa"/><w:shd w:val="clear" w:color="auto" w:fill="auto"/><w:tcMar><w:top w:w="57" w:type="dxa"/><w:bottom w:w="57" w:type="dxa"/></w:tcMar><w:vAlign w:val="center"/></w:tcPr><w:p wsp:rsidR="00BA2490" wsp:rsidRDefault="00F51652"><w:pPr><w:pStyle w:val="SurveyXactClosedHorizontalChoice"/></w:pPr><w:r><w:t>(7) </w:t></w:r><w:r wsp:rsidRPr="00F51652"><w:rPr><w:rStyle w:val="SurveyXactClosedCheckbox"/></w:rPr><w:sym w:font="Wingdings" w:char="F071"/></w:r></w:p></w:tc><w:tc><w:tcPr><w:tcW w:w="651" w:type="dxa"/><w:shd w:val="clear" w:color="auto" w:fill="auto"/><w:tcMar><w:top w:w="57" w:type="dxa"/><w:bottom w:w="57" w:type="dxa"/></w:tcMar><w:vAlign w:val="center"/></w:tcPr><w:p wsp:rsidR="00BA2490" wsp:rsidRDefault="00F51652"><w:pPr><w:pStyle w:val="SurveyXactClosedHorizontalChoice"/></w:pPr><w:r><w:t>(8) </w:t></w:r><w:r wsp:rsidRPr="00F51652"><w:rPr><w:rStyle w:val="SurveyXactClosedCheckbox"/></w:rPr><w:sym w:font="Wingdings" w:char="F071"/></w:r></w:p></w:tc><w:tc><w:tcPr><w:tcW w:w="651" w:type="dxa"/><w:shd w:val="clear" w:color="auto" w:fill="auto"/><w:tcMar><w:top w:w="57" w:type="dxa"/><w:bottom w:w="57" w:type="dxa"/></w:tcMar><w:vAlign w:val="center"/></w:tcPr><w:p wsp:rsidR="00BA2490" wsp:rsidRDefault="00F51652"><w:pPr><w:pStyle w:val="SurveyXactClosedHorizontalChoice"/></w:pPr><w:r><w:t>(9) </w:t></w:r><w:r wsp:rsidRPr="00F51652"><w:rPr><w:rStyle w:val="SurveyXactClosedCheckbox"/></w:rPr><w:sym w:font="Wingdings" w:char="F071"/></w:r></w:p></w:tc></w:tr></w:tbl><w:p wsp:rsidR="00BA2490" wsp:rsidRDefault="00F51652"><w:r><w:br/></w:r></w:p></wx:sub-section><wx:sub-section><w:p wsp:rsidR="00BA2490" wsp:rsidRDefault="00F51652"><w:pPr><w:pStyle w:val="SurveyXactQuestionTitle"/></w:pPr><w:r><w:t>Hvor ofte drikker du?</w:t></w:r></w:p><w:tbl><w:tblPr><w:tblW w:w="0" w:type="auto"/><w:tblLayout w:type="Fixed"/><w:tblCellMar><w:left w:w="0" w:type="dxa"/><w:right w:w="0" w:type="dxa"/></w:tblCellMar><w:tblLook w:val="01E0"/></w:tblPr><w:tblGrid><w:gridCol w:w="2933"/><w:gridCol w:w="586"/><w:gridCol w:w="586"/><w:gridCol w:w="586"/><w:gridCol w:w="586"/><w:gridCol w:w="586"/><w:gridCol w:w="586"/><w:gridCol w:w="586"/><w:gridCol w:w="586"/><w:gridCol w:w="586"/><w:gridCol w:w="586"/></w:tblGrid><w:tr wsp:rsidR="00F51652" wsp:rsidTr="00F51652"><w:trPr><w:tblHeader/></w:trPr><w:tc><w:tcPr><w:tcW w:w="2933" w:type="dxa"/><w:shd w:val="clear" w:color="auto" w:fill="auto"/><w:tcMar><w:top w:w="57" w:type="dxa"/><w:bottom w:w="57" w:type="dxa"/></w:tcMar><w:vAlign w:val="center"/></w:tcPr><w:p wsp:rsidR="00BA2490" wsp:rsidRDefault="00BA2490"/></w:tc><w:tc><w:tcPr><w:tcW w:w="586" w:type="dxa"/><w:shd w:val="clear" w:color="auto" w:fill="auto"/><w:tcMar><w:top w:w="57" w:type="dxa"/><w:bottom w:w="57" w:type="dxa"/></w:tcMar><w:vAlign w:val="center"/></w:tcPr><w:p wsp:rsidR="00BA2490" wsp:rsidRDefault="00F51652"><w:pPr><w:pStyle w:val="SurveyXactHorizontalChoiceHeading"/></w:pPr><w:r><w:t>Aldri</w:t></w:r></w:p></w:tc><w:tc><w:tcPr><w:tcW w:w="586" w:type="dxa"/><w:shd w:val="clear" w:color="auto" w:fill="auto"/><w:tcMar><w:top w:w="57" w:type="dxa"/><w:bottom w:w="57" w:type="dxa"/></w:tcMar><w:vAlign w:val="center"/></w:tcPr><w:p wsp:rsidR="00BA2490" wsp:rsidRDefault="00F51652"><w:pPr><w:pStyle w:val="SurveyXactHorizontalChoiceHeading"/></w:pPr><w:r><w:t>Mindre enn 1 g/uke</w:t></w:r></w:p></w:tc><w:tc><w:tcPr><w:tcW w:w="586" w:type="dxa"/><w:shd w:val="clear" w:color="auto" w:fill="auto"/><w:tcMar><w:top w:w="57" w:type="dxa"/><w:bottom w:w="57" w:type="dxa"/></w:tcMar><w:vAlign w:val="center"/></w:tcPr><w:p wsp:rsidR="00BA2490" wsp:rsidRDefault="00F51652"><w:pPr><w:pStyle w:val="SurveyXactHorizontalChoiceHeading"/></w:pPr><w:r><w:t>1 g/uke</w:t></w:r></w:p></w:tc><w:tc><w:tcPr><w:tcW w:w="586" w:type="dxa"/><w:shd w:val="clear" w:color="auto" w:fill="auto"/><w:tcMar><w:top w:w="57" w:type="dxa"/><w:bottom w:w="57" w:type="dxa"/></w:tcMar><w:vAlign w:val="center"/></w:tcPr><w:p wsp:rsidR="00BA2490" wsp:rsidRDefault="00F51652"><w:pPr><w:pStyle w:val="SurveyXactHorizontalChoiceHeading"/></w:pPr><w:r><w:t>2 g/uke</w:t></w:r></w:p></w:tc><w:tc><w:tcPr><w:tcW w:w="586" w:type="dxa"/><w:shd w:val="clear" w:color="auto" w:fill="auto"/><w:tcMar><w:top w:w="57" w:type="dxa"/><w:bottom w:w="57" w:type="dxa"/></w:tcMar><w:vAlign w:val="center"/></w:tcPr><w:p wsp:rsidR="00BA2490" wsp:rsidRDefault="00F51652"><w:pPr><w:pStyle w:val="SurveyXactHorizontalChoiceHeading"/></w:pPr><w:r><w:t>3 g/uke</w:t></w:r></w:p></w:tc><w:tc><w:tcPr><w:tcW w:w="586" w:type="dxa"/><w:shd w:val="clear" w:color="auto" w:fill="auto"/><w:tcMar><w:top w:w="57" w:type="dxa"/><w:bottom w:w="57" w:type="dxa"/></w:tcMar><w:vAlign w:val="center"/></w:tcPr><w:p wsp:rsidR="00BA2490" wsp:rsidRDefault="00F51652"><w:pPr><w:pStyle w:val="SurveyXactHorizontalChoiceHeading"/></w:pPr><w:r><w:t>4 g/uke</w:t></w:r></w:p></w:tc><w:tc><w:tcPr><w:tcW w:w="586" w:type="dxa"/><w:shd w:val="clear" w:color="auto" w:fill="auto"/><w:tcMar><w:top w:w="57" w:type="dxa"/><w:bottom w:w="57" w:type="dxa"/></w:tcMar><w:vAlign w:val="center"/></w:tcPr><w:p wsp:rsidR="00BA2490" wsp:rsidRDefault="00F51652"><w:pPr><w:pStyle w:val="SurveyXactHorizontalChoiceHeading"/></w:pPr><w:r><w:t>5 g/uke</w:t></w:r></w:p></w:tc><w:tc><w:tcPr><w:tcW w:w="586" w:type="dxa"/><w:shd w:val="clear" w:color="auto" w:fill="auto"/><w:tcMar><w:top w:w="57" w:type="dxa"/><w:bottom w:w="57" w:type="dxa"/></w:tcMar><w:vAlign w:val="center"/></w:tcPr><w:p wsp:rsidR="00BA2490" wsp:rsidRDefault="00F51652"><w:pPr><w:pStyle w:val="SurveyXactHorizontalChoiceHeading"/></w:pPr><w:r><w:t>6 g/uke</w:t></w:r></w:p></w:tc><w:tc><w:tcPr><w:tcW w:w="586" w:type="dxa"/><w:shd w:val="clear" w:color="auto" w:fill="auto"/><w:tcMar><w:top w:w="57" w:type="dxa"/><w:bottom w:w="57" w:type="dxa"/></w:tcMar><w:vAlign w:val="center"/></w:tcPr><w:p wsp:rsidR="00BA2490" wsp:rsidRDefault="00F51652"><w:pPr><w:pStyle w:val="SurveyXactHorizontalChoiceHeading"/></w:pPr><w:r><w:t>Hver dag</w:t></w:r></w:p></w:tc><w:tc><w:tcPr><w:tcW w:w="586" w:type="dxa"/><w:shd w:val="clear" w:color="auto" w:fill="auto"/><w:tcMar><w:top w:w="57" w:type="dxa"/><w:bottom w:w="57" w:type="dxa"/></w:tcMar><w:vAlign w:val="center"/></w:tcPr><w:p wsp:rsidR="00BA2490" wsp:rsidRDefault="00F51652"><w:pPr><w:pStyle w:val="SurveyXactHorizontalChoiceHeading"/></w:pPr><w:r><w:t>Flere ganger daglig</w:t></w:r></w:p></w:tc></w:tr><w:tr wsp:rsidR="00F51652" wsp:rsidTr="00F51652"><w:tc><w:tcPr><w:tcW w:w="2933" w:type="dxa"/><w:shd w:val="clear" w:color="auto" w:fill="auto"/><w:tcMar><w:top w:w="57" w:type="dxa"/><w:bottom w:w="57" w:type="dxa"/></w:tcMar><w:vAlign w:val="center"/></w:tcPr><w:p wsp:rsidR="00BA2490" wsp:rsidRDefault="00F51652"><w:pPr><w:pStyle w:val="SurveyXactBatteryQuestionLine"/></w:pPr><w:r><w:t>Melk</w:t></w:r></w:p></w:tc><w:tc><w:tcPr><w:tcW w:w="586" w:type="dxa"/><w:shd w:val="clear" w:color="auto" w:fill="auto"/><w:tcMar><w:top w:w="57" w:type="dxa"/><w:bottom w:w="57" w:type="dxa"/></w:tcMar><w:vAlign w:val="center"/></w:tcPr><w:p wsp:rsidR="00BA2490" wsp:rsidRDefault="00F51652"><w:pPr><w:pStyle w:val="SurveyXactClosedHorizontalChoice"/></w:pPr><w:r><w:t>(1) </w:t></w:r><w:r wsp:rsidRPr="00F51652"><w:rPr><w:rStyle w:val="SurveyXactClosedCheckbox"/></w:rPr><w:sym w:font="Wingdings" w:char="F071"/></w:r></w:p></w:tc><w:tc><w:tcPr><w:tcW w:w="586" w:type="dxa"/><w:shd w:val="clear" w:color="auto" w:fill="auto"/><w:tcMar><w:top w:w="57" w:type="dxa"/><w:bottom w:w="57" w:type="dxa"/></w:tcMar><w:vAlign w:val="center"/></w:tcPr><w:p wsp:rsidR="00BA2490" wsp:rsidRDefault="00F51652"><w:pPr><w:pStyle w:val="SurveyXactClosedHorizontalChoice"/></w:pPr><w:r><w:t>(2) </w:t></w:r><w:r wsp:rsidRPr="00F51652"><w:rPr><w:rStyle w:val="SurveyXactClosedCheckbox"/></w:rPr><w:sym w:font="Wingdings" w:char="F071"/></w:r></w:p></w:tc><w:tc><w:tcPr><w:tcW w:w="586" w:type="dxa"/><w:shd w:val="clear" w:color="auto" w:fill="auto"/><w:tcMar><w:top w:w="57" w:type="dxa"/><w:bottom w:w="57" w:type="dxa"/></w:tcMar><w:vAlign w:val="center"/></w:tcPr><w:p wsp:rsidR="00BA2490" wsp:rsidRDefault="00F51652"><w:pPr><w:pStyle w:val="SurveyXactClosedHorizontalChoice"/></w:pPr><w:r><w:t>(3) </w:t></w:r><w:r wsp:rsidRPr="00F51652"><w:rPr><w:rStyle w:val="SurveyXactClosedCheckbox"/></w:rPr><w:sym w:font="Wingdings" w:char="F071"/></w:r></w:p></w:tc><w:tc><w:tcPr><w:tcW w:w="586" w:type="dxa"/><w:shd w:val="clear" w:color="auto" w:fill="auto"/><w:tcMar><w:top w:w="57" w:type="dxa"/><w:bottom w:w="57" w:type="dxa"/></w:tcMar><w:vAlign w:val="center"/></w:tcPr><w:p wsp:rsidR="00BA2490" wsp:rsidRDefault="00F51652"><w:pPr><w:pStyle w:val="SurveyXactClosedHorizontalChoice"/></w:pPr><w:r><w:t>(4) </w:t></w:r><w:r wsp:rsidRPr="00F51652"><w:rPr><w:rStyle w:val="SurveyXactClosedCheckbox"/></w:rPr><w:sym w:font="Wingdings" w:char="F071"/></w:r></w:p></w:tc><w:tc><w:tcPr><w:tcW w:w="586" w:type="dxa"/><w:shd w:val="clear" w:color="auto" w:fill="auto"/><w:tcMar><w:top w:w="57" w:type="dxa"/><w:bottom w:w="57" w:type="dxa"/></w:tcMar><w:vAlign w:val="center"/></w:tcPr><w:p wsp:rsidR="00BA2490" wsp:rsidRDefault="00F51652"><w:pPr><w:pStyle w:val="SurveyXactClosedHorizontalChoice"/></w:pPr><w:r><w:t>(5) </w:t></w:r><w:r wsp:rsidRPr="00F51652"><w:rPr><w:rStyle w:val="SurveyXactClosedCheckbox"/></w:rPr><w:sym w:font="Wingdings" w:char="F071"/></w:r></w:p></w:tc><w:tc><w:tcPr><w:tcW w:w="586" w:type="dxa"/><w:shd w:val="clear" w:color="auto" w:fill="auto"/><w:tcMar><w:top w:w="57" w:type="dxa"/><w:bottom w:w="57" w:type="dxa"/></w:tcMar><w:vAlign w:val="center"/></w:tcPr><w:p wsp:rsidR="00BA2490" wsp:rsidRDefault="00F51652"><w:pPr><w:pStyle w:val="SurveyXactClosedHorizontalChoice"/></w:pPr><w:r><w:t>(6) </w:t></w:r><w:r wsp:rsidRPr="00F51652"><w:rPr><w:rStyle w:val="SurveyXactClosedCheckbox"/></w:rPr><w:sym w:font="Wingdings" w:char="F071"/></w:r></w:p></w:tc><w:tc><w:tcPr><w:tcW w:w="586" w:type="dxa"/><w:shd w:val="clear" w:color="auto" w:fill="auto"/><w:tcMar><w:top w:w="57" w:type="dxa"/><w:bottom w:w="57" w:type="dxa"/></w:tcMar><w:vAlign w:val="center"/></w:tcPr><w:p wsp:rsidR="00BA2490" wsp:rsidRDefault="00F51652"><w:pPr><w:pStyle w:val="SurveyXactClosedHorizontalChoice"/></w:pPr><w:r><w:t>(7) </w:t></w:r><w:r wsp:rsidRPr="00F51652"><w:rPr><w:rStyle w:val="SurveyXactClosedCheckbox"/></w:rPr><w:sym w:font="Wingdings" w:char="F071"/></w:r></w:p></w:tc><w:tc><w:tcPr><w:tcW w:w="586" w:type="dxa"/><w:shd w:val="clear" w:color="auto" w:fill="auto"/><w:tcMar><w:top w:w="57" w:type="dxa"/><w:bottom w:w="57" w:type="dxa"/></w:tcMar><w:vAlign w:val="center"/></w:tcPr><w:p wsp:rsidR="00BA2490" wsp:rsidRDefault="00F51652"><w:pPr><w:pStyle w:val="SurveyXactClosedHorizontalChoice"/></w:pPr><w:r><w:t>(8) </w:t></w:r><w:r wsp:rsidRPr="00F51652"><w:rPr><w:rStyle w:val="SurveyXactClosedCheckbox"/></w:rPr><w:sym w:font="Wingdings" w:char="F071"/></w:r></w:p></w:tc><w:tc><w:tcPr><w:tcW w:w="586" w:type="dxa"/><w:shd w:val="clear" w:color="auto" w:fill="auto"/><w:tcMar><w:top w:w="57" w:type="dxa"/><w:bottom w:w="57" w:type="dxa"/></w:tcMar><w:vAlign w:val="center"/></w:tcPr><w:p wsp:rsidR="00BA2490" wsp:rsidRDefault="00F51652"><w:pPr><w:pStyle w:val="SurveyXactClosedHorizontalChoice"/></w:pPr><w:r><w:t>(9) </w:t></w:r><w:r wsp:rsidRPr="00F51652"><w:rPr><w:rStyle w:val="SurveyXactClosedCheckbox"/></w:rPr><w:sym w:font="Wingdings" w:char="F071"/></w:r></w:p></w:tc><w:tc><w:tcPr><w:tcW w:w="586" w:type="dxa"/><w:shd w:val="clear" w:color="auto" w:fill="auto"/><w:tcMar><w:top w:w="57" w:type="dxa"/><w:bottom w:w="57" w:type="dxa"/></w:tcMar><w:vAlign w:val="center"/></w:tcPr><w:p wsp:rsidR="00BA2490" wsp:rsidRDefault="00F51652"><w:pPr><w:pStyle w:val="SurveyXactClosedHorizontalChoice"/></w:pPr><w:r><w:t>(10) </w:t></w:r><w:r wsp:rsidRPr="00F51652"><w:rPr><w:rStyle w:val="SurveyXactClosedCheckbox"/></w:rPr><w:sym w:font="Wingdings" w:char="F071"/></w:r></w:p></w:tc></w:tr><w:tr wsp:rsidR="00F51652" wsp:rsidTr="00F51652"><w:tc><w:tcPr><w:tcW w:w="2933" w:type="dxa"/><w:shd w:val="clear" w:color="auto" w:fill="auto"/><w:tcMar><w:top w:w="57" w:type="dxa"/><w:bottom w:w="57" w:type="dxa"/></w:tcMar><w:vAlign w:val="center"/></w:tcPr><w:p wsp:rsidR="00BA2490" wsp:rsidRDefault="00F51652"><w:pPr><w:pStyle w:val="SurveyXactBatteryQuestionLine"/></w:pPr><w:r><w:t>Fruktjuice uten tilsatt sukker</w:t></w:r></w:p></w:tc><w:tc><w:tcPr><w:tcW w:w="586" w:type="dxa"/><w:shd w:val="clear" w:color="auto" w:fill="auto"/><w:tcMar><w:top w:w="57" w:type="dxa"/><w:bottom w:w="57" w:type="dxa"/></w:tcMar><w:vAlign w:val="center"/></w:tcPr><w:p wsp:rsidR="00BA2490" wsp:rsidRDefault="00F51652"><w:pPr><w:pStyle w:val="SurveyXactClosedHorizontalChoice"/></w:pPr><w:r><w:t>(1) </w:t></w:r><w:r wsp:rsidRPr="00F51652"><w:rPr><w:rStyle w:val="SurveyXactClosedCheckbox"/></w:rPr><w:sym w:font="Wingdings" w:char="F071"/></w:r></w:p></w:tc><w:tc><w:tcPr><w:tcW w:w="586" w:type="dxa"/><w:shd w:val="clear" w:color="auto" w:fill="auto"/><w:tcMar><w:top w:w="57" w:type="dxa"/><w:bottom w:w="57" w:type="dxa"/></w:tcMar><w:vAlign w:val="center"/></w:tcPr><w:p wsp:rsidR="00BA2490" wsp:rsidRDefault="00F51652"><w:pPr><w:pStyle w:val="SurveyXactClosedHorizontalChoice"/></w:pPr><w:r><w:t>(2) </w:t></w:r><w:r wsp:rsidRPr="00F51652"><w:rPr><w:rStyle w:val="SurveyXactClosedCheckbox"/></w:rPr><w:sym w:font="Wingdings" w:char="F071"/></w:r></w:p></w:tc><w:tc><w:tcPr><w:tcW w:w="586" w:type="dxa"/><w:shd w:val="clear" w:color="auto" w:fill="auto"/><w:tcMar><w:top w:w="57" w:type="dxa"/><w:bottom w:w="57" w:type="dxa"/></w:tcMar><w:vAlign w:val="center"/></w:tcPr><w:p wsp:rsidR="00BA2490" wsp:rsidRDefault="00F51652"><w:pPr><w:pStyle w:val="SurveyXactClosedHorizontalChoice"/></w:pPr><w:r><w:t>(3) </w:t></w:r><w:r wsp:rsidRPr="00F51652"><w:rPr><w:rStyle w:val="SurveyXactClosedCheckbox"/></w:rPr><w:sym w:font="Wingdings" w:char="F071"/></w:r></w:p></w:tc><w:tc><w:tcPr><w:tcW w:w="586" w:type="dxa"/><w:shd w:val="clear" w:color="auto" w:fill="auto"/><w:tcMar><w:top w:w="57" w:type="dxa"/><w:bottom w:w="57" w:type="dxa"/></w:tcMar><w:vAlign w:val="center"/></w:tcPr><w:p wsp:rsidR="00BA2490" wsp:rsidRDefault="00F51652"><w:pPr><w:pStyle w:val="SurveyXactClosedHorizontalChoice"/></w:pPr><w:r><w:t>(4) </w:t></w:r><w:r wsp:rsidRPr="00F51652"><w:rPr><w:rStyle w:val="SurveyXactClosedCheckbox"/></w:rPr><w:sym w:font="Wingdings" w:char="F071"/></w:r></w:p></w:tc><w:tc><w:tcPr><w:tcW w:w="586" w:type="dxa"/><w:shd w:val="clear" w:color="auto" w:fill="auto"/><w:tcMar><w:top w:w="57" w:type="dxa"/><w:bottom w:w="57" w:type="dxa"/></w:tcMar><w:vAlign w:val="center"/></w:tcPr><w:p wsp:rsidR="00BA2490" wsp:rsidRDefault="00F51652"><w:pPr><w:pStyle w:val="SurveyXactClosedHorizontalChoice"/></w:pPr><w:r><w:t>(5) </w:t></w:r><w:r wsp:rsidRPr="00F51652"><w:rPr><w:rStyle w:val="SurveyXactClosedCheckbox"/></w:rPr><w:sym w:font="Wingdings" w:char="F071"/></w:r></w:p></w:tc><w:tc><w:tcPr><w:tcW w:w="586" w:type="dxa"/><w:shd w:val="clear" w:color="auto" w:fill="auto"/><w:tcMar><w:top w:w="57" w:type="dxa"/><w:bottom w:w="57" w:type="dxa"/></w:tcMar><w:vAlign w:val="center"/></w:tcPr><w:p wsp:rsidR="00BA2490" wsp:rsidRDefault="00F51652"><w:pPr><w:pStyle w:val="SurveyXactClosedHorizontalChoice"/></w:pPr><w:r><w:t>(6) </w:t></w:r><w:r wsp:rsidRPr="00F51652"><w:rPr><w:rStyle w:val="SurveyXactClosedCheckbox"/></w:rPr><w:sym w:font="Wingdings" w:char="F071"/></w:r></w:p></w:tc><w:tc><w:tcPr><w:tcW w:w="586" w:type="dxa"/><w:shd w:val="clear" w:color="auto" w:fill="auto"/><w:tcMar><w:top w:w="57" w:type="dxa"/><w:bottom w:w="57" w:type="dxa"/></w:tcMar><w:vAlign w:val="center"/></w:tcPr><w:p wsp:rsidR="00BA2490" wsp:rsidRDefault="00F51652"><w:pPr><w:pStyle w:val="SurveyXactClosedHorizontalChoice"/></w:pPr><w:r><w:t>(7) </w:t></w:r><w:r wsp:rsidRPr="00F51652"><w:rPr><w:rStyle w:val="SurveyXactClosedCheckbox"/></w:rPr><w:sym w:font="Wingdings" w:char="F071"/></w:r></w:p></w:tc><w:tc><w:tcPr><w:tcW w:w="586" w:type="dxa"/><w:shd w:val="clear" w:color="auto" w:fill="auto"/><w:tcMar><w:top w:w="57" w:type="dxa"/><w:bottom w:w="57" w:type="dxa"/></w:tcMar><w:vAlign w:val="center"/></w:tcPr><w:p wsp:rsidR="00BA2490" wsp:rsidRDefault="00F51652"><w:pPr><w:pStyle w:val="SurveyXactClosedHorizontalChoice"/></w:pPr><w:r><w:t>(8) </w:t></w:r><w:r wsp:rsidRPr="00F51652"><w:rPr><w:rStyle w:val="SurveyXactClosedCheckbox"/></w:rPr><w:sym w:font="Wingdings" w:char="F071"/></w:r></w:p></w:tc><w:tc><w:tcPr><w:tcW w:w="586" w:type="dxa"/><w:shd w:val="clear" w:color="auto" w:fill="auto"/><w:tcMar><w:top w:w="57" w:type="dxa"/><w:bottom w:w="57" w:type="dxa"/></w:tcMar><w:vAlign w:val="center"/></w:tcPr><w:p wsp:rsidR="00BA2490" wsp:rsidRDefault="00F51652"><w:pPr><w:pStyle w:val="SurveyXactClosedHorizontalChoice"/></w:pPr><w:r><w:t>(9) </w:t></w:r><w:r wsp:rsidRPr="00F51652"><w:rPr><w:rStyle w:val="SurveyXactClosedCheckbox"/></w:rPr><w:sym w:font="Wingdings" w:char="F071"/></w:r></w:p></w:tc><w:tc><w:tcPr><w:tcW w:w="586" w:type="dxa"/><w:shd w:val="clear" w:color="auto" w:fill="auto"/><w:tcMar><w:top w:w="57" w:type="dxa"/><w:bottom w:w="57" w:type="dxa"/></w:tcMar><w:vAlign w:val="center"/></w:tcPr><w:p wsp:rsidR="00BA2490" wsp:rsidRDefault="00F51652"><w:pPr><w:pStyle w:val="SurveyXactClosedHorizontalChoice"/></w:pPr><w:r><w:t>(10) </w:t></w:r><w:r wsp:rsidRPr="00F51652"><w:rPr><w:rStyle w:val="SurveyXactClosedCheckbox"/></w:rPr><w:sym w:font="Wingdings" w:char="F071"/></w:r></w:p></w:tc></w:tr><w:tr wsp:rsidR="00F51652" wsp:rsidTr="00F51652"><w:tc><w:tcPr><w:tcW w:w="2933" w:type="dxa"/><w:shd w:val="clear" w:color="auto" w:fill="auto"/><w:tcMar><w:top w:w="57" w:type="dxa"/><w:bottom w:w="57" w:type="dxa"/></w:tcMar><w:vAlign w:val="center"/></w:tcPr><w:p wsp:rsidR="00BA2490" wsp:rsidRDefault="00F51652"><w:pPr><w:pStyle w:val="SurveyXactBatteryQuestionLine"/></w:pPr><w:r><w:t>Vann</w:t></w:r></w:p></w:tc><w:tc><w:tcPr><w:tcW w:w="586" w:type="dxa"/><w:shd w:val="clear" w:color="auto" w:fill="auto"/><w:tcMar><w:top w:w="57" w:type="dxa"/><w:bottom w:w="57" w:type="dxa"/></w:tcMar><w:vAlign w:val="center"/></w:tcPr><w:p wsp:rsidR="00BA2490" wsp:rsidRDefault="00F51652"><w:pPr><w:pStyle w:val="SurveyXactClosedHorizontalChoice"/></w:pPr><w:r><w:t>(1) </w:t></w:r><w:r wsp:rsidRPr="00F51652"><w:rPr><w:rStyle w:val="SurveyXactClosedCheckbox"/></w:rPr><w:sym w:font="Wingdings" w:char="F071"/></w:r></w:p></w:tc><w:tc><w:tcPr><w:tcW w:w="586" w:type="dxa"/><w:shd w:val="clear" w:color="auto" w:fill="auto"/><w:tcMar><w:top w:w="57" w:type="dxa"/><w:bottom w:w="57" w:type="dxa"/></w:tcMar><w:vAlign w:val="center"/></w:tcPr><w:p wsp:rsidR="00BA2490" wsp:rsidRDefault="00F51652"><w:pPr><w:pStyle w:val="SurveyXactClosedHorizontalChoice"/></w:pPr><w:r><w:t>(2) </w:t></w:r><w:r wsp:rsidRPr="00F51652"><w:rPr><w:rStyle w:val="SurveyXactClosedCheckbox"/></w:rPr><w:sym w:font="Wingdings" w:char="F071"/></w:r></w:p></w:tc><w:tc><w:tcPr><w:tcW w:w="586" w:type="dxa"/><w:shd w:val="clear" w:color="auto" w:fill="auto"/><w:tcMar><w:top w:w="57" w:type="dxa"/><w:bottom w:w="57" w:type="dxa"/></w:tcMar><w:vAlign w:val="center"/></w:tcPr><w:p wsp:rsidR="00BA2490" wsp:rsidRDefault="00F51652"><w:pPr><w:pStyle w:val="SurveyXactClosedHorizontalChoice"/></w:pPr><w:r><w:t>(3) </w:t></w:r><w:r wsp:rsidRPr="00F51652"><w:rPr><w:rStyle w:val="SurveyXactClosedCheckbox"/></w:rPr><w:sym w:font="Wingdings" w:char="F071"/></w:r></w:p></w:tc><w:tc><w:tcPr><w:tcW w:w="586" w:type="dxa"/><w:shd w:val="clear" w:color="auto" w:fill="auto"/><w:tcMar><w:top w:w="57" w:type="dxa"/><w:bottom w:w="57" w:type="dxa"/></w:tcMar><w:vAlign w:val="center"/></w:tcPr><w:p wsp:rsidR="00BA2490" wsp:rsidRDefault="00F51652"><w:pPr><w:pStyle w:val="SurveyXactClosedHorizontalChoice"/></w:pPr><w:r><w:t>(4) </w:t></w:r><w:r wsp:rsidRPr="00F51652"><w:rPr><w:rStyle w:val="SurveyXactClosedCheckbox"/></w:rPr><w:sym w:font="Wingdings" w:char="F071"/></w:r></w:p></w:tc><w:tc><w:tcPr><w:tcW w:w="586" w:type="dxa"/><w:shd w:val="clear" w:color="auto" w:fill="auto"/><w:tcMar><w:top w:w="57" w:type="dxa"/><w:bottom w:w="57" w:type="dxa"/></w:tcMar><w:vAlign w:val="center"/></w:tcPr><w:p wsp:rsidR="00BA2490" wsp:rsidRDefault="00F51652"><w:pPr><w:pStyle w:val="SurveyXactClosedHorizontalChoice"/></w:pPr><w:r><w:t>(5) </w:t></w:r><w:r wsp:rsidRPr="00F51652"><w:rPr><w:rStyle w:val="SurveyXactClosedCheckbox"/></w:rPr><w:sym w:font="Wingdings" w:char="F071"/></w:r></w:p></w:tc><w:tc><w:tcPr><w:tcW w:w="586" w:type="dxa"/><w:shd w:val="clear" w:color="auto" w:fill="auto"/><w:tcMar><w:top w:w="57" w:type="dxa"/><w:bottom w:w="57" w:type="dxa"/></w:tcMar><w:vAlign w:val="center"/></w:tcPr><w:p wsp:rsidR="00BA2490" wsp:rsidRDefault="00F51652"><w:pPr><w:pStyle w:val="SurveyXactClosedHorizontalChoice"/></w:pPr><w:r><w:t>(6) </w:t></w:r><w:r wsp:rsidRPr="00F51652"><w:rPr><w:rStyle w:val="SurveyXactClosedCheckbox"/></w:rPr><w:sym w:font="Wingdings" w:char="F071"/></w:r></w:p></w:tc><w:tc><w:tcPr><w:tcW w:w="586" w:type="dxa"/><w:shd w:val="clear" w:color="auto" w:fill="auto"/><w:tcMar><w:top w:w="57" w:type="dxa"/><w:bottom w:w="57" w:type="dxa"/></w:tcMar><w:vAlign w:val="center"/></w:tcPr><w:p wsp:rsidR="00BA2490" wsp:rsidRDefault="00F51652"><w:pPr><w:pStyle w:val="SurveyXactClosedHorizontalChoice"/></w:pPr><w:r><w:t>(7) </w:t></w:r><w:r wsp:rsidRPr="00F51652"><w:rPr><w:rStyle w:val="SurveyXactClosedCheckbox"/></w:rPr><w:sym w:font="Wingdings" w:char="F071"/></w:r></w:p></w:tc><w:tc><w:tcPr><w:tcW w:w="586" w:type="dxa"/><w:shd w:val="clear" w:color="auto" w:fill="auto"/><w:tcMar><w:top w:w="57" w:type="dxa"/><w:bottom w:w="57" w:type="dxa"/></w:tcMar><w:vAlign w:val="center"/></w:tcPr><w:p wsp:rsidR="00BA2490" wsp:rsidRDefault="00F51652"><w:pPr><w:pStyle w:val="SurveyXactClosedHorizontalChoice"/></w:pPr><w:r><w:t>(8) </w:t></w:r><w:r wsp:rsidRPr="00F51652"><w:rPr><w:rStyle w:val="SurveyXactClosedCheckbox"/></w:rPr><w:sym w:font="Wingdings" w:char="F071"/></w:r></w:p></w:tc><w:tc><w:tcPr><w:tcW w:w="586" w:type="dxa"/><w:shd w:val="clear" w:color="auto" w:fill="auto"/><w:tcMar><w:top w:w="57" w:type="dxa"/><w:bottom w:w="57" w:type="dxa"/></w:tcMar><w:vAlign w:val="center"/></w:tcPr><w:p wsp:rsidR="00BA2490" wsp:rsidRDefault="00F51652"><w:pPr><w:pStyle w:val="SurveyXactClosedHorizontalChoice"/></w:pPr><w:r><w:t>(9) </w:t></w:r><w:r wsp:rsidRPr="00F51652"><w:rPr><w:rStyle w:val="SurveyXactClosedCheckbox"/></w:rPr><w:sym w:font="Wingdings" w:char="F071"/></w:r></w:p></w:tc><w:tc><w:tcPr><w:tcW w:w="586" w:type="dxa"/><w:shd w:val="clear" w:color="auto" w:fill="auto"/><w:tcMar><w:top w:w="57" w:type="dxa"/><w:bottom w:w="57" w:type="dxa"/></w:tcMar><w:vAlign w:val="center"/></w:tcPr><w:p wsp:rsidR="00BA2490" wsp:rsidRDefault="00F51652"><w:pPr><w:pStyle w:val="SurveyXactClosedHorizontalChoice"/></w:pPr><w:r><w:t>(10) </w:t></w:r><w:r wsp:rsidRPr="00F51652"><w:rPr><w:rStyle w:val="SurveyXactClosedCheckbox"/></w:rPr><w:sym w:font="Wingdings" w:char="F071"/></w:r></w:p></w:tc></w:tr><w:tr wsp:rsidR="00F51652" wsp:rsidTr="00F51652"><w:tc><w:tcPr><w:tcW w:w="2933" w:type="dxa"/><w:shd w:val="clear" w:color="auto" w:fill="auto"/><w:tcMar><w:top w:w="57" w:type="dxa"/><w:bottom w:w="57" w:type="dxa"/></w:tcMar><w:vAlign w:val="center"/></w:tcPr><w:p wsp:rsidR="00BA2490" wsp:rsidRDefault="00F51652"><w:pPr><w:pStyle w:val="SurveyXactBatteryQuestionLine"/></w:pPr><w:r><w:t>Drikker med tilsatt sukker (eks. brus, saft, iste, iskaffe)</w:t></w:r></w:p></w:tc><w:tc><w:tcPr><w:tcW w:w="586" w:type="dxa"/><w:shd w:val="clear" w:color="auto" w:fill="auto"/><w:tcMar><w:top w:w="57" w:type="dxa"/><w:bottom w:w="57" w:type="dxa"/></w:tcMar><w:vAlign w:val="center"/></w:tcPr><w:p wsp:rsidR="00BA2490" wsp:rsidRDefault="00F51652"><w:pPr><w:pStyle w:val="SurveyXactClosedHorizontalChoice"/></w:pPr><w:r><w:t>(1) </w:t></w:r><w:r wsp:rsidRPr="00F51652"><w:rPr><w:rStyle w:val="SurveyXactClosedCheckbox"/></w:rPr><w:sym w:font="Wingdings" w:char="F071"/></w:r></w:p></w:tc><w:tc><w:tcPr><w:tcW w:w="586" w:type="dxa"/><w:shd w:val="clear" w:color="auto" w:fill="auto"/><w:tcMar><w:top w:w="57" w:type="dxa"/><w:bottom w:w="57" w:type="dxa"/></w:tcMar><w:vAlign w:val="center"/></w:tcPr><w:p wsp:rsidR="00BA2490" wsp:rsidRDefault="00F51652"><w:pPr><w:pStyle w:val="SurveyXactClosedHorizontalChoice"/></w:pPr><w:r><w:t>(2) </w:t></w:r><w:r wsp:rsidRPr="00F51652"><w:rPr><w:rStyle w:val="SurveyXactClosedCheckbox"/></w:rPr><w:sym w:font="Wingdings" w:char="F071"/></w:r></w:p></w:tc><w:tc><w:tcPr><w:tcW w:w="586" w:type="dxa"/><w:shd w:val="clear" w:color="auto" w:fill="auto"/><w:tcMar><w:top w:w="57" w:type="dxa"/><w:bottom w:w="57" w:type="dxa"/></w:tcMar><w:vAlign w:val="center"/></w:tcPr><w:p wsp:rsidR="00BA2490" wsp:rsidRDefault="00F51652"><w:pPr><w:pStyle w:val="SurveyXactClosedHorizontalChoice"/></w:pPr><w:r><w:t>(3) </w:t></w:r><w:r wsp:rsidRPr="00F51652"><w:rPr><w:rStyle w:val="SurveyXactClosedCheckbox"/></w:rPr><w:sym w:font="Wingdings" w:char="F071"/></w:r></w:p></w:tc><w:tc><w:tcPr><w:tcW w:w="586" w:type="dxa"/><w:shd w:val="clear" w:color="auto" w:fill="auto"/><w:tcMar><w:top w:w="57" w:type="dxa"/><w:bottom w:w="57" w:type="dxa"/></w:tcMar><w:vAlign w:val="center"/></w:tcPr><w:p wsp:rsidR="00BA2490" wsp:rsidRDefault="00F51652"><w:pPr><w:pStyle w:val="SurveyXactClosedHorizontalChoice"/></w:pPr><w:r><w:t>(4) </w:t></w:r><w:r wsp:rsidRPr="00F51652"><w:rPr><w:rStyle w:val="SurveyXactClosedCheckbox"/></w:rPr><w:sym w:font="Wingdings" w:char="F071"/></w:r></w:p></w:tc><w:tc><w:tcPr><w:tcW w:w="586" w:type="dxa"/><w:shd w:val="clear" w:color="auto" w:fill="auto"/><w:tcMar><w:top w:w="57" w:type="dxa"/><w:bottom w:w="57" w:type="dxa"/></w:tcMar><w:vAlign w:val="center"/></w:tcPr><w:p wsp:rsidR="00BA2490" wsp:rsidRDefault="00F51652"><w:pPr><w:pStyle w:val="SurveyXactClosedHorizontalChoice"/></w:pPr><w:r><w:t>(5) </w:t></w:r><w:r wsp:rsidRPr="00F51652"><w:rPr><w:rStyle w:val="SurveyXactClosedCheckbox"/></w:rPr><w:sym w:font="Wingdings" w:char="F071"/></w:r></w:p></w:tc><w:tc><w:tcPr><w:tcW w:w="586" w:type="dxa"/><w:shd w:val="clear" w:color="auto" w:fill="auto"/><w:tcMar><w:top w:w="57" w:type="dxa"/><w:bottom w:w="57" w:type="dxa"/></w:tcMar><w:vAlign w:val="center"/></w:tcPr><w:p wsp:rsidR="00BA2490" wsp:rsidRDefault="00F51652"><w:pPr><w:pStyle w:val="SurveyXactClosedHorizontalChoice"/></w:pPr><w:r><w:t>(6) </w:t></w:r><w:r wsp:rsidRPr="00F51652"><w:rPr><w:rStyle w:val="SurveyXactClosedCheckbox"/></w:rPr><w:sym w:font="Wingdings" w:char="F071"/></w:r></w:p></w:tc><w:tc><w:tcPr><w:tcW w:w="586" w:type="dxa"/><w:shd w:val="clear" w:color="auto" w:fill="auto"/><w:tcMar><w:top w:w="57" w:type="dxa"/><w:bottom w:w="57" w:type="dxa"/></w:tcMar><w:vAlign w:val="center"/></w:tcPr><w:p wsp:rsidR="00BA2490" wsp:rsidRDefault="00F51652"><w:pPr><w:pStyle w:val="SurveyXactClosedHorizontalChoice"/></w:pPr><w:r><w:t>(7) </w:t></w:r><w:r wsp:rsidRPr="00F51652"><w:rPr><w:rStyle w:val="SurveyXactClosedCheckbox"/></w:rPr><w:sym w:font="Wingdings" w:char="F071"/></w:r></w:p></w:tc><w:tc><w:tcPr><w:tcW w:w="586" w:type="dxa"/><w:shd w:val="clear" w:color="auto" w:fill="auto"/><w:tcMar><w:top w:w="57" w:type="dxa"/><w:bottom w:w="57" w:type="dxa"/></w:tcMar><w:vAlign w:val="center"/></w:tcPr><w:p wsp:rsidR="00BA2490" wsp:rsidRDefault="00F51652"><w:pPr><w:pStyle w:val="SurveyXactClosedHorizontalChoice"/></w:pPr><w:r><w:t>(8) </w:t></w:r><w:r wsp:rsidRPr="00F51652"><w:rPr><w:rStyle w:val="SurveyXactClosedCheckbox"/></w:rPr><w:sym w:font="Wingdings" w:char="F071"/></w:r></w:p></w:tc><w:tc><w:tcPr><w:tcW w:w="586" w:type="dxa"/><w:shd w:val="clear" w:color="auto" w:fill="auto"/><w:tcMar><w:top w:w="57" w:type="dxa"/><w:bottom w:w="57" w:type="dxa"/></w:tcMar><w:vAlign w:val="center"/></w:tcPr><w:p wsp:rsidR="00BA2490" wsp:rsidRDefault="00F51652"><w:pPr><w:pStyle w:val="SurveyXactClosedHorizontalChoice"/></w:pPr><w:r><w:t>(9) </w:t></w:r><w:r wsp:rsidRPr="00F51652"><w:rPr><w:rStyle w:val="SurveyXactClosedCheckbox"/></w:rPr><w:sym w:font="Wingdings" w:char="F071"/></w:r></w:p></w:tc><w:tc><w:tcPr><w:tcW w:w="586" w:type="dxa"/><w:shd w:val="clear" w:color="auto" w:fill="auto"/><w:tcMar><w:top w:w="57" w:type="dxa"/><w:bottom w:w="57" w:type="dxa"/></w:tcMar><w:vAlign w:val="center"/></w:tcPr><w:p wsp:rsidR="00BA2490" wsp:rsidRDefault="00F51652"><w:pPr><w:pStyle w:val="SurveyXactClosedHorizontalChoice"/></w:pPr><w:r><w:t>(10) </w:t></w:r><w:r wsp:rsidRPr="00F51652"><w:rPr><w:rStyle w:val="SurveyXactClosedCheckbox"/></w:rPr><w:sym w:font="Wingdings" w:char="F071"/></w:r></w:p></w:tc></w:tr><w:tr wsp:rsidR="00F51652" wsp:rsidTr="00F51652"><w:tc><w:tcPr><w:tcW w:w="2933" w:type="dxa"/><w:shd w:val="clear" w:color="auto" w:fill="auto"/><w:tcMar><w:top w:w="57" w:type="dxa"/><w:bottom w:w="57" w:type="dxa"/></w:tcMar><w:vAlign w:val="center"/></w:tcPr><w:p wsp:rsidR="00BA2490" wsp:rsidRDefault="00F51652"><w:pPr><w:pStyle w:val="SurveyXactBatteryQuestionLine"/></w:pPr><w:r><w:t>Drikker med kunstig søtning (eks. lettbrus, lettsaft, lett </w:t></w:r><w:r><w:t>iste)</w:t></w:r></w:p></w:tc><w:tc><w:tcPr><w:tcW w:w="586" w:type="dxa"/><w:shd w:val="clear" w:color="auto" w:fill="auto"/><w:tcMar><w:top w:w="57" w:type="dxa"/><w:bottom w:w="57" w:type="dxa"/></w:tcMar><w:vAlign w:val="center"/></w:tcPr><w:p wsp:rsidR="00BA2490" wsp:rsidRDefault="00F51652"><w:pPr><w:pStyle w:val="SurveyXactClosedHorizontalChoice"/></w:pPr><w:r><w:t>(1) </w:t></w:r><w:r wsp:rsidRPr="00F51652"><w:rPr><w:rStyle w:val="SurveyXactClosedCheckbox"/></w:rPr><w:sym w:font="Wingdings" w:char="F071"/></w:r></w:p></w:tc><w:tc><w:tcPr><w:tcW w:w="586" w:type="dxa"/><w:shd w:val="clear" w:color="auto" w:fill="auto"/><w:tcMar><w:top w:w="57" w:type="dxa"/><w:bottom w:w="57" w:type="dxa"/></w:tcMar><w:vAlign w:val="center"/></w:tcPr><w:p wsp:rsidR="00BA2490" wsp:rsidRDefault="00F51652"><w:pPr><w:pStyle w:val="SurveyXactClosedHorizontalChoice"/></w:pPr><w:r><w:t>(2) </w:t></w:r><w:r wsp:rsidRPr="00F51652"><w:rPr><w:rStyle w:val="SurveyXactClosedCheckbox"/></w:rPr><w:sym w:font="Wingdings" w:char="F071"/></w:r></w:p></w:tc><w:tc><w:tcPr><w:tcW w:w="586" w:type="dxa"/><w:shd w:val="clear" w:color="auto" w:fill="auto"/><w:tcMar><w:top w:w="57" w:type="dxa"/><w:bottom w:w="57" w:type="dxa"/></w:tcMar><w:vAlign w:val="center"/></w:tcPr><w:p wsp:rsidR="00BA2490" wsp:rsidRDefault="00F51652"><w:pPr><w:pStyle w:val="SurveyXactClosedHorizontalChoice"/></w:pPr><w:r><w:t>(3) </w:t></w:r><w:r wsp:rsidRPr="00F51652"><w:rPr><w:rStyle w:val="SurveyXactClosedCheckbox"/></w:rPr><w:sym w:font="Wingdings" w:char="F071"/></w:r></w:p></w:tc><w:tc><w:tcPr><w:tcW w:w="586" w:type="dxa"/><w:shd w:val="clear" w:color="auto" w:fill="auto"/><w:tcMar><w:top w:w="57" w:type="dxa"/><w:bottom w:w="57" w:type="dxa"/></w:tcMar><w:vAlign w:val="center"/></w:tcPr><w:p wsp:rsidR="00BA2490" wsp:rsidRDefault="00F51652"><w:pPr><w:pStyle w:val="SurveyXactClosedHorizontalChoice"/></w:pPr><w:r><w:t>(4) </w:t></w:r><w:r wsp:rsidRPr="00F51652"><w:rPr><w:rStyle w:val="SurveyXactClosedCheckbox"/></w:rPr><w:sym w:font="Wingdings" w:char="F071"/></w:r></w:p></w:tc><w:tc><w:tcPr><w:tcW w:w="586" w:type="dxa"/><w:shd w:val="clear" w:color="auto" w:fill="auto"/><w:tcMar><w:top w:w="57" w:type="dxa"/><w:bottom w:w="57" w:type="dxa"/></w:tcMar><w:vAlign w:val="center"/></w:tcPr><w:p wsp:rsidR="00BA2490" wsp:rsidRDefault="00F51652"><w:pPr><w:pStyle w:val="SurveyXactClosedHorizontalChoice"/></w:pPr><w:r><w:t>(5) </w:t></w:r><w:r wsp:rsidRPr="00F51652"><w:rPr><w:rStyle w:val="SurveyXactClosedCheckbox"/></w:rPr><w:sym w:font="Wingdings" w:char="F071"/></w:r></w:p></w:tc><w:tc><w:tcPr><w:tcW w:w="586" w:type="dxa"/><w:shd w:val="clear" w:color="auto" w:fill="auto"/><w:tcMar><w:top w:w="57" w:type="dxa"/><w:bottom w:w="57" w:type="dxa"/></w:tcMar><w:vAlign w:val="center"/></w:tcPr><w:p wsp:rsidR="00BA2490" wsp:rsidRDefault="00F51652"><w:pPr><w:pStyle w:val="SurveyXactClosedHorizontalChoice"/></w:pPr><w:r><w:t>(6) </w:t></w:r><w:r wsp:rsidRPr="00F51652"><w:rPr><w:rStyle w:val="SurveyXactClosedCheckbox"/></w:rPr><w:sym w:font="Wingdings" w:char="F071"/></w:r></w:p></w:tc><w:tc><w:tcPr><w:tcW w:w="586" w:type="dxa"/><w:shd w:val="clear" w:color="auto" w:fill="auto"/><w:tcMar><w:top w:w="57" w:type="dxa"/><w:bottom w:w="57" w:type="dxa"/></w:tcMar><w:vAlign w:val="center"/></w:tcPr><w:p wsp:rsidR="00BA2490" wsp:rsidRDefault="00F51652"><w:pPr><w:pStyle w:val="SurveyXactClosedHorizontalChoice"/></w:pPr><w:r><w:t>(7) </w:t></w:r><w:r wsp:rsidRPr="00F51652"><w:rPr><w:rStyle w:val="SurveyXactClosedCheckbox"/></w:rPr><w:sym w:font="Wingdings" w:char="F071"/></w:r></w:p></w:tc><w:tc><w:tcPr><w:tcW w:w="586" w:type="dxa"/><w:shd w:val="clear" w:color="auto" w:fill="auto"/><w:tcMar><w:top w:w="57" w:type="dxa"/><w:bottom w:w="57" w:type="dxa"/></w:tcMar><w:vAlign w:val="center"/></w:tcPr><w:p wsp:rsidR="00BA2490" wsp:rsidRDefault="00F51652"><w:pPr><w:pStyle w:val="SurveyXactClosedHorizontalChoice"/></w:pPr><w:r><w:t>(8) </w:t></w:r><w:r wsp:rsidRPr="00F51652"><w:rPr><w:rStyle w:val="SurveyXactClosedCheckbox"/></w:rPr><w:sym w:font="Wingdings" w:char="F071"/></w:r></w:p></w:tc><w:tc><w:tcPr><w:tcW w:w="586" w:type="dxa"/><w:shd w:val="clear" w:color="auto" w:fill="auto"/><w:tcMar><w:top w:w="57" w:type="dxa"/><w:bottom w:w="57" w:type="dxa"/></w:tcMar><w:vAlign w:val="center"/></w:tcPr><w:p wsp:rsidR="00BA2490" wsp:rsidRDefault="00F51652"><w:pPr><w:pStyle w:val="SurveyXactClosedHorizontalChoice"/></w:pPr><w:r><w:t>(9) </w:t></w:r><w:r wsp:rsidRPr="00F51652"><w:rPr><w:rStyle w:val="SurveyXactClosedCheckbox"/></w:rPr><w:sym w:font="Wingdings" w:char="F071"/></w:r></w:p></w:tc><w:tc><w:tcPr><w:tcW w:w="586" w:type="dxa"/><w:shd w:val="clear" w:color="auto" w:fill="auto"/><w:tcMar><w:top w:w="57" w:type="dxa"/><w:bottom w:w="57" w:type="dxa"/></w:tcMar><w:vAlign w:val="center"/></w:tcPr><w:p wsp:rsidR="00BA2490" wsp:rsidRDefault="00F51652"><w:pPr><w:pStyle w:val="SurveyXactClosedHorizontalChoice"/></w:pPr><w:r><w:t>(10) </w:t></w:r><w:r wsp:rsidRPr="00F51652"><w:rPr><w:rStyle w:val="SurveyXactClosedCheckbox"/></w:rPr><w:sym w:font="Wingdings" w:char="F071"/></w:r></w:p></w:tc></w:tr><w:tr wsp:rsidR="00F51652" wsp:rsidTr="00F51652"><w:tc><w:tcPr><w:tcW w:w="2933" w:type="dxa"/><w:shd w:val="clear" w:color="auto" w:fill="auto"/><w:tcMar><w:top w:w="57" w:type="dxa"/><w:bottom w:w="57" w:type="dxa"/></w:tcMar><w:vAlign w:val="center"/></w:tcPr><w:p wsp:rsidR="00BA2490" wsp:rsidRDefault="00F51652"><w:pPr><w:pStyle w:val="SurveyXactBatteryQuestionLine"/></w:pPr><w:r><w:t>Kaffe</w:t></w:r></w:p></w:tc><w:tc><w:tcPr><w:tcW w:w="586" w:type="dxa"/><w:shd w:val="clear" w:color="auto" w:fill="auto"/><w:tcMar><w:top w:w="57" w:type="dxa"/><w:bottom w:w="57" w:type="dxa"/></w:tcMar><w:vAlign w:val="center"/></w:tcPr><w:p wsp:rsidR="00BA2490" wsp:rsidRDefault="00F51652"><w:pPr><w:pStyle w:val="SurveyXactClosedHorizontalChoice"/></w:pPr><w:r><w:t>(1) </w:t></w:r><w:r wsp:rsidRPr="00F51652"><w:rPr><w:rStyle w:val="SurveyXactClosedCheckbox"/></w:rPr><w:sym w:font="Wingdings" w:char="F071"/></w:r></w:p></w:tc><w:tc><w:tcPr><w:tcW w:w="586" w:type="dxa"/><w:shd w:val="clear" w:color="auto" w:fill="auto"/><w:tcMar><w:top w:w="57" w:type="dxa"/><w:bottom w:w="57" w:type="dxa"/></w:tcMar><w:vAlign w:val="center"/></w:tcPr><w:p wsp:rsidR="00BA2490" wsp:rsidRDefault="00F51652"><w:pPr><w:pStyle w:val="SurveyXactClosedHorizontalChoice"/></w:pPr><w:r><w:t>(2) </w:t></w:r><w:r wsp:rsidRPr="00F51652"><w:rPr><w:rStyle w:val="SurveyXactClosedCheckbox"/></w:rPr><w:sym w:font="Wingdings" w:char="F071"/></w:r></w:p></w:tc><w:tc><w:tcPr><w:tcW w:w="586" w:type="dxa"/><w:shd w:val="clear" w:color="auto" w:fill="auto"/><w:tcMar><w:top w:w="57" w:type="dxa"/><w:bottom w:w="57" w:type="dxa"/></w:tcMar><w:vAlign w:val="center"/></w:tcPr><w:p wsp:rsidR="00BA2490" wsp:rsidRDefault="00F51652"><w:pPr><w:pStyle w:val="SurveyXactClosedHorizontalChoice"/></w:pPr><w:r><w:t>(3) </w:t></w:r><w:r wsp:rsidRPr="00F51652"><w:rPr><w:rStyle w:val="SurveyXactClosedCheckbox"/></w:rPr><w:sym w:font="Wingdings" w:char="F071"/></w:r></w:p></w:tc><w:tc><w:tcPr><w:tcW w:w="586" w:type="dxa"/><w:shd w:val="clear" w:color="auto" w:fill="auto"/><w:tcMar><w:top w:w="57" w:type="dxa"/><w:bottom w:w="57" w:type="dxa"/></w:tcMar><w:vAlign w:val="center"/></w:tcPr><w:p wsp:rsidR="00BA2490" wsp:rsidRDefault="00F51652"><w:pPr><w:pStyle w:val="SurveyXactClosedHorizontalChoice"/></w:pPr><w:r><w:t>(4) </w:t></w:r><w:r wsp:rsidRPr="00F51652"><w:rPr><w:rStyle w:val="SurveyXactClosedCheckbox"/></w:rPr><w:sym w:font="Wingdings" w:char="F071"/></w:r></w:p></w:tc><w:tc><w:tcPr><w:tcW w:w="586" w:type="dxa"/><w:shd w:val="clear" w:color="auto" w:fill="auto"/><w:tcMar><w:top w:w="57" w:type="dxa"/><w:bottom w:w="57" w:type="dxa"/></w:tcMar><w:vAlign w:val="center"/></w:tcPr><w:p wsp:rsidR="00BA2490" wsp:rsidRDefault="00F51652"><w:pPr><w:pStyle w:val="SurveyXactClosedHorizontalChoice"/></w:pPr><w:r><w:t>(5) </w:t></w:r><w:r wsp:rsidRPr="00F51652"><w:rPr><w:rStyle w:val="SurveyXactClosedCheckbox"/></w:rPr><w:sym w:font="Wingdings" w:char="F071"/></w:r></w:p></w:tc><w:tc><w:tcPr><w:tcW w:w="586" w:type="dxa"/><w:shd w:val="clear" w:color="auto" w:fill="auto"/><w:tcMar><w:top w:w="57" w:type="dxa"/><w:bottom w:w="57" w:type="dxa"/></w:tcMar><w:vAlign w:val="center"/></w:tcPr><w:p wsp:rsidR="00BA2490" wsp:rsidRDefault="00F51652"><w:pPr><w:pStyle w:val="SurveyXactClosedHorizontalChoice"/></w:pPr><w:r><w:t>(6) </w:t></w:r><w:r wsp:rsidRPr="00F51652"><w:rPr><w:rStyle w:val="SurveyXactClosedCheckbox"/></w:rPr><w:sym w:font="Wingdings" w:char="F071"/></w:r></w:p></w:tc><w:tc><w:tcPr><w:tcW w:w="586" w:type="dxa"/><w:shd w:val="clear" w:color="auto" w:fill="auto"/><w:tcMar><w:top w:w="57" w:type="dxa"/><w:bottom w:w="57" w:type="dxa"/></w:tcMar><w:vAlign w:val="center"/></w:tcPr><w:p wsp:rsidR="00BA2490" wsp:rsidRDefault="00F51652"><w:pPr><w:pStyle w:val="SurveyXactClosedHorizontalChoice"/></w:pPr><w:r><w:t>(7) </w:t></w:r><w:r wsp:rsidRPr="00F51652"><w:rPr><w:rStyle w:val="SurveyXactClosedCheckbox"/></w:rPr><w:sym w:font="Wingdings" w:char="F071"/></w:r></w:p></w:tc><w:tc><w:tcPr><w:tcW w:w="586" w:type="dxa"/><w:shd w:val="clear" w:color="auto" w:fill="auto"/><w:tcMar><w:top w:w="57" w:type="dxa"/><w:bottom w:w="57" w:type="dxa"/></w:tcMar><w:vAlign w:val="center"/></w:tcPr><w:p wsp:rsidR="00BA2490" wsp:rsidRDefault="00F51652"><w:pPr><w:pStyle w:val="SurveyXactClosedHorizontalChoice"/></w:pPr><w:r><w:t>(8) </w:t></w:r><w:r wsp:rsidRPr="00F51652"><w:rPr><w:rStyle w:val="SurveyXactClosedCheckbox"/></w:rPr><w:sym w:font="Wingdings" w:char="F071"/></w:r></w:p></w:tc><w:tc><w:tcPr><w:tcW w:w="586" w:type="dxa"/><w:shd w:val="clear" w:color="auto" w:fill="auto"/><w:tcMar><w:top w:w="57" w:type="dxa"/><w:bottom w:w="57" w:type="dxa"/></w:tcMar><w:vAlign w:val="center"/></w:tcPr><w:p wsp:rsidR="00BA2490" wsp:rsidRDefault="00F51652"><w:pPr><w:pStyle w:val="SurveyXactClosedHorizontalChoice"/></w:pPr><w:r><w:t>(9) </w:t></w:r><w:r wsp:rsidRPr="00F51652"><w:rPr><w:rStyle w:val="SurveyXactClosedCheckbox"/></w:rPr><w:sym w:font="Wingdings" w:char="F071"/></w:r></w:p></w:tc><w:tc><w:tcPr><w:tcW w:w="586" w:type="dxa"/><w:shd w:val="clear" w:color="auto" w:fill="auto"/><w:tcMar><w:top w:w="57" w:type="dxa"/><w:bottom w:w="57" w:type="dxa"/></w:tcMar><w:vAlign w:val="center"/></w:tcPr><w:p wsp:rsidR="00BA2490" wsp:rsidRDefault="00F51652"><w:pPr><w:pStyle w:val="SurveyXactClosedHorizontalChoice"/></w:pPr><w:r><w:t>(10) </w:t></w:r><w:r wsp:rsidRPr="00F51652"><w:rPr><w:rStyle w:val="SurveyXactClosedCheckbox"/></w:rPr><w:sym w:font="Wingdings" w:char="F071"/></w:r></w:p></w:tc></w:tr><w:tr wsp:rsidR="00F51652" wsp:rsidTr="00F51652"><w:tc><w:tcPr><w:tcW w:w="2933" w:type="dxa"/><w:shd w:val="clear" w:color="auto" w:fill="auto"/><w:tcMar><w:top w:w="57" w:type="dxa"/><w:bottom w:w="57" w:type="dxa"/></w:tcMar><w:vAlign w:val="center"/></w:tcPr><w:p wsp:rsidR="00BA2490" wsp:rsidRDefault="00F51652"><w:pPr><w:pStyle w:val="SurveyXactBatteryQuestionLine"/></w:pPr><w:r><w:t>Te</w:t></w:r></w:p></w:tc><w:tc><w:tcPr><w:tcW w:w="586" w:type="dxa"/><w:shd w:val="clear" w:color="auto" w:fill="auto"/><w:tcMar><w:top w:w="57" w:type="dxa"/><w:bottom w:w="57" w:type="dxa"/></w:tcMar><w:vAlign w:val="center"/></w:tcPr><w:p wsp:rsidR="00BA2490" wsp:rsidRDefault="00F51652"><w:pPr><w:pStyle w:val="SurveyXactClosedHorizontalChoice"/></w:pPr><w:r><w:t>(1) </w:t></w:r><w:r wsp:rsidRPr="00F51652"><w:rPr><w:rStyle w:val="SurveyXactClosedCheckbox"/></w:rPr><w:sym w:font="Wingdings" w:char="F071"/></w:r></w:p></w:tc><w:tc><w:tcPr><w:tcW w:w="586" w:type="dxa"/><w:shd w:val="clear" w:color="auto" w:fill="auto"/><w:tcMar><w:top w:w="57" w:type="dxa"/><w:bottom w:w="57" w:type="dxa"/></w:tcMar><w:vAlign w:val="center"/></w:tcPr><w:p wsp:rsidR="00BA2490" wsp:rsidRDefault="00F51652"><w:pPr><w:pStyle w:val="SurveyXactClosedHorizontalChoice"/></w:pPr><w:r><w:t>(2) </w:t></w:r><w:r wsp:rsidRPr="00F51652"><w:rPr><w:rStyle w:val="SurveyXactClosedCheckbox"/></w:rPr><w:sym w:font="Wingdings" w:char="F071"/></w:r></w:p></w:tc><w:tc><w:tcPr><w:tcW w:w="586" w:type="dxa"/><w:shd w:val="clear" w:color="auto" w:fill="auto"/><w:tcMar><w:top w:w="57" w:type="dxa"/><w:bottom w:w="57" w:type="dxa"/></w:tcMar><w:vAlign w:val="center"/></w:tcPr><w:p wsp:rsidR="00BA2490" wsp:rsidRDefault="00F51652"><w:pPr><w:pStyle w:val="SurveyXactClosedHorizontalChoice"/></w:pPr><w:r><w:t>(3) </w:t></w:r><w:r wsp:rsidRPr="00F51652"><w:rPr><w:rStyle w:val="SurveyXactClosedCheckbox"/></w:rPr><w:sym w:font="Wingdings" w:char="F071"/></w:r></w:p></w:tc><w:tc><w:tcPr><w:tcW w:w="586" w:type="dxa"/><w:shd w:val="clear" w:color="auto" w:fill="auto"/><w:tcMar><w:top w:w="57" w:type="dxa"/><w:bottom w:w="57" w:type="dxa"/></w:tcMar><w:vAlign w:val="center"/></w:tcPr><w:p wsp:rsidR="00BA2490" wsp:rsidRDefault="00F51652"><w:pPr><w:pStyle w:val="SurveyXactClosedHorizontalChoice"/></w:pPr><w:r><w:t>(4) </w:t></w:r><w:r wsp:rsidRPr="00F51652"><w:rPr><w:rStyle w:val="SurveyXactClosedCheckbox"/></w:rPr><w:sym w:font="Wingdings" w:char="F071"/></w:r></w:p></w:tc><w:tc><w:tcPr><w:tcW w:w="586" w:type="dxa"/><w:shd w:val="clear" w:color="auto" w:fill="auto"/><w:tcMar><w:top w:w="57" w:type="dxa"/><w:bottom w:w="57" w:type="dxa"/></w:tcMar><w:vAlign w:val="center"/></w:tcPr><w:p wsp:rsidR="00BA2490" wsp:rsidRDefault="00F51652"><w:pPr><w:pStyle w:val="SurveyXactClosedHorizontalChoice"/></w:pPr><w:r><w:t>(5) </w:t></w:r><w:r wsp:rsidRPr="00F51652"><w:rPr><w:rStyle w:val="SurveyXactClosedCheckbox"/></w:rPr><w:sym w:font="Wingdings" w:char="F071"/></w:r></w:p></w:tc><w:tc><w:tcPr><w:tcW w:w="586" w:type="dxa"/><w:shd w:val="clear" w:color="auto" w:fill="auto"/><w:tcMar><w:top w:w="57" w:type="dxa"/><w:bottom w:w="57" w:type="dxa"/></w:tcMar><w:vAlign w:val="center"/></w:tcPr><w:p wsp:rsidR="00BA2490" wsp:rsidRDefault="00F51652"><w:pPr><w:pStyle w:val="SurveyXactClosedHorizontalChoice"/></w:pPr><w:r><w:t>(6) </w:t></w:r><w:r wsp:rsidRPr="00F51652"><w:rPr><w:rStyle w:val="SurveyXactClosedCheckbox"/></w:rPr><w:sym w:font="Wingdings" w:char="F071"/></w:r></w:p></w:tc><w:tc><w:tcPr><w:tcW w:w="586" w:type="dxa"/><w:shd w:val="clear" w:color="auto" w:fill="auto"/><w:tcMar><w:top w:w="57" w:type="dxa"/><w:bottom w:w="57" w:type="dxa"/></w:tcMar><w:vAlign w:val="center"/></w:tcPr><w:p wsp:rsidR="00BA2490" wsp:rsidRDefault="00F51652"><w:pPr><w:pStyle w:val="SurveyXactClosedHorizontalChoice"/></w:pPr><w:r><w:t>(7) </w:t></w:r><w:r wsp:rsidRPr="00F51652"><w:rPr><w:rStyle w:val="SurveyXactClosedCheckbox"/></w:rPr><w:sym w:font="Wingdings" w:char="F071"/></w:r></w:p></w:tc><w:tc><w:tcPr><w:tcW w:w="586" w:type="dxa"/><w:shd w:val="clear" w:color="auto" w:fill="auto"/><w:tcMar><w:top w:w="57" w:type="dxa"/><w:bottom w:w="57" w:type="dxa"/></w:tcMar><w:vAlign w:val="center"/></w:tcPr><w:p wsp:rsidR="00BA2490" wsp:rsidRDefault="00F51652"><w:pPr><w:pStyle w:val="SurveyXactClosedHorizontalChoice"/></w:pPr><w:r><w:t>(8) </w:t></w:r><w:r wsp:rsidRPr="00F51652"><w:rPr><w:rStyle w:val="SurveyXactClosedCheckbox"/></w:rPr><w:sym w:font="Wingdings" w:char="F071"/></w:r></w:p></w:tc><w:tc><w:tcPr><w:tcW w:w="586" w:type="dxa"/><w:shd w:val="clear" w:color="auto" w:fill="auto"/><w:tcMar><w:top w:w="57" w:type="dxa"/><w:bottom w:w="57" w:type="dxa"/></w:tcMar><w:vAlign w:val="center"/></w:tcPr><w:p wsp:rsidR="00BA2490" wsp:rsidRDefault="00F51652"><w:pPr><w:pStyle w:val="SurveyXactClosedHorizontalChoice"/></w:pPr><w:r><w:t>(9) </w:t></w:r><w:r wsp:rsidRPr="00F51652"><w:rPr><w:rStyle w:val="SurveyXactClosedCheckbox"/></w:rPr><w:sym w:font="Wingdings" w:char="F071"/></w:r></w:p></w:tc><w:tc><w:tcPr><w:tcW w:w="586" w:type="dxa"/><w:shd w:val="clear" w:color="auto" w:fill="auto"/><w:tcMar><w:top w:w="57" w:type="dxa"/><w:bottom w:w="57" w:type="dxa"/></w:tcMar><w:vAlign w:val="center"/></w:tcPr><w:p wsp:rsidR="00BA2490" wsp:rsidRDefault="00F51652"><w:pPr><w:pStyle w:val="SurveyXactClosedHorizontalChoice"/></w:pPr><w:r><w:t>(10) </w:t></w:r><w:r wsp:rsidRPr="00F51652"><w:rPr><w:rStyle w:val="SurveyXactClosedCheckbox"/></w:rPr><w:sym w:font="Wingdings" w:char="F071"/></w:r></w:p></w:tc></w:tr><w:tr wsp:rsidR="00F51652" wsp:rsidTr="00F51652"><w:tc><w:tcPr><w:tcW w:w="2933" w:type="dxa"/><w:shd w:val="clear" w:color="auto" w:fill="auto"/><w:tcMar><w:top w:w="57" w:type="dxa"/><w:bottom w:w="57" w:type="dxa"/></w:tcMar><w:vAlign w:val="center"/></w:tcPr><w:p wsp:rsidR="00BA2490" wsp:rsidRDefault="00F51652"><w:pPr><w:pStyle w:val="SurveyXactBatteryQuestionLine"/></w:pPr><w:r><w:t>Alkohol til måltider</w:t></w:r></w:p></w:tc><w:tc><w:tcPr><w:tcW w:w="586" w:type="dxa"/><w:shd w:val="clear" w:color="auto" w:fill="auto"/><w:tcMar><w:top w:w="57" w:type="dxa"/><w:bottom w:w="57" w:type="dxa"/></w:tcMar><w:vAlign w:val="center"/></w:tcPr><w:p wsp:rsidR="00BA2490" wsp:rsidRDefault="00F51652"><w:pPr><w:pStyle w:val="SurveyXactClosedHorizontalChoice"/></w:pPr><w:r><w:t>(1) </w:t></w:r><w:r wsp:rsidRPr="00F51652"><w:rPr><w:rStyle w:val="SurveyXactClosedCheckbox"/></w:rPr><w:sym w:font="Wingdings" w:char="F071"/></w:r></w:p></w:tc><w:tc><w:tcPr><w:tcW w:w="586" w:type="dxa"/><w:shd w:val="clear" w:color="auto" w:fill="auto"/><w:tcMar><w:top w:w="57" w:type="dxa"/><w:bottom w:w="57" w:type="dxa"/></w:tcMar><w:vAlign w:val="center"/></w:tcPr><w:p wsp:rsidR="00BA2490" wsp:rsidRDefault="00F51652"><w:pPr><w:pStyle w:val="SurveyXactClosedHorizontalChoice"/></w:pPr><w:r><w:t>(2) </w:t></w:r><w:r wsp:rsidRPr="00F51652"><w:rPr><w:rStyle w:val="SurveyXactClosedCheckbox"/></w:rPr><w:sym w:font="Wingdings" w:char="F071"/></w:r></w:p></w:tc><w:tc><w:tcPr><w:tcW w:w="586" w:type="dxa"/><w:shd w:val="clear" w:color="auto" w:fill="auto"/><w:tcMar><w:top w:w="57" w:type="dxa"/><w:bottom w:w="57" w:type="dxa"/></w:tcMar><w:vAlign w:val="center"/></w:tcPr><w:p wsp:rsidR="00BA2490" wsp:rsidRDefault="00F51652"><w:pPr><w:pStyle w:val="SurveyXactClosedHorizontalChoice"/></w:pPr><w:r><w:t>(3) </w:t></w:r><w:r wsp:rsidRPr="00F51652"><w:rPr><w:rStyle w:val="SurveyXactClosedCheckbox"/></w:rPr><w:sym w:font="Wingdings" w:char="F071"/></w:r></w:p></w:tc><w:tc><w:tcPr><w:tcW w:w="586" w:type="dxa"/><w:shd w:val="clear" w:color="auto" w:fill="auto"/><w:tcMar><w:top w:w="57" w:type="dxa"/><w:bottom w:w="57" w:type="dxa"/></w:tcMar><w:vAlign w:val="center"/></w:tcPr><w:p wsp:rsidR="00BA2490" wsp:rsidRDefault="00F51652"><w:pPr><w:pStyle w:val="SurveyXactClosedHorizontalChoice"/></w:pPr><w:r><w:t>(4) </w:t></w:r><w:r wsp:rsidRPr="00F51652"><w:rPr><w:rStyle w:val="SurveyXactClosedCheckbox"/></w:rPr><w:sym w:font="Wingdings" w:char="F071"/></w:r></w:p></w:tc><w:tc><w:tcPr><w:tcW w:w="586" w:type="dxa"/><w:shd w:val="clear" w:color="auto" w:fill="auto"/><w:tcMar><w:top w:w="57" w:type="dxa"/><w:bottom w:w="57" w:type="dxa"/></w:tcMar><w:vAlign w:val="center"/></w:tcPr><w:p wsp:rsidR="00BA2490" wsp:rsidRDefault="00F51652"><w:pPr><w:pStyle w:val="SurveyXactClosedHorizontalChoice"/></w:pPr><w:r><w:t>(5) </w:t></w:r><w:r wsp:rsidRPr="00F51652"><w:rPr><w:rStyle w:val="SurveyXactClosedCheckbox"/></w:rPr><w:sym w:font="Wingdings" w:char="F071"/></w:r></w:p></w:tc><w:tc><w:tcPr><w:tcW w:w="586" w:type="dxa"/><w:shd w:val="clear" w:color="auto" w:fill="auto"/><w:tcMar><w:top w:w="57" w:type="dxa"/><w:bottom w:w="57" w:type="dxa"/></w:tcMar><w:vAlign w:val="center"/></w:tcPr><w:p wsp:rsidR="00BA2490" wsp:rsidRDefault="00F51652"><w:pPr><w:pStyle w:val="SurveyXactClosedHorizontalChoice"/></w:pPr><w:r><w:t>(6) </w:t></w:r><w:r wsp:rsidRPr="00F51652"><w:rPr><w:rStyle w:val="SurveyXactClosedCheckbox"/></w:rPr><w:sym w:font="Wingdings" w:char="F071"/></w:r></w:p></w:tc><w:tc><w:tcPr><w:tcW w:w="586" w:type="dxa"/><w:shd w:val="clear" w:color="auto" w:fill="auto"/><w:tcMar><w:top w:w="57" w:type="dxa"/><w:bottom w:w="57" w:type="dxa"/></w:tcMar><w:vAlign w:val="center"/></w:tcPr><w:p wsp:rsidR="00BA2490" wsp:rsidRDefault="00F51652"><w:pPr><w:pStyle w:val="SurveyXactClosedHorizontalChoice"/></w:pPr><w:r><w:t>(7) </w:t></w:r><w:r wsp:rsidRPr="00F51652"><w:rPr><w:rStyle w:val="SurveyXactClosedCheckbox"/></w:rPr><w:sym w:font="Wingdings" w:char="F071"/></w:r></w:p></w:tc><w:tc><w:tcPr><w:tcW w:w="586" w:type="dxa"/><w:shd w:val="clear" w:color="auto" w:fill="auto"/><w:tcMar><w:top w:w="57" w:type="dxa"/><w:bottom w:w="57" w:type="dxa"/></w:tcMar><w:vAlign w:val="center"/></w:tcPr><w:p wsp:rsidR="00BA2490" wsp:rsidRDefault="00F51652"><w:pPr><w:pStyle w:val="SurveyXactClosedHorizontalChoice"/></w:pPr><w:r><w:t>(8) </w:t></w:r><w:r wsp:rsidRPr="00F51652"><w:rPr><w:rStyle w:val="SurveyXactClosedCheckbox"/></w:rPr><w:sym w:font="Wingdings" w:char="F071"/></w:r></w:p></w:tc><w:tc><w:tcPr><w:tcW w:w="586" w:type="dxa"/><w:shd w:val="clear" w:color="auto" w:fill="auto"/><w:tcMar><w:top w:w="57" w:type="dxa"/><w:bottom w:w="57" w:type="dxa"/></w:tcMar><w:vAlign w:val="center"/></w:tcPr><w:p wsp:rsidR="00BA2490" wsp:rsidRDefault="00F51652"><w:pPr><w:pStyle w:val="SurveyXactClosedHorizontalChoice"/></w:pPr><w:r><w:t>(9) </w:t></w:r><w:r wsp:rsidRPr="00F51652"><w:rPr><w:rStyle w:val="SurveyXactClosedCheckbox"/></w:rPr><w:sym w:font="Wingdings" w:char="F071"/></w:r></w:p></w:tc><w:tc><w:tcPr><w:tcW w:w="586" w:type="dxa"/><w:shd w:val="clear" w:color="auto" w:fill="auto"/><w:tcMar><w:top w:w="57" w:type="dxa"/><w:bottom w:w="57" w:type="dxa"/></w:tcMar><w:vAlign w:val="center"/></w:tcPr><w:p wsp:rsidR="00BA2490" wsp:rsidRDefault="00F51652"><w:pPr><w:pStyle w:val="SurveyXactClosedHorizontalChoice"/></w:pPr><w:r><w:t>(10) </w:t></w:r><w:r wsp:rsidRPr="00F51652"><w:rPr><w:rStyle w:val="SurveyXactClosedCheckbox"/></w:rPr><w:sym w:font="Wingdings" w:char="F071"/></w:r></w:p></w:tc></w:tr><w:tr wsp:rsidR="00F51652" wsp:rsidTr="00F51652"><w:tc><w:tcPr><w:tcW w:w="2933" w:type="dxa"/><w:shd w:val="clear" w:color="auto" w:fill="auto"/><w:tcMar><w:top w:w="57" w:type="dxa"/><w:bottom w:w="57" w:type="dxa"/></w:tcMar><w:vAlign w:val="center"/></w:tcPr><w:p wsp:rsidR="00BA2490" wsp:rsidRDefault="00F51652"><w:pPr><w:pStyle w:val="SurveyXactBatteryQuestionLine"/></w:pPr><w:r><w:t>Alkohol utenom måltider</w:t></w:r></w:p></w:tc><w:tc><w:tcPr><w:tcW w:w="586" w:type="dxa"/><w:shd w:val="clear" w:color="auto" w:fill="auto"/><w:tcMar><w:top w:w="57" w:type="dxa"/><w:bottom w:w="57" w:type="dxa"/></w:tcMar><w:vAlign w:val="center"/></w:tcPr><w:p wsp:rsidR="00BA2490" wsp:rsidRDefault="00F51652"><w:pPr><w:pStyle w:val="SurveyXactClosedHorizontalChoice"/></w:pPr><w:r><w:t>(1) </w:t></w:r><w:r wsp:rsidRPr="00F51652"><w:rPr><w:rStyle w:val="SurveyXactClosedCheckbox"/></w:rPr><w:sym w:font="Wingdings" w:char="F071"/></w:r></w:p></w:tc><w:tc><w:tcPr><w:tcW w:w="586" w:type="dxa"/><w:shd w:val="clear" w:color="auto" w:fill="auto"/><w:tcMar><w:top w:w="57" w:type="dxa"/><w:bottom w:w="57" w:type="dxa"/></w:tcMar><w:vAlign w:val="center"/></w:tcPr><w:p wsp:rsidR="00BA2490" wsp:rsidRDefault="00F51652"><w:pPr><w:pStyle w:val="SurveyXactClosedHorizontalChoice"/></w:pPr><w:r><w:t>(2) </w:t></w:r><w:r wsp:rsidRPr="00F51652"><w:rPr><w:rStyle w:val="SurveyXactClosedCheckbox"/></w:rPr><w:sym w:font="Wingdings" w:char="F071"/></w:r></w:p></w:tc><w:tc><w:tcPr><w:tcW w:w="586" w:type="dxa"/><w:shd w:val="clear" w:color="auto" w:fill="auto"/><w:tcMar><w:top w:w="57" w:type="dxa"/><w:bottom w:w="57" w:type="dxa"/></w:tcMar><w:vAlign w:val="center"/></w:tcPr><w:p wsp:rsidR="00BA2490" wsp:rsidRDefault="00F51652"><w:pPr><w:pStyle w:val="SurveyXactClosedHorizontalChoice"/></w:pPr><w:r><w:t>(3) </w:t></w:r><w:r wsp:rsidRPr="00F51652"><w:rPr><w:rStyle w:val="SurveyXactClosedCheckbox"/></w:rPr><w:sym w:font="Wingdings" w:char="F071"/></w:r></w:p></w:tc><w:tc><w:tcPr><w:tcW w:w="586" w:type="dxa"/><w:shd w:val="clear" w:color="auto" w:fill="auto"/><w:tcMar><w:top w:w="57" w:type="dxa"/><w:bottom w:w="57" w:type="dxa"/></w:tcMar><w:vAlign w:val="center"/></w:tcPr><w:p wsp:rsidR="00BA2490" wsp:rsidRDefault="00F51652"><w:pPr><w:pStyle w:val="SurveyXactClosedHorizontalChoice"/></w:pPr><w:r><w:t>(4) </w:t></w:r><w:r wsp:rsidRPr="00F51652"><w:rPr><w:rStyle w:val="SurveyXactClosedCheckbox"/></w:rPr><w:sym w:font="Wingdings" w:char="F071"/></w:r></w:p></w:tc><w:tc><w:tcPr><w:tcW w:w="586" w:type="dxa"/><w:shd w:val="clear" w:color="auto" w:fill="auto"/><w:tcMar><w:top w:w="57" w:type="dxa"/><w:bottom w:w="57" w:type="dxa"/></w:tcMar><w:vAlign w:val="center"/></w:tcPr><w:p wsp:rsidR="00BA2490" wsp:rsidRDefault="00F51652"><w:pPr><w:pStyle w:val="SurveyXactClosedHorizontalChoice"/></w:pPr><w:r><w:t>(5) </w:t></w:r><w:r wsp:rsidRPr="00F51652"><w:rPr><w:rStyle w:val="SurveyXactClosedCheckbox"/></w:rPr><w:sym w:font="Wingdings" w:char="F071"/></w:r></w:p></w:tc><w:tc><w:tcPr><w:tcW w:w="586" w:type="dxa"/><w:shd w:val="clear" w:color="auto" w:fill="auto"/><w:tcMar><w:top w:w="57" w:type="dxa"/><w:bottom w:w="57" w:type="dxa"/></w:tcMar><w:vAlign w:val="center"/></w:tcPr><w:p wsp:rsidR="00BA2490" wsp:rsidRDefault="00F51652"><w:pPr><w:pStyle w:val="SurveyXactClosedHorizontalChoice"/></w:pPr><w:r><w:t>(6) </w:t></w:r><w:r wsp:rsidRPr="00F51652"><w:rPr><w:rStyle w:val="SurveyXactClosedCheckbox"/></w:rPr><w:sym w:font="Wingdings" w:char="F071"/></w:r></w:p></w:tc><w:tc><w:tcPr><w:tcW w:w="586" w:type="dxa"/><w:shd w:val="clear" w:color="auto" w:fill="auto"/><w:tcMar><w:top w:w="57" w:type="dxa"/><w:bottom w:w="57" w:type="dxa"/></w:tcMar><w:vAlign w:val="center"/></w:tcPr><w:p wsp:rsidR="00BA2490" wsp:rsidRDefault="00F51652"><w:pPr><w:pStyle w:val="SurveyXactClosedHorizontalChoice"/></w:pPr><w:r><w:t>(7) </w:t></w:r><w:r wsp:rsidRPr="00F51652"><w:rPr><w:rStyle w:val="SurveyXactClosedCheckbox"/></w:rPr><w:sym w:font="Wingdings" w:char="F071"/></w:r></w:p></w:tc><w:tc><w:tcPr><w:tcW w:w="586" w:type="dxa"/><w:shd w:val="clear" w:color="auto" w:fill="auto"/><w:tcMar><w:top w:w="57" w:type="dxa"/><w:bottom w:w="57" w:type="dxa"/></w:tcMar><w:vAlign w:val="center"/></w:tcPr><w:p wsp:rsidR="00BA2490" wsp:rsidRDefault="00F51652"><w:pPr><w:pStyle w:val="SurveyXactClosedHorizontalChoice"/></w:pPr><w:r><w:t>(8) </w:t></w:r><w:r wsp:rsidRPr="00F51652"><w:rPr><w:rStyle w:val="SurveyXactClosedCheckbox"/></w:rPr><w:sym w:font="Wingdings" w:char="F071"/></w:r></w:p></w:tc><w:tc><w:tcPr><w:tcW w:w="586" w:type="dxa"/><w:shd w:val="clear" w:color="auto" w:fill="auto"/><w:tcMar><w:top w:w="57" w:type="dxa"/><w:bottom w:w="57" w:type="dxa"/></w:tcMar><w:vAlign w:val="center"/></w:tcPr><w:p wsp:rsidR="00BA2490" wsp:rsidRDefault="00F51652"><w:pPr><w:pStyle w:val="SurveyXactClosedHorizontalChoice"/></w:pPr><w:r><w:t>(9) </w:t></w:r><w:r wsp:rsidRPr="00F51652"><w:rPr><w:rStyle w:val="SurveyXactClosedCheckbox"/></w:rPr><w:sym w:font="Wingdings" w:char="F071"/></w:r></w:p></w:tc><w:tc><w:tcPr><w:tcW w:w="586" w:type="dxa"/><w:shd w:val="clear" w:color="auto" w:fill="auto"/><w:tcMar><w:top w:w="57" w:type="dxa"/><w:bottom w:w="57" w:type="dxa"/></w:tcMar><w:vAlign w:val="center"/></w:tcPr><w:p wsp:rsidR="00BA2490" wsp:rsidRDefault="00F51652"><w:pPr><w:pStyle w:val="SurveyXactClosedHorizontalChoice"/></w:pPr><w:r><w:t>(10) </w:t></w:r><w:r wsp:rsidRPr="00F51652"><w:rPr><w:rStyle w:val="SurveyXactClosedCheckbox"/></w:rPr><w:sym w:font="Wingdings" w:char="F071"/></w:r></w:p></w:tc></w:tr></w:tbl><w:p wsp:rsidR="00BA2490" wsp:rsidRDefault="00F51652"><w:r><w:br/></w:r></w:p></wx:sub-section><wx:sub-section><w:p wsp:rsidR="00BA2490" wsp:rsidRDefault="00F51652"><w:pPr><w:pStyle w:val="SurveyXactQuestionTitle"/></w:pPr><w:r><w:t>Hvor ofte spiser du?</w:t></w:r></w:p><w:tbl><w:tblPr><w:tblW w:w="0" w:type="auto"/><w:tblLayout w:type="Fixed"/><w:tblCellMar><w:left w:w="0" w:type="dxa"/><w:right w:w="0" w:type="dxa"/></w:tblCellMar><w:tblLook w:val="01E0"/></w:tblPr><w:tblGrid><w:gridCol w:w="2933"/><w:gridCol w:w="586"/><w:gridCol w:w="586"/><w:gridCol w:w="586"/><w:gridCol w:w="586"/><w:gridCol w:w="586"/><w:gridCol w:w="586"/><w:gridCol w:w="586"/><w:gridCol w:w="586"/><w:gridCol w:w="586"/><w:gridCol w:w="586"/></w:tblGrid><w:tr wsp:rsidR="00F51652" wsp:rsidTr="00F51652"><w:trPr><w:tblHeader/></w:trPr><w:tc><w:tcPr><w:tcW w:w="2933" w:type="dxa"/><w:shd w:val="clear" w:color="auto" w:fill="auto"/><w:tcMar><w:top w:w="57" w:type="dxa"/><w:bottom w:w="57" w:type="dxa"/></w:tcMar><w:vAlign w:val="center"/></w:tcPr><w:p wsp:rsidR="00BA2490" wsp:rsidRDefault="00BA2490"/></w:tc><w:tc><w:tcPr><w:tcW w:w="586" w:type="dxa"/><w:shd w:val="clear" w:color="auto" w:fill="auto"/><w:tcMar><w:top w:w="57" w:type="dxa"/><w:bottom w:w="57" w:type="dxa"/></w:tcMar><w:vAlign w:val="center"/></w:tcPr><w:p wsp:rsidR="00BA2490" wsp:rsidRDefault="00F51652"><w:pPr><w:pStyle w:val="SurveyXactHorizontalChoiceHeading"/></w:pPr><w:r><w:t>Aldri</w:t></w:r></w:p></w:tc><w:tc><w:tcPr><w:tcW w:w="586" w:type="dxa"/><w:shd w:val="clear" w:color="auto" w:fill="auto"/><w:tcMar><w:top w:w="57" w:type="dxa"/><w:bottom w:w="57" w:type="dxa"/></w:tcMar><w:vAlign w:val="center"/></w:tcPr><w:p wsp:rsidR="00BA2490" wsp:rsidRDefault="00F51652"><w:pPr><w:pStyle w:val="SurveyXactHorizontalChoiceHeading"/></w:pPr><w:r><w:t>Mindre enn 1 g/uke</w:t></w:r></w:p></w:tc><w:tc><w:tcPr><w:tcW w:w="586" w:type="dxa"/><w:shd w:val="clear" w:color="auto" w:fill="auto"/><w:tcMar><w:top w:w="57" w:type="dxa"/><w:bottom w:w="57" w:type="dxa"/></w:tcMar><w:vAlign w:val="center"/></w:tcPr><w:p wsp:rsidR="00BA2490" wsp:rsidRDefault="00F51652"><w:pPr><w:pStyle w:val="SurveyXactHorizontalChoiceHeading"/></w:pPr><w:r><w:t>1 g/uke</w:t></w:r></w:p></w:tc><w:tc><w:tcPr><w:tcW w:w="586" w:type="dxa"/><w:shd w:val="clear" w:color="auto" w:fill="auto"/><w:tcMar><w:top w:w="57" w:type="dxa"/><w:bottom w:w="57" w:type="dxa"/></w:tcMar><w:vAlign w:val="center"/></w:tcPr><w:p wsp:rsidR="00BA2490" wsp:rsidRDefault="00F51652"><w:pPr><w:pStyle w:val="SurveyXactHorizontalChoiceHeading"/></w:pPr><w:r><w:t>2 g/uke</w:t></w:r></w:p></w:tc><w:tc><w:tcPr><w:tcW w:w="586" w:type="dxa"/><w:shd w:val="clear" w:color="auto" w:fill="auto"/><w:tcMar><w:top w:w="57" w:type="dxa"/><w:bottom w:w="57" w:type="dxa"/></w:tcMar><w:vAlign w:val="center"/></w:tcPr><w:p wsp:rsidR="00BA2490" wsp:rsidRDefault="00F51652"><w:pPr><w:pStyle w:val="SurveyXactHorizontalChoiceHeading"/></w:pPr><w:r><w:t>3 g/uke</w:t></w:r></w:p></w:tc><w:tc><w:tcPr><w:tcW w:w="586" w:type="dxa"/><w:shd w:val="clear" w:color="auto" w:fill="auto"/><w:tcMar><w:top w:w="57" w:type="dxa"/><w:bottom w:w="57" w:type="dxa"/></w:tcMar><w:vAlign w:val="center"/></w:tcPr><w:p wsp:rsidR="00BA2490" wsp:rsidRDefault="00F51652"><w:pPr><w:pStyle w:val="SurveyXactHorizontalChoiceHeading"/></w:pPr><w:r><w:t>4 g/uke</w:t></w:r></w:p></w:tc><w:tc><w:tcPr><w:tcW w:w="586" w:type="dxa"/><w:shd w:val="clear" w:color="auto" w:fill="auto"/><w:tcMar><w:top w:w="57" w:type="dxa"/><w:bottom w:w="57" w:type="dxa"/></w:tcMar><w:vAlign w:val="center"/></w:tcPr><w:p wsp:rsidR="00BA2490" wsp:rsidRDefault="00F51652"><w:pPr><w:pStyle w:val="SurveyXactHorizontalChoiceHeading"/></w:pPr><w:r><w:t>5 g/uke</w:t></w:r></w:p></w:tc><w:tc><w:tcPr><w:tcW w:w="586" w:type="dxa"/><w:shd w:val="clear" w:color="auto" w:fill="auto"/><w:tcMar><w:top w:w="57" w:type="dxa"/><w:bottom w:w="57" w:type="dxa"/></w:tcMar><w:vAlign w:val="center"/></w:tcPr><w:p wsp:rsidR="00BA2490" wsp:rsidRDefault="00F51652"><w:pPr><w:pStyle w:val="SurveyXactHorizontalChoiceHeading"/></w:pPr><w:r><w:t>6 g/uke</w:t></w:r></w:p></w:tc><w:tc><w:tcPr><w:tcW w:w="586" w:type="dxa"/><w:shd w:val="clear" w:color="auto" w:fill="auto"/><w:tcMar><w:top w:w="57" w:type="dxa"/><w:bottom w:w="57" w:type="dxa"/></w:tcMar><w:vAlign w:val="center"/></w:tcPr><w:p wsp:rsidR="00BA2490" wsp:rsidRDefault="00F51652"><w:pPr><w:pStyle w:val="SurveyXactHorizontalChoiceHeading"/></w:pPr><w:r><w:t>Hver dag</w:t></w:r></w:p></w:tc><w:tc><w:tcPr><w:tcW w:w="586" w:type="dxa"/><w:shd w:val="clear" w:color="auto" w:fill="auto"/><w:tcMar><w:top w:w="57" w:type="dxa"/><w:bottom w:w="57" w:type="dxa"/></w:tcMar><w:vAlign w:val="center"/></w:tcPr><w:p wsp:rsidR="00BA2490" wsp:rsidRDefault="00F51652"><w:pPr><w:pStyle w:val="SurveyXactHorizontalChoiceHeading"/></w:pPr><w:r><w:t>Flere ganger daglig</w:t></w:r></w:p></w:tc></w:tr><w:tr wsp:rsidR="00F51652" wsp:rsidTr="00F51652"><w:tc><w:tcPr><w:tcW w:w="2933" w:type="dxa"/><w:shd w:val="clear" w:color="auto" w:fill="auto"/><w:tcMar><w:top w:w="57" w:type="dxa"/><w:bottom w:w="57" w:type="dxa"/></w:tcMar><w:vAlign w:val="center"/></w:tcPr><w:p wsp:rsidR="00BA2490" wsp:rsidRDefault="00F51652"><w:pPr><w:pStyle w:val="SurveyXactBatteryQuestionLine"/></w:pPr><w:r><w:t>Typisk nordiske frukter (eple, pære, plomme)</w:t></w:r></w:p></w:tc><w:tc><w:tcPr><w:tcW w:w="586" w:type="dxa"/><w:shd w:val="clear" w:color="auto" w:fill="auto"/><w:tcMar><w:top w:w="57" w:type="dxa"/><w:bottom w:w="57" w:type="dxa"/></w:tcMar><w:vAlign w:val="center"/></w:tcPr><w:p wsp:rsidR="00BA2490" wsp:rsidRDefault="00F51652"><w:pPr><w:pStyle w:val="SurveyXactClosedHorizontalChoice"/></w:pPr><w:r><w:t>(1) </w:t></w:r><w:r wsp:rsidRPr="00F51652"><w:rPr><w:rStyle w:val="SurveyXactClosedCheckbox"/></w:rPr><w:sym w:font="Wingdings" w:char="F071"/></w:r></w:p></w:tc><w:tc><w:tcPr><w:tcW w:w="586" w:type="dxa"/><w:shd w:val="clear" w:color="auto" w:fill="auto"/><w:tcMar><w:top w:w="57" w:type="dxa"/><w:bottom w:w="57" w:type="dxa"/></w:tcMar><w:vAlign w:val="center"/></w:tcPr><w:p wsp:rsidR="00BA2490" wsp:rsidRDefault="00F51652"><w:pPr><w:pStyle w:val="SurveyXactClosedHorizontalChoice"/></w:pPr><w:r><w:t>(2) </w:t></w:r><w:r wsp:rsidRPr="00F51652"><w:rPr><w:rStyle w:val="SurveyXactClosedCheckbox"/></w:rPr><w:sym w:font="Wingdings" w:char="F071"/></w:r></w:p></w:tc><w:tc><w:tcPr><w:tcW w:w="586" w:type="dxa"/><w:shd w:val="clear" w:color="auto" w:fill="auto"/><w:tcMar><w:top w:w="57" w:type="dxa"/><w:bottom w:w="57" w:type="dxa"/></w:tcMar><w:vAlign w:val="center"/></w:tcPr><w:p wsp:rsidR="00BA2490" wsp:rsidRDefault="00F51652"><w:pPr><w:pStyle w:val="SurveyXactClosedHorizontalChoice"/></w:pPr><w:r><w:t>(3) </w:t></w:r><w:r wsp:rsidRPr="00F51652"><w:rPr><w:rStyle w:val="SurveyXactClosedCheckbox"/></w:rPr><w:sym w:font="Wingdings" w:char="F071"/></w:r></w:p></w:tc><w:tc><w:tcPr><w:tcW w:w="586" w:type="dxa"/><w:shd w:val="clear" w:color="auto" w:fill="auto"/><w:tcMar><w:top w:w="57" w:type="dxa"/><w:bottom w:w="57" w:type="dxa"/></w:tcMar><w:vAlign w:val="center"/></w:tcPr><w:p wsp:rsidR="00BA2490" wsp:rsidRDefault="00F51652"><w:pPr><w:pStyle w:val="SurveyXactClosedHorizontalChoice"/></w:pPr><w:r><w:t>(4) </w:t></w:r><w:r wsp:rsidRPr="00F51652"><w:rPr><w:rStyle w:val="SurveyXactClosedCheckbox"/></w:rPr><w:sym w:font="Wingdings" w:char="F071"/></w:r></w:p></w:tc><w:tc><w:tcPr><w:tcW w:w="586" w:type="dxa"/><w:shd w:val="clear" w:color="auto" w:fill="auto"/><w:tcMar><w:top w:w="57" w:type="dxa"/><w:bottom w:w="57" w:type="dxa"/></w:tcMar><w:vAlign w:val="center"/></w:tcPr><w:p wsp:rsidR="00BA2490" wsp:rsidRDefault="00F51652"><w:pPr><w:pStyle w:val="SurveyXactClosedHorizontalChoice"/></w:pPr><w:r><w:t>(5) </w:t></w:r><w:r wsp:rsidRPr="00F51652"><w:rPr><w:rStyle w:val="SurveyXactClosedCheckbox"/></w:rPr><w:sym w:font="Wingdings" w:char="F071"/></w:r></w:p></w:tc><w:tc><w:tcPr><w:tcW w:w="586" w:type="dxa"/><w:shd w:val="clear" w:color="auto" w:fill="auto"/><w:tcMar><w:top w:w="57" w:type="dxa"/><w:bottom w:w="57" w:type="dxa"/></w:tcMar><w:vAlign w:val="center"/></w:tcPr><w:p wsp:rsidR="00BA2490" wsp:rsidRDefault="00F51652"><w:pPr><w:pStyle w:val="SurveyXactClosedHorizontalChoice"/></w:pPr><w:r><w:t>(6) </w:t></w:r><w:r wsp:rsidRPr="00F51652"><w:rPr><w:rStyle w:val="SurveyXactClosedCheckbox"/></w:rPr><w:sym w:font="Wingdings" w:char="F071"/></w:r></w:p></w:tc><w:tc><w:tcPr><w:tcW w:w="586" w:type="dxa"/><w:shd w:val="clear" w:color="auto" w:fill="auto"/><w:tcMar><w:top w:w="57" w:type="dxa"/><w:bottom w:w="57" w:type="dxa"/></w:tcMar><w:vAlign w:val="center"/></w:tcPr><w:p wsp:rsidR="00BA2490" wsp:rsidRDefault="00F51652"><w:pPr><w:pStyle w:val="SurveyXactClosedHorizontalChoice"/></w:pPr><w:r><w:t>(7) </w:t></w:r><w:r wsp:rsidRPr="00F51652"><w:rPr><w:rStyle w:val="SurveyXactClosedCheckbox"/></w:rPr><w:sym w:font="Wingdings" w:char="F071"/></w:r></w:p></w:tc><w:tc><w:tcPr><w:tcW w:w="586" w:type="dxa"/><w:shd w:val="clear" w:color="auto" w:fill="auto"/><w:tcMar><w:top w:w="57" w:type="dxa"/><w:bottom w:w="57" w:type="dxa"/></w:tcMar><w:vAlign w:val="center"/></w:tcPr><w:p wsp:rsidR="00BA2490" wsp:rsidRDefault="00F51652"><w:pPr><w:pStyle w:val="SurveyXactClosedHorizontalChoice"/></w:pPr><w:r><w:t>(8) </w:t></w:r><w:r wsp:rsidRPr="00F51652"><w:rPr><w:rStyle w:val="SurveyXactClosedCheckbox"/></w:rPr><w:sym w:font="Wingdings" w:char="F071"/></w:r></w:p></w:tc><w:tc><w:tcPr><w:tcW w:w="586" w:type="dxa"/><w:shd w:val="clear" w:color="auto" w:fill="auto"/><w:tcMar><w:top w:w="57" w:type="dxa"/><w:bottom w:w="57" w:type="dxa"/></w:tcMar><w:vAlign w:val="center"/></w:tcPr><w:p wsp:rsidR="00BA2490" wsp:rsidRDefault="00F51652"><w:pPr><w:pStyle w:val="SurveyXactClosedHorizontalChoice"/></w:pPr><w:r><w:t>(9) </w:t></w:r><w:r wsp:rsidRPr="00F51652"><w:rPr><w:rStyle w:val="SurveyXactClosedCheckbox"/></w:rPr><w:sym w:font="Wingdings" w:char="F071"/></w:r></w:p></w:tc><w:tc><w:tcPr><w:tcW w:w="586" w:type="dxa"/><w:shd w:val="clear" w:color="auto" w:fill="auto"/><w:tcMar><w:top w:w="57" w:type="dxa"/><w:bottom w:w="57" w:type="dxa"/></w:tcMar><w:vAlign w:val="center"/></w:tcPr><w:p wsp:rsidR="00BA2490" wsp:rsidRDefault="00F51652"><w:pPr><w:pStyle w:val="SurveyXactClosedHorizontalChoice"/></w:pPr><w:r><w:t>(10) </w:t></w:r><w:r wsp:rsidRPr="00F51652"><w:rPr><w:rStyle w:val="SurveyXactClosedCheckbox"/></w:rPr><w:sym w:font="Wingdings" w:char="F071"/></w:r></w:p></w:tc></w:tr><w:tr wsp:rsidR="00F51652" wsp:rsidTr="00F51652"><w:tc><w:tcPr><w:tcW w:w="2933" w:type="dxa"/><w:shd w:val="clear" w:color="auto" w:fill="auto"/><w:tcMar><w:top w:w="57" w:type="dxa"/><w:bottom w:w="57" w:type="dxa"/></w:tcMar><w:vAlign w:val="center"/></w:tcPr><w:p wsp:rsidR="00BA2490" wsp:rsidRDefault="00F51652"><w:pPr><w:pStyle w:val="SurveyXactBatteryQuestionLine"/></w:pPr><w:r><w:t>Andre frukter (eks. banan, appelsin, kiwi, ananas)</w:t></w:r></w:p></w:tc><w:tc><w:tcPr><w:tcW w:w="586" w:type="dxa"/><w:shd w:val="clear" w:color="auto" w:fill="auto"/><w:tcMar><w:top w:w="57" w:type="dxa"/><w:bottom w:w="57" w:type="dxa"/></w:tcMar><w:vAlign w:val="center"/></w:tcPr><w:p wsp:rsidR="00BA2490" wsp:rsidRDefault="00F51652"><w:pPr><w:pStyle w:val="SurveyXactClosedHorizontalChoice"/></w:pPr><w:r><w:t>(1) </w:t></w:r><w:r wsp:rsidRPr="00F51652"><w:rPr><w:rStyle w:val="SurveyXactClosedCheckbox"/></w:rPr><w:sym w:font="Wingdings" w:char="F071"/></w:r></w:p></w:tc><w:tc><w:tcPr><w:tcW w:w="586" w:type="dxa"/><w:shd w:val="clear" w:color="auto" w:fill="auto"/><w:tcMar><w:top w:w="57" w:type="dxa"/><w:bottom w:w="57" w:type="dxa"/></w:tcMar><w:vAlign w:val="center"/></w:tcPr><w:p wsp:rsidR="00BA2490" wsp:rsidRDefault="00F51652"><w:pPr><w:pStyle w:val="SurveyXactClosedHorizontalChoice"/></w:pPr><w:r><w:t>(2) </w:t></w:r><w:r wsp:rsidRPr="00F51652"><w:rPr><w:rStyle w:val="SurveyXactClosedCheckbox"/></w:rPr><w:sym w:font="Wingdings" w:char="F071"/></w:r></w:p></w:tc><w:tc><w:tcPr><w:tcW w:w="586" w:type="dxa"/><w:shd w:val="clear" w:color="auto" w:fill="auto"/><w:tcMar><w:top w:w="57" w:type="dxa"/><w:bottom w:w="57" w:type="dxa"/></w:tcMar><w:vAlign w:val="center"/></w:tcPr><w:p wsp:rsidR="00BA2490" wsp:rsidRDefault="00F51652"><w:pPr><w:pStyle w:val="SurveyXactClosedHorizontalChoice"/></w:pPr><w:r><w:t>(3) </w:t></w:r><w:r wsp:rsidRPr="00F51652"><w:rPr><w:rStyle w:val="SurveyXactClosedCheckbox"/></w:rPr><w:sym w:font="Wingdings" w:char="F071"/></w:r></w:p></w:tc><w:tc><w:tcPr><w:tcW w:w="586" w:type="dxa"/><w:shd w:val="clear" w:color="auto" w:fill="auto"/><w:tcMar><w:top w:w="57" w:type="dxa"/><w:bottom w:w="57" w:type="dxa"/></w:tcMar><w:vAlign w:val="center"/></w:tcPr><w:p wsp:rsidR="00BA2490" wsp:rsidRDefault="00F51652"><w:pPr><w:pStyle w:val="SurveyXactClosedHorizontalChoice"/></w:pPr><w:r><w:t>(4) </w:t></w:r><w:r wsp:rsidRPr="00F51652"><w:rPr><w:rStyle w:val="SurveyXactClosedCheckbox"/></w:rPr><w:sym w:font="Wingdings" w:char="F071"/></w:r></w:p></w:tc><w:tc><w:tcPr><w:tcW w:w="586" w:type="dxa"/><w:shd w:val="clear" w:color="auto" w:fill="auto"/><w:tcMar><w:top w:w="57" w:type="dxa"/><w:bottom w:w="57" w:type="dxa"/></w:tcMar><w:vAlign w:val="center"/></w:tcPr><w:p wsp:rsidR="00BA2490" wsp:rsidRDefault="00F51652"><w:pPr><w:pStyle w:val="SurveyXactClosedHorizontalChoice"/></w:pPr><w:r><w:t>(5) </w:t></w:r><w:r wsp:rsidRPr="00F51652"><w:rPr><w:rStyle w:val="SurveyXactClosedCheckbox"/></w:rPr><w:sym w:font="Wingdings" w:char="F071"/></w:r></w:p></w:tc><w:tc><w:tcPr><w:tcW w:w="586" w:type="dxa"/><w:shd w:val="clear" w:color="auto" w:fill="auto"/><w:tcMar><w:top w:w="57" w:type="dxa"/><w:bottom w:w="57" w:type="dxa"/></w:tcMar><w:vAlign w:val="center"/></w:tcPr><w:p wsp:rsidR="00BA2490" wsp:rsidRDefault="00F51652"><w:pPr><w:pStyle w:val="SurveyXactClosedHorizontalChoice"/></w:pPr><w:r><w:t>(6) </w:t></w:r><w:r wsp:rsidRPr="00F51652"><w:rPr><w:rStyle w:val="SurveyXactClosedCheckbox"/></w:rPr><w:sym w:font="Wingdings" w:char="F071"/></w:r></w:p></w:tc><w:tc><w:tcPr><w:tcW w:w="586" w:type="dxa"/><w:shd w:val="clear" w:color="auto" w:fill="auto"/><w:tcMar><w:top w:w="57" w:type="dxa"/><w:bottom w:w="57" w:type="dxa"/></w:tcMar><w:vAlign w:val="center"/></w:tcPr><w:p wsp:rsidR="00BA2490" wsp:rsidRDefault="00F51652"><w:pPr><w:pStyle w:val="SurveyXactClosedHorizontalChoice"/></w:pPr><w:r><w:t>(7) </w:t></w:r><w:r wsp:rsidRPr="00F51652"><w:rPr><w:rStyle w:val="SurveyXactClosedCheckbox"/></w:rPr><w:sym w:font="Wingdings" w:char="F071"/></w:r></w:p></w:tc><w:tc><w:tcPr><w:tcW w:w="586" w:type="dxa"/><w:shd w:val="clear" w:color="auto" w:fill="auto"/><w:tcMar><w:top w:w="57" w:type="dxa"/><w:bottom w:w="57" w:type="dxa"/></w:tcMar><w:vAlign w:val="center"/></w:tcPr><w:p wsp:rsidR="00BA2490" wsp:rsidRDefault="00F51652"><w:pPr><w:pStyle w:val="SurveyXactClosedHorizontalChoice"/></w:pPr><w:r><w:t>(8) </w:t></w:r><w:r wsp:rsidRPr="00F51652"><w:rPr><w:rStyle w:val="SurveyXactClosedCheckbox"/></w:rPr><w:sym w:font="Wingdings" w:char="F071"/></w:r></w:p></w:tc><w:tc><w:tcPr><w:tcW w:w="586" w:type="dxa"/><w:shd w:val="clear" w:color="auto" w:fill="auto"/><w:tcMar><w:top w:w="57" w:type="dxa"/><w:bottom w:w="57" w:type="dxa"/></w:tcMar><w:vAlign w:val="center"/></w:tcPr><w:p wsp:rsidR="00BA2490" wsp:rsidRDefault="00F51652"><w:pPr><w:pStyle w:val="SurveyXactClosedHorizontalChoice"/></w:pPr><w:r><w:t>(9) </w:t></w:r><w:r wsp:rsidRPr="00F51652"><w:rPr><w:rStyle w:val="SurveyXactClosedCheckbox"/></w:rPr><w:sym w:font="Wingdings" w:char="F071"/></w:r></w:p></w:tc><w:tc><w:tcPr><w:tcW w:w="586" w:type="dxa"/><w:shd w:val="clear" w:color="auto" w:fill="auto"/><w:tcMar><w:top w:w="57" w:type="dxa"/><w:bottom w:w="57" w:type="dxa"/></w:tcMar><w:vAlign w:val="center"/></w:tcPr><w:p wsp:rsidR="00BA2490" wsp:rsidRDefault="00F51652"><w:pPr><w:pStyle w:val="SurveyXactClosedHorizontalChoice"/></w:pPr><w:r><w:t>(10) </w:t></w:r><w:r wsp:rsidRPr="00F51652"><w:rPr><w:rStyle w:val="SurveyXactClosedCheckbox"/></w:rPr><w:sym w:font="Wingdings" w:char="F071"/></w:r></w:p></w:tc></w:tr><w:tr wsp:rsidR="00F51652" wsp:rsidTr="00F51652"><w:tc><w:tcPr><w:tcW w:w="2933" w:type="dxa"/><w:shd w:val="clear" w:color="auto" w:fill="auto"/><w:tcMar><w:top w:w="57" w:type="dxa"/><w:bottom w:w="57" w:type="dxa"/></w:tcMar><w:vAlign w:val="center"/></w:tcPr><w:p wsp:rsidR="00BA2490" wsp:rsidRDefault="00F51652"><w:pPr><w:pStyle w:val="SurveyXactBatteryQuestionLine"/></w:pPr><w:r><w:t>Jordbær og andre dyrkede bær</w:t></w:r></w:p></w:tc><w:tc><w:tcPr><w:tcW w:w="586" w:type="dxa"/><w:shd w:val="clear" w:color="auto" w:fill="auto"/><w:tcMar><w:top w:w="57" w:type="dxa"/><w:bottom w:w="57" w:type="dxa"/></w:tcMar><w:vAlign w:val="center"/></w:tcPr><w:p wsp:rsidR="00BA2490" wsp:rsidRDefault="00F51652"><w:pPr><w:pStyle w:val="SurveyXactClosedHorizontalChoice"/></w:pPr><w:r><w:t>(1) </w:t></w:r><w:r wsp:rsidRPr="00F51652"><w:rPr><w:rStyle w:val="SurveyXactClosedCheckbox"/></w:rPr><w:sym w:font="Wingdings" w:char="F071"/></w:r></w:p></w:tc><w:tc><w:tcPr><w:tcW w:w="586" w:type="dxa"/><w:shd w:val="clear" w:color="auto" w:fill="auto"/><w:tcMar><w:top w:w="57" w:type="dxa"/><w:bottom w:w="57" w:type="dxa"/></w:tcMar><w:vAlign w:val="center"/></w:tcPr><w:p wsp:rsidR="00BA2490" wsp:rsidRDefault="00F51652"><w:pPr><w:pStyle w:val="SurveyXactClosedHorizontalChoice"/></w:pPr><w:r><w:t>(2) </w:t></w:r><w:r wsp:rsidRPr="00F51652"><w:rPr><w:rStyle w:val="SurveyXactClosedCheckbox"/></w:rPr><w:sym w:font="Wingdings" w:char="F071"/></w:r></w:p></w:tc><w:tc><w:tcPr><w:tcW w:w="586" w:type="dxa"/><w:shd w:val="clear" w:color="auto" w:fill="auto"/><w:tcMar><w:top w:w="57" w:type="dxa"/><w:bottom w:w="57" w:type="dxa"/></w:tcMar><w:vAlign w:val="center"/></w:tcPr><w:p wsp:rsidR="00BA2490" wsp:rsidRDefault="00F51652"><w:pPr><w:pStyle w:val="SurveyXactClosedHorizontalChoice"/></w:pPr><w:r><w:t>(3) </w:t></w:r><w:r wsp:rsidRPr="00F51652"><w:rPr><w:rStyle w:val="SurveyXactClosedCheckbox"/></w:rPr><w:sym w:font="Wingdings" w:char="F071"/></w:r></w:p></w:tc><w:tc><w:tcPr><w:tcW w:w="586" w:type="dxa"/><w:shd w:val="clear" w:color="auto" w:fill="auto"/><w:tcMar><w:top w:w="57" w:type="dxa"/><w:bottom w:w="57" w:type="dxa"/></w:tcMar><w:vAlign w:val="center"/></w:tcPr><w:p wsp:rsidR="00BA2490" wsp:rsidRDefault="00F51652"><w:pPr><w:pStyle w:val="SurveyXactClosedHorizontalChoice"/></w:pPr><w:r><w:t>(4) </w:t></w:r><w:r wsp:rsidRPr="00F51652"><w:rPr><w:rStyle w:val="SurveyXactClosedCheckbox"/></w:rPr><w:sym w:font="Wingdings" w:char="F071"/></w:r></w:p></w:tc><w:tc><w:tcPr><w:tcW w:w="586" w:type="dxa"/><w:shd w:val="clear" w:color="auto" w:fill="auto"/><w:tcMar><w:top w:w="57" w:type="dxa"/><w:bottom w:w="57" w:type="dxa"/></w:tcMar><w:vAlign w:val="center"/></w:tcPr><w:p wsp:rsidR="00BA2490" wsp:rsidRDefault="00F51652"><w:pPr><w:pStyle w:val="SurveyXactClosedHorizontalChoice"/></w:pPr><w:r><w:t>(5) </w:t></w:r><w:r wsp:rsidRPr="00F51652"><w:rPr><w:rStyle w:val="SurveyXactClosedCheckbox"/></w:rPr><w:sym w:font="Wingdings" w:char="F071"/></w:r></w:p></w:tc><w:tc><w:tcPr><w:tcW w:w="586" w:type="dxa"/><w:shd w:val="clear" w:color="auto" w:fill="auto"/><w:tcMar><w:top w:w="57" w:type="dxa"/><w:bottom w:w="57" w:type="dxa"/></w:tcMar><w:vAlign w:val="center"/></w:tcPr><w:p wsp:rsidR="00BA2490" wsp:rsidRDefault="00F51652"><w:pPr><w:pStyle w:val="SurveyXactClosedHorizontalChoice"/></w:pPr><w:r><w:t>(6) </w:t></w:r><w:r wsp:rsidRPr="00F51652"><w:rPr><w:rStyle w:val="SurveyXactClosedCheckbox"/></w:rPr><w:sym w:font="Wingdings" w:char="F071"/></w:r></w:p></w:tc><w:tc><w:tcPr><w:tcW w:w="586" w:type="dxa"/><w:shd w:val="clear" w:color="auto" w:fill="auto"/><w:tcMar><w:top w:w="57" w:type="dxa"/><w:bottom w:w="57" w:type="dxa"/></w:tcMar><w:vAlign w:val="center"/></w:tcPr><w:p wsp:rsidR="00BA2490" wsp:rsidRDefault="00F51652"><w:pPr><w:pStyle w:val="SurveyXactClosedHorizontalChoice"/></w:pPr><w:r><w:t>(7) </w:t></w:r><w:r wsp:rsidRPr="00F51652"><w:rPr><w:rStyle w:val="SurveyXactClosedCheckbox"/></w:rPr><w:sym w:font="Wingdings" w:char="F071"/></w:r></w:p></w:tc><w:tc><w:tcPr><w:tcW w:w="586" w:type="dxa"/><w:shd w:val="clear" w:color="auto" w:fill="auto"/><w:tcMar><w:top w:w="57" w:type="dxa"/><w:bottom w:w="57" w:type="dxa"/></w:tcMar><w:vAlign w:val="center"/></w:tcPr><w:p wsp:rsidR="00BA2490" wsp:rsidRDefault="00F51652"><w:pPr><w:pStyle w:val="SurveyXactClosedHorizontalChoice"/></w:pPr><w:r><w:t>(8) </w:t></w:r><w:r wsp:rsidRPr="00F51652"><w:rPr><w:rStyle w:val="SurveyXactClosedCheckbox"/></w:rPr><w:sym w:font="Wingdings" w:char="F071"/></w:r></w:p></w:tc><w:tc><w:tcPr><w:tcW w:w="586" w:type="dxa"/><w:shd w:val="clear" w:color="auto" w:fill="auto"/><w:tcMar><w:top w:w="57" w:type="dxa"/><w:bottom w:w="57" w:type="dxa"/></w:tcMar><w:vAlign w:val="center"/></w:tcPr><w:p wsp:rsidR="00BA2490" wsp:rsidRDefault="00F51652"><w:pPr><w:pStyle w:val="SurveyXactClosedHorizontalChoice"/></w:pPr><w:r><w:t>(9) </w:t></w:r><w:r wsp:rsidRPr="00F51652"><w:rPr><w:rStyle w:val="SurveyXactClosedCheckbox"/></w:rPr><w:sym w:font="Wingdings" w:char="F071"/></w:r></w:p></w:tc><w:tc><w:tcPr><w:tcW w:w="586" w:type="dxa"/><w:shd w:val="clear" w:color="auto" w:fill="auto"/><w:tcMar><w:top w:w="57" w:type="dxa"/><w:bottom w:w="57" w:type="dxa"/></w:tcMar><w:vAlign w:val="center"/></w:tcPr><w:p wsp:rsidR="00BA2490" wsp:rsidRDefault="00F51652"><w:pPr><w:pStyle w:val="SurveyXactClosedHorizontalChoice"/></w:pPr><w:r><w:t>(10) </w:t></w:r><w:r wsp:rsidRPr="00F51652"><w:rPr><w:rStyle w:val="SurveyXactClosedCheckbox"/></w:rPr><w:sym w:font="Wingdings" w:char="F071"/></w:r></w:p></w:tc></w:tr><w:tr wsp:rsidR="00F51652" wsp:rsidTr="00F51652"><w:tc><w:tcPr><w:tcW w:w="2933" w:type="dxa"/><w:shd w:val="clear" w:color="auto" w:fill="auto"/><w:tcMar><w:top w:w="57" w:type="dxa"/><w:bottom w:w="57" w:type="dxa"/></w:tcMar><w:vAlign w:val="center"/></w:tcPr><w:p wsp:rsidR="00BA2490" wsp:rsidRDefault="00F51652"><w:pPr><w:pStyle w:val="SurveyXactBatteryQuestionLine"/></w:pPr><w:r><w:t>Ville bær (eks. blåbær, tyttebær, multer)</w:t></w:r></w:p></w:tc><w:tc><w:tcPr><w:tcW w:w="586" w:type="dxa"/><w:shd w:val="clear" w:color="auto" w:fill="auto"/><w:tcMar><w:top w:w="57" w:type="dxa"/><w:bottom w:w="57" w:type="dxa"/></w:tcMar><w:vAlign w:val="center"/></w:tcPr><w:p wsp:rsidR="00BA2490" wsp:rsidRDefault="00F51652"><w:pPr><w:pStyle w:val="SurveyXactClosedHorizontalChoice"/></w:pPr><w:r><w:t>(1) </w:t></w:r><w:r wsp:rsidRPr="00F51652"><w:rPr><w:rStyle w:val="SurveyXactClosedCheckbox"/></w:rPr><w:sym w:font="Wingdings" w:char="F071"/></w:r></w:p></w:tc><w:tc><w:tcPr><w:tcW w:w="586" w:type="dxa"/><w:shd w:val="clear" w:color="auto" w:fill="auto"/><w:tcMar><w:top w:w="57" w:type="dxa"/><w:bottom w:w="57" w:type="dxa"/></w:tcMar><w:vAlign w:val="center"/></w:tcPr><w:p wsp:rsidR="00BA2490" wsp:rsidRDefault="00F51652"><w:pPr><w:pStyle w:val="SurveyXactClosedHorizontalChoice"/></w:pPr><w:r><w:t>(2) </w:t></w:r><w:r wsp:rsidRPr="00F51652"><w:rPr><w:rStyle w:val="SurveyXactClosedCheckbox"/></w:rPr><w:sym w:font="Wingdings" w:char="F071"/></w:r></w:p></w:tc><w:tc><w:tcPr><w:tcW w:w="586" w:type="dxa"/><w:shd w:val="clear" w:color="auto" w:fill="auto"/><w:tcMar><w:top w:w="57" w:type="dxa"/><w:bottom w:w="57" w:type="dxa"/></w:tcMar><w:vAlign w:val="center"/></w:tcPr><w:p wsp:rsidR="00BA2490" wsp:rsidRDefault="00F51652"><w:pPr><w:pStyle w:val="SurveyXactClosedHorizontalChoice"/></w:pPr><w:r><w:t>(3) </w:t></w:r><w:r wsp:rsidRPr="00F51652"><w:rPr><w:rStyle w:val="SurveyXactClosedCheckbox"/></w:rPr><w:sym w:font="Wingdings" w:char="F071"/></w:r></w:p></w:tc><w:tc><w:tcPr><w:tcW w:w="586" w:type="dxa"/><w:shd w:val="clear" w:color="auto" w:fill="auto"/><w:tcMar><w:top w:w="57" w:type="dxa"/><w:bottom w:w="57" w:type="dxa"/></w:tcMar><w:vAlign w:val="center"/></w:tcPr><w:p wsp:rsidR="00BA2490" wsp:rsidRDefault="00F51652"><w:pPr><w:pStyle w:val="SurveyXactClosedHorizontalChoice"/></w:pPr><w:r><w:t>(4) </w:t></w:r><w:r wsp:rsidRPr="00F51652"><w:rPr><w:rStyle w:val="SurveyXactClosedCheckbox"/></w:rPr><w:sym w:font="Wingdings" w:char="F071"/></w:r></w:p></w:tc><w:tc><w:tcPr><w:tcW w:w="586" w:type="dxa"/><w:shd w:val="clear" w:color="auto" w:fill="auto"/><w:tcMar><w:top w:w="57" w:type="dxa"/><w:bottom w:w="57" w:type="dxa"/></w:tcMar><w:vAlign w:val="center"/></w:tcPr><w:p wsp:rsidR="00BA2490" wsp:rsidRDefault="00F51652"><w:pPr><w:pStyle w:val="SurveyXactClosedHorizontalChoice"/></w:pPr><w:r><w:t>(5) </w:t></w:r><w:r wsp:rsidRPr="00F51652"><w:rPr><w:rStyle w:val="SurveyXactClosedCheckbox"/></w:rPr><w:sym w:font="Wingdings" w:char="F071"/></w:r></w:p></w:tc><w:tc><w:tcPr><w:tcW w:w="586" w:type="dxa"/><w:shd w:val="clear" w:color="auto" w:fill="auto"/><w:tcMar><w:top w:w="57" w:type="dxa"/><w:bottom w:w="57" w:type="dxa"/></w:tcMar><w:vAlign w:val="center"/></w:tcPr><w:p wsp:rsidR="00BA2490" wsp:rsidRDefault="00F51652"><w:pPr><w:pStyle w:val="SurveyXactClosedHorizontalChoice"/></w:pPr><w:r><w:t>(6) </w:t></w:r><w:r wsp:rsidRPr="00F51652"><w:rPr><w:rStyle w:val="SurveyXactClosedCheckbox"/></w:rPr><w:sym w:font="Wingdings" w:char="F071"/></w:r></w:p></w:tc><w:tc><w:tcPr><w:tcW w:w="586" w:type="dxa"/><w:shd w:val="clear" w:color="auto" w:fill="auto"/><w:tcMar><w:top w:w="57" w:type="dxa"/><w:bottom w:w="57" w:type="dxa"/></w:tcMar><w:vAlign w:val="center"/></w:tcPr><w:p wsp:rsidR="00BA2490" wsp:rsidRDefault="00F51652"><w:pPr><w:pStyle w:val="SurveyXactClosedHorizontalChoice"/></w:pPr><w:r><w:t>(7) </w:t></w:r><w:r wsp:rsidRPr="00F51652"><w:rPr><w:rStyle w:val="SurveyXactClosedCheckbox"/></w:rPr><w:sym w:font="Wingdings" w:char="F071"/></w:r></w:p></w:tc><w:tc><w:tcPr><w:tcW w:w="586" w:type="dxa"/><w:shd w:val="clear" w:color="auto" w:fill="auto"/><w:tcMar><w:top w:w="57" w:type="dxa"/><w:bottom w:w="57" w:type="dxa"/></w:tcMar><w:vAlign w:val="center"/></w:tcPr><w:p wsp:rsidR="00BA2490" wsp:rsidRDefault="00F51652"><w:pPr><w:pStyle w:val="SurveyXactClosedHorizontalChoice"/></w:pPr><w:r><w:t>(8) </w:t></w:r><w:r wsp:rsidRPr="00F51652"><w:rPr><w:rStyle w:val="SurveyXactClosedCheckbox"/></w:rPr><w:sym w:font="Wingdings" w:char="F071"/></w:r></w:p></w:tc><w:tc><w:tcPr><w:tcW w:w="586" w:type="dxa"/><w:shd w:val="clear" w:color="auto" w:fill="auto"/><w:tcMar><w:top w:w="57" w:type="dxa"/><w:bottom w:w="57" w:type="dxa"/></w:tcMar><w:vAlign w:val="center"/></w:tcPr><w:p wsp:rsidR="00BA2490" wsp:rsidRDefault="00F51652"><w:pPr><w:pStyle w:val="SurveyXactClosedHorizontalChoice"/></w:pPr><w:r><w:t>(9) </w:t></w:r><w:r wsp:rsidRPr="00F51652"><w:rPr><w:rStyle w:val="SurveyXactClosedCheckbox"/></w:rPr><w:sym w:font="Wingdings" w:char="F071"/></w:r></w:p></w:tc><w:tc><w:tcPr><w:tcW w:w="586" w:type="dxa"/><w:shd w:val="clear" w:color="auto" w:fill="auto"/><w:tcMar><w:top w:w="57" w:type="dxa"/><w:bottom w:w="57" w:type="dxa"/></w:tcMar><w:vAlign w:val="center"/></w:tcPr><w:p wsp:rsidR="00BA2490" wsp:rsidRDefault="00F51652"><w:pPr><w:pStyle w:val="SurveyXactClosedHorizontalChoice"/></w:pPr><w:r><w:t>(10) </w:t></w:r><w:r wsp:rsidRPr="00F51652"><w:rPr><w:rStyle w:val="SurveyXactClosedCheckbox"/></w:rPr><w:sym w:font="Wingdings" w:char="F071"/></w:r></w:p></w:tc></w:tr><w:tr wsp:rsidR="00F51652" wsp:rsidTr="00F51652"><w:tc><w:tcPr><w:tcW w:w="2933" w:type="dxa"/><w:shd w:val="clear" w:color="auto" w:fill="auto"/><w:tcMar><w:top w:w="57" w:type="dxa"/><w:bottom w:w="57" w:type="dxa"/></w:tcMar><w:vAlign w:val="center"/></w:tcPr><w:p wsp:rsidR="00BA2490" wsp:rsidRDefault="00F51652"><w:pPr><w:pStyle w:val="SurveyXactBatteryQuestionLine"/></w:pPr><w:r><w:t>Rotgrønnsaker (eks. gulrot, kålrot, løk) </w:t></w:r></w:p></w:tc><w:tc><w:tcPr><w:tcW w:w="586" w:type="dxa"/><w:shd w:val="clear" w:color="auto" w:fill="auto"/><w:tcMar><w:top w:w="57" w:type="dxa"/><w:bottom w:w="57" w:type="dxa"/></w:tcMar><w:vAlign w:val="center"/></w:tcPr><w:p wsp:rsidR="00BA2490" wsp:rsidRDefault="00F51652"><w:pPr><w:pStyle w:val="SurveyXactClosedHorizontalChoice"/></w:pPr><w:r><w:t>(1) </w:t></w:r><w:r wsp:rsidRPr="00F51652"><w:rPr><w:rStyle w:val="SurveyXactClosedCheckbox"/></w:rPr><w:sym w:font="Wingdings" w:char="F071"/></w:r></w:p></w:tc><w:tc><w:tcPr><w:tcW w:w="586" w:type="dxa"/><w:shd w:val="clear" w:color="auto" w:fill="auto"/><w:tcMar><w:top w:w="57" w:type="dxa"/><w:bottom w:w="57" w:type="dxa"/></w:tcMar><w:vAlign w:val="center"/></w:tcPr><w:p wsp:rsidR="00BA2490" wsp:rsidRDefault="00F51652"><w:pPr><w:pStyle w:val="SurveyXactClosedHorizontalChoice"/></w:pPr><w:r><w:t>(2) </w:t></w:r><w:r wsp:rsidRPr="00F51652"><w:rPr><w:rStyle w:val="SurveyXactClosedCheckbox"/></w:rPr><w:sym w:font="Wingdings" w:char="F071"/></w:r></w:p></w:tc><w:tc><w:tcPr><w:tcW w:w="586" w:type="dxa"/><w:shd w:val="clear" w:color="auto" w:fill="auto"/><w:tcMar><w:top w:w="57" w:type="dxa"/><w:bottom w:w="57" w:type="dxa"/></w:tcMar><w:vAlign w:val="center"/></w:tcPr><w:p wsp:rsidR="00BA2490" wsp:rsidRDefault="00F51652"><w:pPr><w:pStyle w:val="SurveyXactClosedHorizontalChoice"/></w:pPr><w:r><w:t>(3) </w:t></w:r><w:r wsp:rsidRPr="00F51652"><w:rPr><w:rStyle w:val="SurveyXactClosedCheckbox"/></w:rPr><w:sym w:font="Wingdings" w:char="F071"/></w:r></w:p></w:tc><w:tc><w:tcPr><w:tcW w:w="586" w:type="dxa"/><w:shd w:val="clear" w:color="auto" w:fill="auto"/><w:tcMar><w:top w:w="57" w:type="dxa"/><w:bottom w:w="57" w:type="dxa"/></w:tcMar><w:vAlign w:val="center"/></w:tcPr><w:p wsp:rsidR="00BA2490" wsp:rsidRDefault="00F51652"><w:pPr><w:pStyle w:val="SurveyXactClosedHorizontalChoice"/></w:pPr><w:r><w:t>(4) </w:t></w:r><w:r wsp:rsidRPr="00F51652"><w:rPr><w:rStyle w:val="SurveyXactClosedCheckbox"/></w:rPr><w:sym w:font="Wingdings" w:char="F071"/></w:r></w:p></w:tc><w:tc><w:tcPr><w:tcW w:w="586" w:type="dxa"/><w:shd w:val="clear" w:color="auto" w:fill="auto"/><w:tcMar><w:top w:w="57" w:type="dxa"/><w:bottom w:w="57" w:type="dxa"/></w:tcMar><w:vAlign w:val="center"/></w:tcPr><w:p wsp:rsidR="00BA2490" wsp:rsidRDefault="00F51652"><w:pPr><w:pStyle w:val="SurveyXactClosedHorizontalChoice"/></w:pPr><w:r><w:t>(5) </w:t></w:r><w:r wsp:rsidRPr="00F51652"><w:rPr><w:rStyle w:val="SurveyXactClosedCheckbox"/></w:rPr><w:sym w:font="Wingdings" w:char="F071"/></w:r></w:p></w:tc><w:tc><w:tcPr><w:tcW w:w="586" w:type="dxa"/><w:shd w:val="clear" w:color="auto" w:fill="auto"/><w:tcMar><w:top w:w="57" w:type="dxa"/><w:bottom w:w="57" w:type="dxa"/></w:tcMar><w:vAlign w:val="center"/></w:tcPr><w:p wsp:rsidR="00BA2490" wsp:rsidRDefault="00F51652"><w:pPr><w:pStyle w:val="SurveyXactClosedHorizontalChoice"/></w:pPr><w:r><w:t>(6) </w:t></w:r><w:r wsp:rsidRPr="00F51652"><w:rPr><w:rStyle w:val="SurveyXactClosedCheckbox"/></w:rPr><w:sym w:font="Wingdings" w:char="F071"/></w:r></w:p></w:tc><w:tc><w:tcPr><w:tcW w:w="586" w:type="dxa"/><w:shd w:val="clear" w:color="auto" w:fill="auto"/><w:tcMar><w:top w:w="57" w:type="dxa"/><w:bottom w:w="57" w:type="dxa"/></w:tcMar><w:vAlign w:val="center"/></w:tcPr><w:p wsp:rsidR="00BA2490" wsp:rsidRDefault="00F51652"><w:pPr><w:pStyle w:val="SurveyXactClosedHorizontalChoice"/></w:pPr><w:r><w:t>(7) </w:t></w:r><w:r wsp:rsidRPr="00F51652"><w:rPr><w:rStyle w:val="SurveyXactClosedCheckbox"/></w:rPr><w:sym w:font="Wingdings" w:char="F071"/></w:r></w:p></w:tc><w:tc><w:tcPr><w:tcW w:w="586" w:type="dxa"/><w:shd w:val="clear" w:color="auto" w:fill="auto"/><w:tcMar><w:top w:w="57" w:type="dxa"/><w:bottom w:w="57" w:type="dxa"/></w:tcMar><w:vAlign w:val="center"/></w:tcPr><w:p wsp:rsidR="00BA2490" wsp:rsidRDefault="00F51652"><w:pPr><w:pStyle w:val="SurveyXactClosedHorizontalChoice"/></w:pPr><w:r><w:t>(8) </w:t></w:r><w:r wsp:rsidRPr="00F51652"><w:rPr><w:rStyle w:val="SurveyXactClosedCheckbox"/></w:rPr><w:sym w:font="Wingdings" w:char="F071"/></w:r></w:p></w:tc><w:tc><w:tcPr><w:tcW w:w="586" w:type="dxa"/><w:shd w:val="clear" w:color="auto" w:fill="auto"/><w:tcMar><w:top w:w="57" w:type="dxa"/><w:bottom w:w="57" w:type="dxa"/></w:tcMar><w:vAlign w:val="center"/></w:tcPr><w:p wsp:rsidR="00BA2490" wsp:rsidRDefault="00F51652"><w:pPr><w:pStyle w:val="SurveyXactClosedHorizontalChoice"/></w:pPr><w:r><w:t>(9) </w:t></w:r><w:r wsp:rsidRPr="00F51652"><w:rPr><w:rStyle w:val="SurveyXactClosedCheckbox"/></w:rPr><w:sym w:font="Wingdings" w:char="F071"/></w:r></w:p></w:tc><w:tc><w:tcPr><w:tcW w:w="586" w:type="dxa"/><w:shd w:val="clear" w:color="auto" w:fill="auto"/><w:tcMar><w:top w:w="57" w:type="dxa"/><w:bottom w:w="57" w:type="dxa"/></w:tcMar><w:vAlign w:val="center"/></w:tcPr><w:p wsp:rsidR="00BA2490" wsp:rsidRDefault="00F51652"><w:pPr><w:pStyle w:val="SurveyXactClosedHorizontalChoice"/></w:pPr><w:r><w:t>(10) </w:t></w:r><w:r wsp:rsidRPr="00F51652"><w:rPr><w:rStyle w:val="SurveyXactClosedCheckbox"/></w:rPr><w:sym w:font="Wingdings" w:char="F071"/></w:r></w:p></w:tc></w:tr><w:tr wsp:rsidR="00F51652" wsp:rsidTr="00F51652"><w:tc><w:tcPr><w:tcW w:w="2933" w:type="dxa"/><w:shd w:val="clear" w:color="auto" w:fill="auto"/><w:tcMar><w:top w:w="57" w:type="dxa"/><w:bottom w:w="57" w:type="dxa"/></w:tcMar><w:vAlign w:val="center"/></w:tcPr><w:p wsp:rsidR="00BA2490" wsp:rsidRDefault="00F51652"><w:pPr><w:pStyle w:val="SurveyXactBatteryQuestionLine"/></w:pPr><w:r><w:t>Kål (eks. blomkål, brokkoli, rosenkål, grønnkål)</w:t></w:r></w:p></w:tc><w:tc><w:tcPr><w:tcW w:w="586" w:type="dxa"/><w:shd w:val="clear" w:color="auto" w:fill="auto"/><w:tcMar><w:top w:w="57" w:type="dxa"/><w:bottom w:w="57" w:type="dxa"/></w:tcMar><w:vAlign w:val="center"/></w:tcPr><w:p wsp:rsidR="00BA2490" wsp:rsidRDefault="00F51652"><w:pPr><w:pStyle w:val="SurveyXactClosedHorizontalChoice"/></w:pPr><w:r><w:t>(1) </w:t></w:r><w:r wsp:rsidRPr="00F51652"><w:rPr><w:rStyle w:val="SurveyXactClosedCheckbox"/></w:rPr><w:sym w:font="Wingdings" w:char="F071"/></w:r></w:p></w:tc><w:tc><w:tcPr><w:tcW w:w="586" w:type="dxa"/><w:shd w:val="clear" w:color="auto" w:fill="auto"/><w:tcMar><w:top w:w="57" w:type="dxa"/><w:bottom w:w="57" w:type="dxa"/></w:tcMar><w:vAlign w:val="center"/></w:tcPr><w:p wsp:rsidR="00BA2490" wsp:rsidRDefault="00F51652"><w:pPr><w:pStyle w:val="SurveyXactClosedHorizontalChoice"/></w:pPr><w:r><w:t>(2) </w:t></w:r><w:r wsp:rsidRPr="00F51652"><w:rPr><w:rStyle w:val="SurveyXactClosedCheckbox"/></w:rPr><w:sym w:font="Wingdings" w:char="F071"/></w:r></w:p></w:tc><w:tc><w:tcPr><w:tcW w:w="586" w:type="dxa"/><w:shd w:val="clear" w:color="auto" w:fill="auto"/><w:tcMar><w:top w:w="57" w:type="dxa"/><w:bottom w:w="57" w:type="dxa"/></w:tcMar><w:vAlign w:val="center"/></w:tcPr><w:p wsp:rsidR="00BA2490" wsp:rsidRDefault="00F51652"><w:pPr><w:pStyle w:val="SurveyXactClosedHorizontalChoice"/></w:pPr><w:r><w:t>(3) </w:t></w:r><w:r wsp:rsidRPr="00F51652"><w:rPr><w:rStyle w:val="SurveyXactClosedCheckbox"/></w:rPr><w:sym w:font="Wingdings" w:char="F071"/></w:r></w:p></w:tc><w:tc><w:tcPr><w:tcW w:w="586" w:type="dxa"/><w:shd w:val="clear" w:color="auto" w:fill="auto"/><w:tcMar><w:top w:w="57" w:type="dxa"/><w:bottom w:w="57" w:type="dxa"/></w:tcMar><w:vAlign w:val="center"/></w:tcPr><w:p wsp:rsidR="00BA2490" wsp:rsidRDefault="00F51652"><w:pPr><w:pStyle w:val="SurveyXactClosedHorizontalChoice"/></w:pPr><w:r><w:t>(4) </w:t></w:r><w:r wsp:rsidRPr="00F51652"><w:rPr><w:rStyle w:val="SurveyXactClosedCheckbox"/></w:rPr><w:sym w:font="Wingdings" w:char="F071"/></w:r></w:p></w:tc><w:tc><w:tcPr><w:tcW w:w="586" w:type="dxa"/><w:shd w:val="clear" w:color="auto" w:fill="auto"/><w:tcMar><w:top w:w="57" w:type="dxa"/><w:bottom w:w="57" w:type="dxa"/></w:tcMar><w:vAlign w:val="center"/></w:tcPr><w:p wsp:rsidR="00BA2490" wsp:rsidRDefault="00F51652"><w:pPr><w:pStyle w:val="SurveyXactClosedHorizontalChoice"/></w:pPr><w:r><w:t>(5) </w:t></w:r><w:r wsp:rsidRPr="00F51652"><w:rPr><w:rStyle w:val="SurveyXactClosedCheckbox"/></w:rPr><w:sym w:font="Wingdings" w:char="F071"/></w:r></w:p></w:tc><w:tc><w:tcPr><w:tcW w:w="586" w:type="dxa"/><w:shd w:val="clear" w:color="auto" w:fill="auto"/><w:tcMar><w:top w:w="57" w:type="dxa"/><w:bottom w:w="57" w:type="dxa"/></w:tcMar><w:vAlign w:val="center"/></w:tcPr><w:p wsp:rsidR="00BA2490" wsp:rsidRDefault="00F51652"><w:pPr><w:pStyle w:val="SurveyXactClosedHorizontalChoice"/></w:pPr><w:r><w:t>(6) </w:t></w:r><w:r wsp:rsidRPr="00F51652"><w:rPr><w:rStyle w:val="SurveyXactClosedCheckbox"/></w:rPr><w:sym w:font="Wingdings" w:char="F071"/></w:r></w:p></w:tc><w:tc><w:tcPr><w:tcW w:w="586" w:type="dxa"/><w:shd w:val="clear" w:color="auto" w:fill="auto"/><w:tcMar><w:top w:w="57" w:type="dxa"/><w:bottom w:w="57" w:type="dxa"/></w:tcMar><w:vAlign w:val="center"/></w:tcPr><w:p wsp:rsidR="00BA2490" wsp:rsidRDefault="00F51652"><w:pPr><w:pStyle w:val="SurveyXactClosedHorizontalChoice"/></w:pPr><w:r><w:t>(7) </w:t></w:r><w:r wsp:rsidRPr="00F51652"><w:rPr><w:rStyle w:val="SurveyXactClosedCheckbox"/></w:rPr><w:sym w:font="Wingdings" w:char="F071"/></w:r></w:p></w:tc><w:tc><w:tcPr><w:tcW w:w="586" w:type="dxa"/><w:shd w:val="clear" w:color="auto" w:fill="auto"/><w:tcMar><w:top w:w="57" w:type="dxa"/><w:bottom w:w="57" w:type="dxa"/></w:tcMar><w:vAlign w:val="center"/></w:tcPr><w:p wsp:rsidR="00BA2490" wsp:rsidRDefault="00F51652"><w:pPr><w:pStyle w:val="SurveyXactClosedHorizontalChoice"/></w:pPr><w:r><w:t>(8) </w:t></w:r><w:r wsp:rsidRPr="00F51652"><w:rPr><w:rStyle w:val="SurveyXactClosedCheckbox"/></w:rPr><w:sym w:font="Wingdings" w:char="F071"/></w:r></w:p></w:tc><w:tc><w:tcPr><w:tcW w:w="586" w:type="dxa"/><w:shd w:val="clear" w:color="auto" w:fill="auto"/><w:tcMar><w:top w:w="57" w:type="dxa"/><w:bottom w:w="57" w:type="dxa"/></w:tcMar><w:vAlign w:val="center"/></w:tcPr><w:p wsp:rsidR="00BA2490" wsp:rsidRDefault="00F51652"><w:pPr><w:pStyle w:val="SurveyXactClosedHorizontalChoice"/></w:pPr><w:r><w:t>(9) </w:t></w:r><w:r wsp:rsidRPr="00F51652"><w:rPr><w:rStyle w:val="SurveyXactClosedCheckbox"/></w:rPr><w:sym w:font="Wingdings" w:char="F071"/></w:r></w:p></w:tc><w:tc><w:tcPr><w:tcW w:w="586" w:type="dxa"/><w:shd w:val="clear" w:color="auto" w:fill="auto"/><w:tcMar><w:top w:w="57" w:type="dxa"/><w:bottom w:w="57" w:type="dxa"/></w:tcMar><w:vAlign w:val="center"/></w:tcPr><w:p wsp:rsidR="00BA2490" wsp:rsidRDefault="00F51652"><w:pPr><w:pStyle w:val="SurveyXactClosedHorizontalChoice"/></w:pPr><w:r><w:t>(10) </w:t></w:r><w:r wsp:rsidRPr="00F51652"><w:rPr><w:rStyle w:val="SurveyXactClosedCheckbox"/></w:rPr><w:sym w:font="Wingdings" w:char="F071"/></w:r></w:p></w:tc></w:tr><w:tr wsp:rsidR="00F51652" wsp:rsidTr="00F51652"><w:tc><w:tcPr><w:tcW w:w="2933" w:type="dxa"/><w:shd w:val="clear" w:color="auto" w:fill="auto"/><w:tcMar><w:top w:w="57" w:type="dxa"/><w:bottom w:w="57" w:type="dxa"/></w:tcMar><w:vAlign w:val="center"/></w:tcPr><w:p wsp:rsidR="00BA2490" wsp:rsidRDefault="00F51652"><w:pPr><w:pStyle w:val="SurveyXactBatteryQuestionLine"/></w:pPr><w:r><w:t>Andre grønnsaker (eks. </w:t></w:r><w:r><w:t>tomat, agurk, paprika, salat)</w:t></w:r></w:p></w:tc><w:tc><w:tcPr><w:tcW w:w="586" w:type="dxa"/><w:shd w:val="clear" w:color="auto" w:fill="auto"/><w:tcMar><w:top w:w="57" w:type="dxa"/><w:bottom w:w="57" w:type="dxa"/></w:tcMar><w:vAlign w:val="center"/></w:tcPr><w:p wsp:rsidR="00BA2490" wsp:rsidRDefault="00F51652"><w:pPr><w:pStyle w:val="SurveyXactClosedHorizontalChoice"/></w:pPr><w:r><w:t>(1) </w:t></w:r><w:r wsp:rsidRPr="00F51652"><w:rPr><w:rStyle w:val="SurveyXactClosedCheckbox"/></w:rPr><w:sym w:font="Wingdings" w:char="F071"/></w:r></w:p></w:tc><w:tc><w:tcPr><w:tcW w:w="586" w:type="dxa"/><w:shd w:val="clear" w:color="auto" w:fill="auto"/><w:tcMar><w:top w:w="57" w:type="dxa"/><w:bottom w:w="57" w:type="dxa"/></w:tcMar><w:vAlign w:val="center"/></w:tcPr><w:p wsp:rsidR="00BA2490" wsp:rsidRDefault="00F51652"><w:pPr><w:pStyle w:val="SurveyXactClosedHorizontalChoice"/></w:pPr><w:r><w:t>(2) </w:t></w:r><w:r wsp:rsidRPr="00F51652"><w:rPr><w:rStyle w:val="SurveyXactClosedCheckbox"/></w:rPr><w:sym w:font="Wingdings" w:char="F071"/></w:r></w:p></w:tc><w:tc><w:tcPr><w:tcW w:w="586" w:type="dxa"/><w:shd w:val="clear" w:color="auto" w:fill="auto"/><w:tcMar><w:top w:w="57" w:type="dxa"/><w:bottom w:w="57" w:type="dxa"/></w:tcMar><w:vAlign w:val="center"/></w:tcPr><w:p wsp:rsidR="00BA2490" wsp:rsidRDefault="00F51652"><w:pPr><w:pStyle w:val="SurveyXactClosedHorizontalChoice"/></w:pPr><w:r><w:t>(3) </w:t></w:r><w:r wsp:rsidRPr="00F51652"><w:rPr><w:rStyle w:val="SurveyXactClosedCheckbox"/></w:rPr><w:sym w:font="Wingdings" w:char="F071"/></w:r></w:p></w:tc><w:tc><w:tcPr><w:tcW w:w="586" w:type="dxa"/><w:shd w:val="clear" w:color="auto" w:fill="auto"/><w:tcMar><w:top w:w="57" w:type="dxa"/><w:bottom w:w="57" w:type="dxa"/></w:tcMar><w:vAlign w:val="center"/></w:tcPr><w:p wsp:rsidR="00BA2490" wsp:rsidRDefault="00F51652"><w:pPr><w:pStyle w:val="SurveyXactClosedHorizontalChoice"/></w:pPr><w:r><w:t>(4) </w:t></w:r><w:r wsp:rsidRPr="00F51652"><w:rPr><w:rStyle w:val="SurveyXactClosedCheckbox"/></w:rPr><w:sym w:font="Wingdings" w:char="F071"/></w:r></w:p></w:tc><w:tc><w:tcPr><w:tcW w:w="586" w:type="dxa"/><w:shd w:val="clear" w:color="auto" w:fill="auto"/><w:tcMar><w:top w:w="57" w:type="dxa"/><w:bottom w:w="57" w:type="dxa"/></w:tcMar><w:vAlign w:val="center"/></w:tcPr><w:p wsp:rsidR="00BA2490" wsp:rsidRDefault="00F51652"><w:pPr><w:pStyle w:val="SurveyXactClosedHorizontalChoice"/></w:pPr><w:r><w:t>(5) </w:t></w:r><w:r wsp:rsidRPr="00F51652"><w:rPr><w:rStyle w:val="SurveyXactClosedCheckbox"/></w:rPr><w:sym w:font="Wingdings" w:char="F071"/></w:r></w:p></w:tc><w:tc><w:tcPr><w:tcW w:w="586" w:type="dxa"/><w:shd w:val="clear" w:color="auto" w:fill="auto"/><w:tcMar><w:top w:w="57" w:type="dxa"/><w:bottom w:w="57" w:type="dxa"/></w:tcMar><w:vAlign w:val="center"/></w:tcPr><w:p wsp:rsidR="00BA2490" wsp:rsidRDefault="00F51652"><w:pPr><w:pStyle w:val="SurveyXactClosedHorizontalChoice"/></w:pPr><w:r><w:t>(6) </w:t></w:r><w:r wsp:rsidRPr="00F51652"><w:rPr><w:rStyle w:val="SurveyXactClosedCheckbox"/></w:rPr><w:sym w:font="Wingdings" w:char="F071"/></w:r></w:p></w:tc><w:tc><w:tcPr><w:tcW w:w="586" w:type="dxa"/><w:shd w:val="clear" w:color="auto" w:fill="auto"/><w:tcMar><w:top w:w="57" w:type="dxa"/><w:bottom w:w="57" w:type="dxa"/></w:tcMar><w:vAlign w:val="center"/></w:tcPr><w:p wsp:rsidR="00BA2490" wsp:rsidRDefault="00F51652"><w:pPr><w:pStyle w:val="SurveyXactClosedHorizontalChoice"/></w:pPr><w:r><w:t>(7) </w:t></w:r><w:r wsp:rsidRPr="00F51652"><w:rPr><w:rStyle w:val="SurveyXactClosedCheckbox"/></w:rPr><w:sym w:font="Wingdings" w:char="F071"/></w:r></w:p></w:tc><w:tc><w:tcPr><w:tcW w:w="586" w:type="dxa"/><w:shd w:val="clear" w:color="auto" w:fill="auto"/><w:tcMar><w:top w:w="57" w:type="dxa"/><w:bottom w:w="57" w:type="dxa"/></w:tcMar><w:vAlign w:val="center"/></w:tcPr><w:p wsp:rsidR="00BA2490" wsp:rsidRDefault="00F51652"><w:pPr><w:pStyle w:val="SurveyXactClosedHorizontalChoice"/></w:pPr><w:r><w:t>(8) </w:t></w:r><w:r wsp:rsidRPr="00F51652"><w:rPr><w:rStyle w:val="SurveyXactClosedCheckbox"/></w:rPr><w:sym w:font="Wingdings" w:char="F071"/></w:r></w:p></w:tc><w:tc><w:tcPr><w:tcW w:w="586" w:type="dxa"/><w:shd w:val="clear" w:color="auto" w:fill="auto"/><w:tcMar><w:top w:w="57" w:type="dxa"/><w:bottom w:w="57" w:type="dxa"/></w:tcMar><w:vAlign w:val="center"/></w:tcPr><w:p wsp:rsidR="00BA2490" wsp:rsidRDefault="00F51652"><w:pPr><w:pStyle w:val="SurveyXactClosedHorizontalChoice"/></w:pPr><w:r><w:t>(9) </w:t></w:r><w:r wsp:rsidRPr="00F51652"><w:rPr><w:rStyle w:val="SurveyXactClosedCheckbox"/></w:rPr><w:sym w:font="Wingdings" w:char="F071"/></w:r></w:p></w:tc><w:tc><w:tcPr><w:tcW w:w="586" w:type="dxa"/><w:shd w:val="clear" w:color="auto" w:fill="auto"/><w:tcMar><w:top w:w="57" w:type="dxa"/><w:bottom w:w="57" w:type="dxa"/></w:tcMar><w:vAlign w:val="center"/></w:tcPr><w:p wsp:rsidR="00BA2490" wsp:rsidRDefault="00F51652"><w:pPr><w:pStyle w:val="SurveyXactClosedHorizontalChoice"/></w:pPr><w:r><w:t>(10) </w:t></w:r><w:r wsp:rsidRPr="00F51652"><w:rPr><w:rStyle w:val="SurveyXactClosedCheckbox"/></w:rPr><w:sym w:font="Wingdings" w:char="F071"/></w:r></w:p></w:tc></w:tr><w:tr wsp:rsidR="00F51652" wsp:rsidTr="00F51652"><w:tc><w:tcPr><w:tcW w:w="2933" w:type="dxa"/><w:shd w:val="clear" w:color="auto" w:fill="auto"/><w:tcMar><w:top w:w="57" w:type="dxa"/><w:bottom w:w="57" w:type="dxa"/></w:tcMar><w:vAlign w:val="center"/></w:tcPr><w:p wsp:rsidR="00BA2490" wsp:rsidRDefault="00F51652"><w:pPr><w:pStyle w:val="SurveyXactBatteryQuestionLine"/></w:pPr><w:r><w:t>Belgfrukter (eks. erter, bønner, kikerter)</w:t></w:r></w:p></w:tc><w:tc><w:tcPr><w:tcW w:w="586" w:type="dxa"/><w:shd w:val="clear" w:color="auto" w:fill="auto"/><w:tcMar><w:top w:w="57" w:type="dxa"/><w:bottom w:w="57" w:type="dxa"/></w:tcMar><w:vAlign w:val="center"/></w:tcPr><w:p wsp:rsidR="00BA2490" wsp:rsidRDefault="00F51652"><w:pPr><w:pStyle w:val="SurveyXactClosedHorizontalChoice"/></w:pPr><w:r><w:t>(1) </w:t></w:r><w:r wsp:rsidRPr="00F51652"><w:rPr><w:rStyle w:val="SurveyXactClosedCheckbox"/></w:rPr><w:sym w:font="Wingdings" w:char="F071"/></w:r></w:p></w:tc><w:tc><w:tcPr><w:tcW w:w="586" w:type="dxa"/><w:shd w:val="clear" w:color="auto" w:fill="auto"/><w:tcMar><w:top w:w="57" w:type="dxa"/><w:bottom w:w="57" w:type="dxa"/></w:tcMar><w:vAlign w:val="center"/></w:tcPr><w:p wsp:rsidR="00BA2490" wsp:rsidRDefault="00F51652"><w:pPr><w:pStyle w:val="SurveyXactClosedHorizontalChoice"/></w:pPr><w:r><w:t>(2) </w:t></w:r><w:r wsp:rsidRPr="00F51652"><w:rPr><w:rStyle w:val="SurveyXactClosedCheckbox"/></w:rPr><w:sym w:font="Wingdings" w:char="F071"/></w:r></w:p></w:tc><w:tc><w:tcPr><w:tcW w:w="586" w:type="dxa"/><w:shd w:val="clear" w:color="auto" w:fill="auto"/><w:tcMar><w:top w:w="57" w:type="dxa"/><w:bottom w:w="57" w:type="dxa"/></w:tcMar><w:vAlign w:val="center"/></w:tcPr><w:p wsp:rsidR="00BA2490" wsp:rsidRDefault="00F51652"><w:pPr><w:pStyle w:val="SurveyXactClosedHorizontalChoice"/></w:pPr><w:r><w:t>(3) </w:t></w:r><w:r wsp:rsidRPr="00F51652"><w:rPr><w:rStyle w:val="SurveyXactClosedCheckbox"/></w:rPr><w:sym w:font="Wingdings" w:char="F071"/></w:r></w:p></w:tc><w:tc><w:tcPr><w:tcW w:w="586" w:type="dxa"/><w:shd w:val="clear" w:color="auto" w:fill="auto"/><w:tcMar><w:top w:w="57" w:type="dxa"/><w:bottom w:w="57" w:type="dxa"/></w:tcMar><w:vAlign w:val="center"/></w:tcPr><w:p wsp:rsidR="00BA2490" wsp:rsidRDefault="00F51652"><w:pPr><w:pStyle w:val="SurveyXactClosedHorizontalChoice"/></w:pPr><w:r><w:t>(4) </w:t></w:r><w:r wsp:rsidRPr="00F51652"><w:rPr><w:rStyle w:val="SurveyXactClosedCheckbox"/></w:rPr><w:sym w:font="Wingdings" w:char="F071"/></w:r></w:p></w:tc><w:tc><w:tcPr><w:tcW w:w="586" w:type="dxa"/><w:shd w:val="clear" w:color="auto" w:fill="auto"/><w:tcMar><w:top w:w="57" w:type="dxa"/><w:bottom w:w="57" w:type="dxa"/></w:tcMar><w:vAlign w:val="center"/></w:tcPr><w:p wsp:rsidR="00BA2490" wsp:rsidRDefault="00F51652"><w:pPr><w:pStyle w:val="SurveyXactClosedHorizontalChoice"/></w:pPr><w:r><w:t>(5) </w:t></w:r><w:r wsp:rsidRPr="00F51652"><w:rPr><w:rStyle w:val="SurveyXactClosedCheckbox"/></w:rPr><w:sym w:font="Wingdings" w:char="F071"/></w:r></w:p></w:tc><w:tc><w:tcPr><w:tcW w:w="586" w:type="dxa"/><w:shd w:val="clear" w:color="auto" w:fill="auto"/><w:tcMar><w:top w:w="57" w:type="dxa"/><w:bottom w:w="57" w:type="dxa"/></w:tcMar><w:vAlign w:val="center"/></w:tcPr><w:p wsp:rsidR="00BA2490" wsp:rsidRDefault="00F51652"><w:pPr><w:pStyle w:val="SurveyXactClosedHorizontalChoice"/></w:pPr><w:r><w:t>(6) </w:t></w:r><w:r wsp:rsidRPr="00F51652"><w:rPr><w:rStyle w:val="SurveyXactClosedCheckbox"/></w:rPr><w:sym w:font="Wingdings" w:char="F071"/></w:r></w:p></w:tc><w:tc><w:tcPr><w:tcW w:w="586" w:type="dxa"/><w:shd w:val="clear" w:color="auto" w:fill="auto"/><w:tcMar><w:top w:w="57" w:type="dxa"/><w:bottom w:w="57" w:type="dxa"/></w:tcMar><w:vAlign w:val="center"/></w:tcPr><w:p wsp:rsidR="00BA2490" wsp:rsidRDefault="00F51652"><w:pPr><w:pStyle w:val="SurveyXactClosedHorizontalChoice"/></w:pPr><w:r><w:t>(7) </w:t></w:r><w:r wsp:rsidRPr="00F51652"><w:rPr><w:rStyle w:val="SurveyXactClosedCheckbox"/></w:rPr><w:sym w:font="Wingdings" w:char="F071"/></w:r></w:p></w:tc><w:tc><w:tcPr><w:tcW w:w="586" w:type="dxa"/><w:shd w:val="clear" w:color="auto" w:fill="auto"/><w:tcMar><w:top w:w="57" w:type="dxa"/><w:bottom w:w="57" w:type="dxa"/></w:tcMar><w:vAlign w:val="center"/></w:tcPr><w:p wsp:rsidR="00BA2490" wsp:rsidRDefault="00F51652"><w:pPr><w:pStyle w:val="SurveyXactClosedHorizontalChoice"/></w:pPr><w:r><w:t>(8) </w:t></w:r><w:r wsp:rsidRPr="00F51652"><w:rPr><w:rStyle w:val="SurveyXactClosedCheckbox"/></w:rPr><w:sym w:font="Wingdings" w:char="F071"/></w:r></w:p></w:tc><w:tc><w:tcPr><w:tcW w:w="586" w:type="dxa"/><w:shd w:val="clear" w:color="auto" w:fill="auto"/><w:tcMar><w:top w:w="57" w:type="dxa"/><w:bottom w:w="57" w:type="dxa"/></w:tcMar><w:vAlign w:val="center"/></w:tcPr><w:p wsp:rsidR="00BA2490" wsp:rsidRDefault="00F51652"><w:pPr><w:pStyle w:val="SurveyXactClosedHorizontalChoice"/></w:pPr><w:r><w:t>(9) </w:t></w:r><w:r wsp:rsidRPr="00F51652"><w:rPr><w:rStyle w:val="SurveyXactClosedCheckbox"/></w:rPr><w:sym w:font="Wingdings" w:char="F071"/></w:r></w:p></w:tc><w:tc><w:tcPr><w:tcW w:w="586" w:type="dxa"/><w:shd w:val="clear" w:color="auto" w:fill="auto"/><w:tcMar><w:top w:w="57" w:type="dxa"/><w:bottom w:w="57" w:type="dxa"/></w:tcMar><w:vAlign w:val="center"/></w:tcPr><w:p wsp:rsidR="00BA2490" wsp:rsidRDefault="00F51652"><w:pPr><w:pStyle w:val="SurveyXactClosedHorizontalChoice"/></w:pPr><w:r><w:t>(10) </w:t></w:r><w:r wsp:rsidRPr="00F51652"><w:rPr><w:rStyle w:val="SurveyXactClosedCheckbox"/></w:rPr><w:sym w:font="Wingdings" w:char="F071"/></w:r></w:p></w:tc></w:tr><w:tr wsp:rsidR="00F51652" wsp:rsidTr="00F51652"><w:tc><w:tcPr><w:tcW w:w="2933" w:type="dxa"/><w:shd w:val="clear" w:color="auto" w:fill="auto"/><w:tcMar><w:top w:w="57" w:type="dxa"/><w:bottom w:w="57" w:type="dxa"/></w:tcMar><w:vAlign w:val="center"/></w:tcPr><w:p wsp:rsidR="00BA2490" wsp:rsidRDefault="00F51652"><w:pPr><w:pStyle w:val="SurveyXactBatteryQuestionLine"/></w:pPr><w:r><w:t>Usaltede nøtter</w:t></w:r></w:p></w:tc><w:tc><w:tcPr><w:tcW w:w="586" w:type="dxa"/><w:shd w:val="clear" w:color="auto" w:fill="auto"/><w:tcMar><w:top w:w="57" w:type="dxa"/><w:bottom w:w="57" w:type="dxa"/></w:tcMar><w:vAlign w:val="center"/></w:tcPr><w:p wsp:rsidR="00BA2490" wsp:rsidRDefault="00F51652"><w:pPr><w:pStyle w:val="SurveyXactClosedHorizontalChoice"/></w:pPr><w:r><w:t>(1) </w:t></w:r><w:r wsp:rsidRPr="00F51652"><w:rPr><w:rStyle w:val="SurveyXactClosedCheckbox"/></w:rPr><w:sym w:font="Wingdings" w:char="F071"/></w:r></w:p></w:tc><w:tc><w:tcPr><w:tcW w:w="586" w:type="dxa"/><w:shd w:val="clear" w:color="auto" w:fill="auto"/><w:tcMar><w:top w:w="57" w:type="dxa"/><w:bottom w:w="57" w:type="dxa"/></w:tcMar><w:vAlign w:val="center"/></w:tcPr><w:p wsp:rsidR="00BA2490" wsp:rsidRDefault="00F51652"><w:pPr><w:pStyle w:val="SurveyXactClosedHorizontalChoice"/></w:pPr><w:r><w:t>(2) </w:t></w:r><w:r wsp:rsidRPr="00F51652"><w:rPr><w:rStyle w:val="SurveyXactClosedCheckbox"/></w:rPr><w:sym w:font="Wingdings" w:char="F071"/></w:r></w:p></w:tc><w:tc><w:tcPr><w:tcW w:w="586" w:type="dxa"/><w:shd w:val="clear" w:color="auto" w:fill="auto"/><w:tcMar><w:top w:w="57" w:type="dxa"/><w:bottom w:w="57" w:type="dxa"/></w:tcMar><w:vAlign w:val="center"/></w:tcPr><w:p wsp:rsidR="00BA2490" wsp:rsidRDefault="00F51652"><w:pPr><w:pStyle w:val="SurveyXactClosedHorizontalChoice"/></w:pPr><w:r><w:t>(3) </w:t></w:r><w:r wsp:rsidRPr="00F51652"><w:rPr><w:rStyle w:val="SurveyXactClosedCheckbox"/></w:rPr><w:sym w:font="Wingdings" w:char="F071"/></w:r></w:p></w:tc><w:tc><w:tcPr><w:tcW w:w="586" w:type="dxa"/><w:shd w:val="clear" w:color="auto" w:fill="auto"/><w:tcMar><w:top w:w="57" w:type="dxa"/><w:bottom w:w="57" w:type="dxa"/></w:tcMar><w:vAlign w:val="center"/></w:tcPr><w:p wsp:rsidR="00BA2490" wsp:rsidRDefault="00F51652"><w:pPr><w:pStyle w:val="SurveyXactClosedHorizontalChoice"/></w:pPr><w:r><w:t>(4) </w:t></w:r><w:r wsp:rsidRPr="00F51652"><w:rPr><w:rStyle w:val="SurveyXactClosedCheckbox"/></w:rPr><w:sym w:font="Wingdings" w:char="F071"/></w:r></w:p></w:tc><w:tc><w:tcPr><w:tcW w:w="586" w:type="dxa"/><w:shd w:val="clear" w:color="auto" w:fill="auto"/><w:tcMar><w:top w:w="57" w:type="dxa"/><w:bottom w:w="57" w:type="dxa"/></w:tcMar><w:vAlign w:val="center"/></w:tcPr><w:p wsp:rsidR="00BA2490" wsp:rsidRDefault="00F51652"><w:pPr><w:pStyle w:val="SurveyXactClosedHorizontalChoice"/></w:pPr><w:r><w:t>(5) </w:t></w:r><w:r wsp:rsidRPr="00F51652"><w:rPr><w:rStyle w:val="SurveyXactClosedCheckbox"/></w:rPr><w:sym w:font="Wingdings" w:char="F071"/></w:r></w:p></w:tc><w:tc><w:tcPr><w:tcW w:w="586" w:type="dxa"/><w:shd w:val="clear" w:color="auto" w:fill="auto"/><w:tcMar><w:top w:w="57" w:type="dxa"/><w:bottom w:w="57" w:type="dxa"/></w:tcMar><w:vAlign w:val="center"/></w:tcPr><w:p wsp:rsidR="00BA2490" wsp:rsidRDefault="00F51652"><w:pPr><w:pStyle w:val="SurveyXactClosedHorizontalChoice"/></w:pPr><w:r><w:t>(6) </w:t></w:r><w:r wsp:rsidRPr="00F51652"><w:rPr><w:rStyle w:val="SurveyXactClosedCheckbox"/></w:rPr><w:sym w:font="Wingdings" w:char="F071"/></w:r></w:p></w:tc><w:tc><w:tcPr><w:tcW w:w="586" w:type="dxa"/><w:shd w:val="clear" w:color="auto" w:fill="auto"/><w:tcMar><w:top w:w="57" w:type="dxa"/><w:bottom w:w="57" w:type="dxa"/></w:tcMar><w:vAlign w:val="center"/></w:tcPr><w:p wsp:rsidR="00BA2490" wsp:rsidRDefault="00F51652"><w:pPr><w:pStyle w:val="SurveyXactClosedHorizontalChoice"/></w:pPr><w:r><w:t>(7) </w:t></w:r><w:r wsp:rsidRPr="00F51652"><w:rPr><w:rStyle w:val="SurveyXactClosedCheckbox"/></w:rPr><w:sym w:font="Wingdings" w:char="F071"/></w:r></w:p></w:tc><w:tc><w:tcPr><w:tcW w:w="586" w:type="dxa"/><w:shd w:val="clear" w:color="auto" w:fill="auto"/><w:tcMar><w:top w:w="57" w:type="dxa"/><w:bottom w:w="57" w:type="dxa"/></w:tcMar><w:vAlign w:val="center"/></w:tcPr><w:p wsp:rsidR="00BA2490" wsp:rsidRDefault="00F51652"><w:pPr><w:pStyle w:val="SurveyXactClosedHorizontalChoice"/></w:pPr><w:r><w:t>(8) </w:t></w:r><w:r wsp:rsidRPr="00F51652"><w:rPr><w:rStyle w:val="SurveyXactClosedCheckbox"/></w:rPr><w:sym w:font="Wingdings" w:char="F071"/></w:r></w:p></w:tc><w:tc><w:tcPr><w:tcW w:w="586" w:type="dxa"/><w:shd w:val="clear" w:color="auto" w:fill="auto"/><w:tcMar><w:top w:w="57" w:type="dxa"/><w:bottom w:w="57" w:type="dxa"/></w:tcMar><w:vAlign w:val="center"/></w:tcPr><w:p wsp:rsidR="00BA2490" wsp:rsidRDefault="00F51652"><w:pPr><w:pStyle w:val="SurveyXactClosedHorizontalChoice"/></w:pPr><w:r><w:t>(9) </w:t></w:r><w:r wsp:rsidRPr="00F51652"><w:rPr><w:rStyle w:val="SurveyXactClosedCheckbox"/></w:rPr><w:sym w:font="Wingdings" w:char="F071"/></w:r></w:p></w:tc><w:tc><w:tcPr><w:tcW w:w="586" w:type="dxa"/><w:shd w:val="clear" w:color="auto" w:fill="auto"/><w:tcMar><w:top w:w="57" w:type="dxa"/><w:bottom w:w="57" w:type="dxa"/></w:tcMar><w:vAlign w:val="center"/></w:tcPr><w:p wsp:rsidR="00BA2490" wsp:rsidRDefault="00F51652"><w:pPr><w:pStyle w:val="SurveyXactClosedHorizontalChoice"/></w:pPr><w:r><w:t>(10) </w:t></w:r><w:r wsp:rsidRPr="00F51652"><w:rPr><w:rStyle w:val="SurveyXactClosedCheckbox"/></w:rPr><w:sym w:font="Wingdings" w:char="F071"/></w:r></w:p></w:tc></w:tr></w:tbl><w:p wsp:rsidR="00BA2490" wsp:rsidRDefault="00F51652"><w:r><w:br/></w:r></w:p></wx:sub-section><wx:sub-section><w:p wsp:rsidR="00BA2490" wsp:rsidRDefault="00F51652"><w:pPr><w:pStyle w:val="SurveyXactQuestionTitle"/></w:pPr><w:r><w:t>Hvor ofte spiser du?</w:t></w:r></w:p><w:tbl><w:tblPr><w:tblW w:w="0" w:type="auto"/><w:tblLayout w:type="Fixed"/><w:tblCellMar><w:left w:w="0" w:type="dxa"/><w:right w:w="0" w:type="dxa"/></w:tblCellMar><w:tblLook w:val="01E0"/></w:tblPr><w:tblGrid><w:gridCol w:w="2933"/><w:gridCol w:w="586"/><w:gridCol w:w="586"/><w:gridCol w:w="586"/><w:gridCol w:w="586"/><w:gridCol w:w="586"/><w:gridCol w:w="586"/><w:gridCol w:w="586"/><w:gridCol w:w="586"/><w:gridCol w:w="586"/><w:gridCol w:w="586"/></w:tblGrid><w:tr wsp:rsidR="00F51652" wsp:rsidTr="00F51652"><w:trPr><w:tblHeader/></w:trPr><w:tc><w:tcPr><w:tcW w:w="2933" w:type="dxa"/><w:shd w:val="clear" w:color="auto" w:fill="auto"/><w:tcMar><w:top w:w="57" w:type="dxa"/><w:bottom w:w="57" w:type="dxa"/></w:tcMar><w:vAlign w:val="center"/></w:tcPr><w:p wsp:rsidR="00BA2490" wsp:rsidRDefault="00BA2490"/></w:tc><w:tc><w:tcPr><w:tcW w:w="586" w:type="dxa"/><w:shd w:val="clear" w:color="auto" w:fill="auto"/><w:tcMar><w:top w:w="57" w:type="dxa"/><w:bottom w:w="57" w:type="dxa"/></w:tcMar><w:vAlign w:val="center"/></w:tcPr><w:p wsp:rsidR="00BA2490" wsp:rsidRDefault="00F51652"><w:pPr><w:pStyle w:val="SurveyXactHorizontalChoiceHeading"/></w:pPr><w:r><w:t>Aldri</w:t></w:r></w:p></w:tc><w:tc><w:tcPr><w:tcW w:w="586" w:type="dxa"/><w:shd w:val="clear" w:color="auto" w:fill="auto"/><w:tcMar><w:top w:w="57" w:type="dxa"/><w:bottom w:w="57" w:type="dxa"/></w:tcMar><w:vAlign w:val="center"/></w:tcPr><w:p wsp:rsidR="00BA2490" wsp:rsidRDefault="00F51652"><w:pPr><w:pStyle w:val="SurveyXactHorizontalChoiceHeading"/></w:pPr><w:r><w:t>Mindre enn 1 g/uke</w:t></w:r></w:p></w:tc><w:tc><w:tcPr><w:tcW w:w="586" w:type="dxa"/><w:shd w:val="clear" w:color="auto" w:fill="auto"/><w:tcMar><w:top w:w="57" w:type="dxa"/><w:bottom w:w="57" w:type="dxa"/></w:tcMar><w:vAlign w:val="center"/></w:tcPr><w:p wsp:rsidR="00BA2490" wsp:rsidRDefault="00F51652"><w:pPr><w:pStyle w:val="SurveyXactHorizontalChoiceHeading"/></w:pPr><w:r><w:t>1 g/uke</w:t></w:r></w:p></w:tc><w:tc><w:tcPr><w:tcW w:w="586" w:type="dxa"/><w:shd w:val="clear" w:color="auto" w:fill="auto"/><w:tcMar><w:top w:w="57" w:type="dxa"/><w:bottom w:w="57" w:type="dxa"/></w:tcMar><w:vAlign w:val="center"/></w:tcPr><w:p wsp:rsidR="00BA2490" wsp:rsidRDefault="00F51652"><w:pPr><w:pStyle w:val="SurveyXactHorizontalChoiceHeading"/></w:pPr><w:r><w:t>2 g/uke</w:t></w:r></w:p></w:tc><w:tc><w:tcPr><w:tcW w:w="586" w:type="dxa"/><w:shd w:val="clear" w:color="auto" w:fill="auto"/><w:tcMar><w:top w:w="57" w:type="dxa"/><w:bottom w:w="57" w:type="dxa"/></w:tcMar><w:vAlign w:val="center"/></w:tcPr><w:p wsp:rsidR="00BA2490" wsp:rsidRDefault="00F51652"><w:pPr><w:pStyle w:val="SurveyXactHorizontalChoiceHeading"/></w:pPr><w:r><w:t>3 g/uke</w:t></w:r></w:p></w:tc><w:tc><w:tcPr><w:tcW w:w="586" w:type="dxa"/><w:shd w:val="clear" w:color="auto" w:fill="auto"/><w:tcMar><w:top w:w="57" w:type="dxa"/><w:bottom w:w="57" w:type="dxa"/></w:tcMar><w:vAlign w:val="center"/></w:tcPr><w:p wsp:rsidR="00BA2490" wsp:rsidRDefault="00F51652"><w:pPr><w:pStyle w:val="SurveyXactHorizontalChoiceHeading"/></w:pPr><w:r><w:t>4 g/uke</w:t></w:r></w:p></w:tc><w:tc><w:tcPr><w:tcW w:w="586" w:type="dxa"/><w:shd w:val="clear" w:color="auto" w:fill="auto"/><w:tcMar><w:top w:w="57" w:type="dxa"/><w:bottom w:w="57" w:type="dxa"/></w:tcMar><w:vAlign w:val="center"/></w:tcPr><w:p wsp:rsidR="00BA2490" wsp:rsidRDefault="00F51652"><w:pPr><w:pStyle w:val="SurveyXactHorizontalChoiceHeading"/></w:pPr><w:r><w:t>5 g/uke</w:t></w:r></w:p></w:tc><w:tc><w:tcPr><w:tcW w:w="586" w:type="dxa"/><w:shd w:val="clear" w:color="auto" w:fill="auto"/><w:tcMar><w:top w:w="57" w:type="dxa"/><w:bottom w:w="57" w:type="dxa"/></w:tcMar><w:vAlign w:val="center"/></w:tcPr><w:p wsp:rsidR="00BA2490" wsp:rsidRDefault="00F51652"><w:pPr><w:pStyle w:val="SurveyXactHorizontalChoiceHeading"/></w:pPr><w:r><w:t>6 g/uke</w:t></w:r></w:p></w:tc><w:tc><w:tcPr><w:tcW w:w="586" w:type="dxa"/><w:shd w:val="clear" w:color="auto" w:fill="auto"/><w:tcMar><w:top w:w="57" w:type="dxa"/><w:bottom w:w="57" w:type="dxa"/></w:tcMar><w:vAlign w:val="center"/></w:tcPr><w:p wsp:rsidR="00BA2490" wsp:rsidRDefault="00F51652"><w:pPr><w:pStyle w:val="SurveyXactHorizontalChoiceHeading"/></w:pPr><w:r><w:t>Hver dag</w:t></w:r></w:p></w:tc><w:tc><w:tcPr><w:tcW w:w="586" w:type="dxa"/><w:shd w:val="clear" w:color="auto" w:fill="auto"/><w:tcMar><w:top w:w="57" w:type="dxa"/><w:bottom w:w="57" w:type="dxa"/></w:tcMar><w:vAlign w:val="center"/></w:tcPr><w:p wsp:rsidR="00BA2490" wsp:rsidRDefault="00F51652"><w:pPr><w:pStyle w:val="SurveyXactHorizontalChoiceHeading"/></w:pPr><w:r><w:t>Flere ganger daglig</w:t></w:r></w:p></w:tc></w:tr><w:tr wsp:rsidR="00F51652" wsp:rsidTr="00F51652"><w:tc><w:tcPr><w:tcW w:w="2933" w:type="dxa"/><w:shd w:val="clear" w:color="auto" w:fill="auto"/><w:tcMar><w:top w:w="57" w:type="dxa"/><w:bottom w:w="57" w:type="dxa"/></w:tcMar><w:vAlign w:val="center"/></w:tcPr><w:p wsp:rsidR="00BA2490" wsp:rsidRDefault="00F51652"><w:pPr><w:pStyle w:val="SurveyXactBatteryQuestionLine"/></w:pPr><w:r><w:t>Poteter</w:t></w:r></w:p></w:tc><w:tc><w:tcPr><w:tcW w:w="586" w:type="dxa"/><w:shd w:val="clear" w:color="auto" w:fill="auto"/><w:tcMar><w:top w:w="57" w:type="dxa"/><w:bottom w:w="57" w:type="dxa"/></w:tcMar><w:vAlign w:val="center"/></w:tcPr><w:p wsp:rsidR="00BA2490" wsp:rsidRDefault="00F51652"><w:pPr><w:pStyle w:val="SurveyXactClosedHorizontalChoice"/></w:pPr><w:r><w:t>(1) </w:t></w:r><w:r wsp:rsidRPr="00F51652"><w:rPr><w:rStyle w:val="SurveyXactClosedCheckbox"/></w:rPr><w:sym w:font="Wingdings" w:char="F071"/></w:r></w:p></w:tc><w:tc><w:tcPr><w:tcW w:w="586" w:type="dxa"/><w:shd w:val="clear" w:color="auto" w:fill="auto"/><w:tcMar><w:top w:w="57" w:type="dxa"/><w:bottom w:w="57" w:type="dxa"/></w:tcMar><w:vAlign w:val="center"/></w:tcPr><w:p wsp:rsidR="00BA2490" wsp:rsidRDefault="00F51652"><w:pPr><w:pStyle w:val="SurveyXactClosedHorizontalChoice"/></w:pPr><w:r><w:t>(2) </w:t></w:r><w:r wsp:rsidRPr="00F51652"><w:rPr><w:rStyle w:val="SurveyXactClosedCheckbox"/></w:rPr><w:sym w:font="Wingdings" w:char="F071"/></w:r></w:p></w:tc><w:tc><w:tcPr><w:tcW w:w="586" w:type="dxa"/><w:shd w:val="clear" w:color="auto" w:fill="auto"/><w:tcMar><w:top w:w="57" w:type="dxa"/><w:bottom w:w="57" w:type="dxa"/></w:tcMar><w:vAlign w:val="center"/></w:tcPr><w:p wsp:rsidR="00BA2490" wsp:rsidRDefault="00F51652"><w:pPr><w:pStyle w:val="SurveyXactClosedHorizontalChoice"/></w:pPr><w:r><w:t>(3) </w:t></w:r><w:r wsp:rsidRPr="00F51652"><w:rPr><w:rStyle w:val="SurveyXactClosedCheckbox"/></w:rPr><w:sym w:font="Wingdings" w:char="F071"/></w:r></w:p></w:tc><w:tc><w:tcPr><w:tcW w:w="586" w:type="dxa"/><w:shd w:val="clear" w:color="auto" w:fill="auto"/><w:tcMar><w:top w:w="57" w:type="dxa"/><w:bottom w:w="57" w:type="dxa"/></w:tcMar><w:vAlign w:val="center"/></w:tcPr><w:p wsp:rsidR="00BA2490" wsp:rsidRDefault="00F51652"><w:pPr><w:pStyle w:val="SurveyXactClosedHorizontalChoice"/></w:pPr><w:r><w:t>(4) </w:t></w:r><w:r wsp:rsidRPr="00F51652"><w:rPr><w:rStyle w:val="SurveyXactClosedCheckbox"/></w:rPr><w:sym w:font="Wingdings" w:char="F071"/></w:r></w:p></w:tc><w:tc><w:tcPr><w:tcW w:w="586" w:type="dxa"/><w:shd w:val="clear" w:color="auto" w:fill="auto"/><w:tcMar><w:top w:w="57" w:type="dxa"/><w:bottom w:w="57" w:type="dxa"/></w:tcMar><w:vAlign w:val="center"/></w:tcPr><w:p wsp:rsidR="00BA2490" wsp:rsidRDefault="00F51652"><w:pPr><w:pStyle w:val="SurveyXactClosedHorizontalChoice"/></w:pPr><w:r><w:t>(5) </w:t></w:r><w:r wsp:rsidRPr="00F51652"><w:rPr><w:rStyle w:val="SurveyXactClosedCheckbox"/></w:rPr><w:sym w:font="Wingdings" w:char="F071"/></w:r></w:p></w:tc><w:tc><w:tcPr><w:tcW w:w="586" w:type="dxa"/><w:shd w:val="clear" w:color="auto" w:fill="auto"/><w:tcMar><w:top w:w="57" w:type="dxa"/><w:bottom w:w="57" w:type="dxa"/></w:tcMar><w:vAlign w:val="center"/></w:tcPr><w:p wsp:rsidR="00BA2490" wsp:rsidRDefault="00F51652"><w:pPr><w:pStyle w:val="SurveyXactClosedHorizontalChoice"/></w:pPr><w:r><w:t>(6) </w:t></w:r><w:r wsp:rsidRPr="00F51652"><w:rPr><w:rStyle w:val="SurveyXactClosedCheckbox"/></w:rPr><w:sym w:font="Wingdings" w:char="F071"/></w:r></w:p></w:tc><w:tc><w:tcPr><w:tcW w:w="586" w:type="dxa"/><w:shd w:val="clear" w:color="auto" w:fill="auto"/><w:tcMar><w:top w:w="57" w:type="dxa"/><w:bottom w:w="57" w:type="dxa"/></w:tcMar><w:vAlign w:val="center"/></w:tcPr><w:p wsp:rsidR="00BA2490" wsp:rsidRDefault="00F51652"><w:pPr><w:pStyle w:val="SurveyXactClosedHorizontalChoice"/></w:pPr><w:r><w:t>(7) </w:t></w:r><w:r wsp:rsidRPr="00F51652"><w:rPr><w:rStyle w:val="SurveyXactClosedCheckbox"/></w:rPr><w:sym w:font="Wingdings" w:char="F071"/></w:r></w:p></w:tc><w:tc><w:tcPr><w:tcW w:w="586" w:type="dxa"/><w:shd w:val="clear" w:color="auto" w:fill="auto"/><w:tcMar><w:top w:w="57" w:type="dxa"/><w:bottom w:w="57" w:type="dxa"/></w:tcMar><w:vAlign w:val="center"/></w:tcPr><w:p wsp:rsidR="00BA2490" wsp:rsidRDefault="00F51652"><w:pPr><w:pStyle w:val="SurveyXactClosedHorizontalChoice"/></w:pPr><w:r><w:t>(8) </w:t></w:r><w:r wsp:rsidRPr="00F51652"><w:rPr><w:rStyle w:val="SurveyXactClosedCheckbox"/></w:rPr><w:sym w:font="Wingdings" w:char="F071"/></w:r></w:p></w:tc><w:tc><w:tcPr><w:tcW w:w="586" w:type="dxa"/><w:shd w:val="clear" w:color="auto" w:fill="auto"/><w:tcMar><w:top w:w="57" w:type="dxa"/><w:bottom w:w="57" w:type="dxa"/></w:tcMar><w:vAlign w:val="center"/></w:tcPr><w:p wsp:rsidR="00BA2490" wsp:rsidRDefault="00F51652"><w:pPr><w:pStyle w:val="SurveyXactClosedHorizontalChoice"/></w:pPr><w:r><w:t>(9) </w:t></w:r><w:r wsp:rsidRPr="00F51652"><w:rPr><w:rStyle w:val="SurveyXactClosedCheckbox"/></w:rPr><w:sym w:font="Wingdings" w:char="F071"/></w:r></w:p></w:tc><w:tc><w:tcPr><w:tcW w:w="586" w:type="dxa"/><w:shd w:val="clear" w:color="auto" w:fill="auto"/><w:tcMar><w:top w:w="57" w:type="dxa"/><w:bottom w:w="57" w:type="dxa"/></w:tcMar><w:vAlign w:val="center"/></w:tcPr><w:p wsp:rsidR="00BA2490" wsp:rsidRDefault="00F51652"><w:pPr><w:pStyle w:val="SurveyXactClosedHorizontalChoice"/></w:pPr><w:r><w:t>(10) </w:t></w:r><w:r wsp:rsidRPr="00F51652"><w:rPr><w:rStyle w:val="SurveyXactClosedCheckbox"/></w:rPr><w:sym w:font="Wingdings" w:char="F071"/></w:r></w:p></w:tc></w:tr><w:tr wsp:rsidR="00F51652" wsp:rsidTr="00F51652"><w:tc><w:tcPr><w:tcW w:w="2933" w:type="dxa"/><w:shd w:val="clear" w:color="auto" w:fill="auto"/><w:tcMar><w:top w:w="57" w:type="dxa"/><w:bottom w:w="57" w:type="dxa"/></w:tcMar><w:vAlign w:val="center"/></w:tcPr><w:p wsp:rsidR="00BA2490" wsp:rsidRDefault="00F51652"><w:pPr><w:pStyle w:val="SurveyXactBatteryQuestionLine"/></w:pPr><w:r><w:t>Ris</w:t></w:r></w:p></w:tc><w:tc><w:tcPr><w:tcW w:w="586" w:type="dxa"/><w:shd w:val="clear" w:color="auto" w:fill="auto"/><w:tcMar><w:top w:w="57" w:type="dxa"/><w:bottom w:w="57" w:type="dxa"/></w:tcMar><w:vAlign w:val="center"/></w:tcPr><w:p wsp:rsidR="00BA2490" wsp:rsidRDefault="00F51652"><w:pPr><w:pStyle w:val="SurveyXactClosedHorizontalChoice"/></w:pPr><w:r><w:t>(1) </w:t></w:r><w:r wsp:rsidRPr="00F51652"><w:rPr><w:rStyle w:val="SurveyXactClosedCheckbox"/></w:rPr><w:sym w:font="Wingdings" w:char="F071"/></w:r></w:p></w:tc><w:tc><w:tcPr><w:tcW w:w="586" w:type="dxa"/><w:shd w:val="clear" w:color="auto" w:fill="auto"/><w:tcMar><w:top w:w="57" w:type="dxa"/><w:bottom w:w="57" w:type="dxa"/></w:tcMar><w:vAlign w:val="center"/></w:tcPr><w:p wsp:rsidR="00BA2490" wsp:rsidRDefault="00F51652"><w:pPr><w:pStyle w:val="SurveyXactClosedHorizontalChoice"/></w:pPr><w:r><w:t>(2) </w:t></w:r><w:r wsp:rsidRPr="00F51652"><w:rPr><w:rStyle w:val="SurveyXactClosedCheckbox"/></w:rPr><w:sym w:font="Wingdings" w:char="F071"/></w:r></w:p></w:tc><w:tc><w:tcPr><w:tcW w:w="586" w:type="dxa"/><w:shd w:val="clear" w:color="auto" w:fill="auto"/><w:tcMar><w:top w:w="57" w:type="dxa"/><w:bottom w:w="57" w:type="dxa"/></w:tcMar><w:vAlign w:val="center"/></w:tcPr><w:p wsp:rsidR="00BA2490" wsp:rsidRDefault="00F51652"><w:pPr><w:pStyle w:val="SurveyXactClosedHorizontalChoice"/></w:pPr><w:r><w:t>(3) </w:t></w:r><w:r wsp:rsidRPr="00F51652"><w:rPr><w:rStyle w:val="SurveyXactClosedCheckbox"/></w:rPr><w:sym w:font="Wingdings" w:char="F071"/></w:r></w:p></w:tc><w:tc><w:tcPr><w:tcW w:w="586" w:type="dxa"/><w:shd w:val="clear" w:color="auto" w:fill="auto"/><w:tcMar><w:top w:w="57" w:type="dxa"/><w:bottom w:w="57" w:type="dxa"/></w:tcMar><w:vAlign w:val="center"/></w:tcPr><w:p wsp:rsidR="00BA2490" wsp:rsidRDefault="00F51652"><w:pPr><w:pStyle w:val="SurveyXactClosedHorizontalChoice"/></w:pPr><w:r><w:t>(4) </w:t></w:r><w:r wsp:rsidRPr="00F51652"><w:rPr><w:rStyle w:val="SurveyXactClosedCheckbox"/></w:rPr><w:sym w:font="Wingdings" w:char="F071"/></w:r></w:p></w:tc><w:tc><w:tcPr><w:tcW w:w="586" w:type="dxa"/><w:shd w:val="clear" w:color="auto" w:fill="auto"/><w:tcMar><w:top w:w="57" w:type="dxa"/><w:bottom w:w="57" w:type="dxa"/></w:tcMar><w:vAlign w:val="center"/></w:tcPr><w:p wsp:rsidR="00BA2490" wsp:rsidRDefault="00F51652"><w:pPr><w:pStyle w:val="SurveyXactClosedHorizontalChoice"/></w:pPr><w:r><w:t>(5) </w:t></w:r><w:r wsp:rsidRPr="00F51652"><w:rPr><w:rStyle w:val="SurveyXactClosedCheckbox"/></w:rPr><w:sym w:font="Wingdings" w:char="F071"/></w:r></w:p></w:tc><w:tc><w:tcPr><w:tcW w:w="586" w:type="dxa"/><w:shd w:val="clear" w:color="auto" w:fill="auto"/><w:tcMar><w:top w:w="57" w:type="dxa"/><w:bottom w:w="57" w:type="dxa"/></w:tcMar><w:vAlign w:val="center"/></w:tcPr><w:p wsp:rsidR="00BA2490" wsp:rsidRDefault="00F51652"><w:pPr><w:pStyle w:val="SurveyXactClosedHorizontalChoice"/></w:pPr><w:r><w:t>(6) </w:t></w:r><w:r wsp:rsidRPr="00F51652"><w:rPr><w:rStyle w:val="SurveyXactClosedCheckbox"/></w:rPr><w:sym w:font="Wingdings" w:char="F071"/></w:r></w:p></w:tc><w:tc><w:tcPr><w:tcW w:w="586" w:type="dxa"/><w:shd w:val="clear" w:color="auto" w:fill="auto"/><w:tcMar><w:top w:w="57" w:type="dxa"/><w:bottom w:w="57" w:type="dxa"/></w:tcMar><w:vAlign w:val="center"/></w:tcPr><w:p wsp:rsidR="00BA2490" wsp:rsidRDefault="00F51652"><w:pPr><w:pStyle w:val="SurveyXactClosedHorizontalChoice"/></w:pPr><w:r><w:t>(7) </w:t></w:r><w:r wsp:rsidRPr="00F51652"><w:rPr><w:rStyle w:val="SurveyXactClosedCheckbox"/></w:rPr><w:sym w:font="Wingdings" w:char="F071"/></w:r></w:p></w:tc><w:tc><w:tcPr><w:tcW w:w="586" w:type="dxa"/><w:shd w:val="clear" w:color="auto" w:fill="auto"/><w:tcMar><w:top w:w="57" w:type="dxa"/><w:bottom w:w="57" w:type="dxa"/></w:tcMar><w:vAlign w:val="center"/></w:tcPr><w:p wsp:rsidR="00BA2490" wsp:rsidRDefault="00F51652"><w:pPr><w:pStyle w:val="SurveyXactClosedHorizontalChoice"/></w:pPr><w:r><w:t>(8) </w:t></w:r><w:r wsp:rsidRPr="00F51652"><w:rPr><w:rStyle w:val="SurveyXactClosedCheckbox"/></w:rPr><w:sym w:font="Wingdings" w:char="F071"/></w:r></w:p></w:tc><w:tc><w:tcPr><w:tcW w:w="586" w:type="dxa"/><w:shd w:val="clear" w:color="auto" w:fill="auto"/><w:tcMar><w:top w:w="57" w:type="dxa"/><w:bottom w:w="57" w:type="dxa"/></w:tcMar><w:vAlign w:val="center"/></w:tcPr><w:p wsp:rsidR="00BA2490" wsp:rsidRDefault="00F51652"><w:pPr><w:pStyle w:val="SurveyXactClosedHorizontalChoice"/></w:pPr><w:r><w:t>(9) </w:t></w:r><w:r wsp:rsidRPr="00F51652"><w:rPr><w:rStyle w:val="SurveyXactClosedCheckbox"/></w:rPr><w:sym w:font="Wingdings" w:char="F071"/></w:r></w:p></w:tc><w:tc><w:tcPr><w:tcW w:w="586" w:type="dxa"/><w:shd w:val="clear" w:color="auto" w:fill="auto"/><w:tcMar><w:top w:w="57" w:type="dxa"/><w:bottom w:w="57" w:type="dxa"/></w:tcMar><w:vAlign w:val="center"/></w:tcPr><w:p wsp:rsidR="00BA2490" wsp:rsidRDefault="00F51652"><w:pPr><w:pStyle w:val="SurveyXactClosedHorizontalChoice"/></w:pPr><w:r><w:t>(10) </w:t></w:r><w:r wsp:rsidRPr="00F51652"><w:rPr><w:rStyle w:val="SurveyXactClosedCheckbox"/></w:rPr><w:sym w:font="Wingdings" w:char="F071"/></w:r></w:p></w:tc></w:tr><w:tr wsp:rsidR="00F51652" wsp:rsidTr="00F51652"><w:tc><w:tcPr><w:tcW w:w="2933" w:type="dxa"/><w:shd w:val="clear" w:color="auto" w:fill="auto"/><w:tcMar><w:top w:w="57" w:type="dxa"/><w:bottom w:w="57" w:type="dxa"/></w:tcMar><w:vAlign w:val="center"/></w:tcPr><w:p wsp:rsidR="00BA2490" wsp:rsidRDefault="00F51652"><w:pPr><w:pStyle w:val="SurveyXactBatteryQuestionLine"/></w:pPr><w:r><w:t>Pasta</w:t></w:r></w:p></w:tc><w:tc><w:tcPr><w:tcW w:w="586" w:type="dxa"/><w:shd w:val="clear" w:color="auto" w:fill="auto"/><w:tcMar><w:top w:w="57" w:type="dxa"/><w:bottom w:w="57" w:type="dxa"/></w:tcMar><w:vAlign w:val="center"/></w:tcPr><w:p wsp:rsidR="00BA2490" wsp:rsidRDefault="00F51652"><w:pPr><w:pStyle w:val="SurveyXactClosedHorizontalChoice"/></w:pPr><w:r><w:t>(1) </w:t></w:r><w:r wsp:rsidRPr="00F51652"><w:rPr><w:rStyle w:val="SurveyXactClosedCheckbox"/></w:rPr><w:sym w:font="Wingdings" w:char="F071"/></w:r></w:p></w:tc><w:tc><w:tcPr><w:tcW w:w="586" w:type="dxa"/><w:shd w:val="clear" w:color="auto" w:fill="auto"/><w:tcMar><w:top w:w="57" w:type="dxa"/><w:bottom w:w="57" w:type="dxa"/></w:tcMar><w:vAlign w:val="center"/></w:tcPr><w:p wsp:rsidR="00BA2490" wsp:rsidRDefault="00F51652"><w:pPr><w:pStyle w:val="SurveyXactClosedHorizontalChoice"/></w:pPr><w:r><w:t>(2) </w:t></w:r><w:r wsp:rsidRPr="00F51652"><w:rPr><w:rStyle w:val="SurveyXactClosedCheckbox"/></w:rPr><w:sym w:font="Wingdings" w:char="F071"/></w:r></w:p></w:tc><w:tc><w:tcPr><w:tcW w:w="586" w:type="dxa"/><w:shd w:val="clear" w:color="auto" w:fill="auto"/><w:tcMar><w:top w:w="57" w:type="dxa"/><w:bottom w:w="57" w:type="dxa"/></w:tcMar><w:vAlign w:val="center"/></w:tcPr><w:p wsp:rsidR="00BA2490" wsp:rsidRDefault="00F51652"><w:pPr><w:pStyle w:val="SurveyXactClosedHorizontalChoice"/></w:pPr><w:r><w:t>(3) </w:t></w:r><w:r wsp:rsidRPr="00F51652"><w:rPr><w:rStyle w:val="SurveyXactClosedCheckbox"/></w:rPr><w:sym w:font="Wingdings" w:char="F071"/></w:r></w:p></w:tc><w:tc><w:tcPr><w:tcW w:w="586" w:type="dxa"/><w:shd w:val="clear" w:color="auto" w:fill="auto"/><w:tcMar><w:top w:w="57" w:type="dxa"/><w:bottom w:w="57" w:type="dxa"/></w:tcMar><w:vAlign w:val="center"/></w:tcPr><w:p wsp:rsidR="00BA2490" wsp:rsidRDefault="00F51652"><w:pPr><w:pStyle w:val="SurveyXactClosedHorizontalChoice"/></w:pPr><w:r><w:t>(4) </w:t></w:r><w:r wsp:rsidRPr="00F51652"><w:rPr><w:rStyle w:val="SurveyXactClosedCheckbox"/></w:rPr><w:sym w:font="Wingdings" w:char="F071"/></w:r></w:p></w:tc><w:tc><w:tcPr><w:tcW w:w="586" w:type="dxa"/><w:shd w:val="clear" w:color="auto" w:fill="auto"/><w:tcMar><w:top w:w="57" w:type="dxa"/><w:bottom w:w="57" w:type="dxa"/></w:tcMar><w:vAlign w:val="center"/></w:tcPr><w:p wsp:rsidR="00BA2490" wsp:rsidRDefault="00F51652"><w:pPr><w:pStyle w:val="SurveyXactClosedHorizontalChoice"/></w:pPr><w:r><w:t>(5) </w:t></w:r><w:r wsp:rsidRPr="00F51652"><w:rPr><w:rStyle w:val="SurveyXactClosedCheckbox"/></w:rPr><w:sym w:font="Wingdings" w:char="F071"/></w:r></w:p></w:tc><w:tc><w:tcPr><w:tcW w:w="586" w:type="dxa"/><w:shd w:val="clear" w:color="auto" w:fill="auto"/><w:tcMar><w:top w:w="57" w:type="dxa"/><w:bottom w:w="57" w:type="dxa"/></w:tcMar><w:vAlign w:val="center"/></w:tcPr><w:p wsp:rsidR="00BA2490" wsp:rsidRDefault="00F51652"><w:pPr><w:pStyle w:val="SurveyXactClosedHorizontalChoice"/></w:pPr><w:r><w:t>(6) </w:t></w:r><w:r wsp:rsidRPr="00F51652"><w:rPr><w:rStyle w:val="SurveyXactClosedCheckbox"/></w:rPr><w:sym w:font="Wingdings" w:char="F071"/></w:r></w:p></w:tc><w:tc><w:tcPr><w:tcW w:w="586" w:type="dxa"/><w:shd w:val="clear" w:color="auto" w:fill="auto"/><w:tcMar><w:top w:w="57" w:type="dxa"/><w:bottom w:w="57" w:type="dxa"/></w:tcMar><w:vAlign w:val="center"/></w:tcPr><w:p wsp:rsidR="00BA2490" wsp:rsidRDefault="00F51652"><w:pPr><w:pStyle w:val="SurveyXactClosedHorizontalChoice"/></w:pPr><w:r><w:t>(7) </w:t></w:r><w:r wsp:rsidRPr="00F51652"><w:rPr><w:rStyle w:val="SurveyXactClosedCheckbox"/></w:rPr><w:sym w:font="Wingdings" w:char="F071"/></w:r></w:p></w:tc><w:tc><w:tcPr><w:tcW w:w="586" w:type="dxa"/><w:shd w:val="clear" w:color="auto" w:fill="auto"/><w:tcMar><w:top w:w="57" w:type="dxa"/><w:bottom w:w="57" w:type="dxa"/></w:tcMar><w:vAlign w:val="center"/></w:tcPr><w:p wsp:rsidR="00BA2490" wsp:rsidRDefault="00F51652"><w:pPr><w:pStyle w:val="SurveyXactClosedHorizontalChoice"/></w:pPr><w:r><w:t>(8) </w:t></w:r><w:r wsp:rsidRPr="00F51652"><w:rPr><w:rStyle w:val="SurveyXactClosedCheckbox"/></w:rPr><w:sym w:font="Wingdings" w:char="F071"/></w:r></w:p></w:tc><w:tc><w:tcPr><w:tcW w:w="586" w:type="dxa"/><w:shd w:val="clear" w:color="auto" w:fill="auto"/><w:tcMar><w:top w:w="57" w:type="dxa"/><w:bottom w:w="57" w:type="dxa"/></w:tcMar><w:vAlign w:val="center"/></w:tcPr><w:p wsp:rsidR="00BA2490" wsp:rsidRDefault="00F51652"><w:pPr><w:pStyle w:val="SurveyXactClosedHorizontalChoice"/></w:pPr><w:r><w:t>(9) </w:t></w:r><w:r wsp:rsidRPr="00F51652"><w:rPr><w:rStyle w:val="SurveyXactClosedCheckbox"/></w:rPr><w:sym w:font="Wingdings" w:char="F071"/></w:r></w:p></w:tc><w:tc><w:tcPr><w:tcW w:w="586" w:type="dxa"/><w:shd w:val="clear" w:color="auto" w:fill="auto"/><w:tcMar><w:top w:w="57" w:type="dxa"/><w:bottom w:w="57" w:type="dxa"/></w:tcMar><w:vAlign w:val="center"/></w:tcPr><w:p wsp:rsidR="00BA2490" wsp:rsidRDefault="00F51652"><w:pPr><w:pStyle w:val="SurveyXactClosedHorizontalChoice"/></w:pPr><w:r><w:t>(10) </w:t></w:r><w:r wsp:rsidRPr="00F51652"><w:rPr><w:rStyle w:val="SurveyXactClosedCheckbox"/></w:rPr><w:sym w:font="Wingdings" w:char="F071"/></w:r></w:p></w:tc></w:tr></w:tbl><w:p wsp:rsidR="00BA2490" wsp:rsidRDefault="00F51652"><w:r><w:br/></w:r></w:p></wx:sub-section><wx:sub-section><w:p wsp:rsidR="00BA2490" wsp:rsidRDefault="00F51652"><w:pPr><w:pStyle w:val="SurveyXactQuestionTitle"/></w:pPr><w:r><w:t>Hvor ofte spiser du følgende varmrett?</w:t></w:r></w:p><w:tbl><w:tblPr><w:tblW w:w="0" w:type="auto"/><w:tblLayout w:type="Fixed"/><w:tblCellMar><w:left w:w="0" w:type="dxa"/><w:right w:w="0" w:type="dxa"/></w:tblCellMar><w:tblLook w:val="01E0"/></w:tblPr><w:tblGrid><w:gridCol w:w="2933"/><w:gridCol w:w="586"/><w:gridCol w:w="586"/><w:gridCol w:w="586"/><w:gridCol w:w="586"/><w:gridCol w:w="586"/><w:gridCol w:w="586"/><w:gridCol w:w="586"/><w:gridCol w:w="586"/><w:gridCol w:w="586"/><w:gridCol w:w="586"/></w:tblGrid><w:tr wsp:rsidR="00F51652" wsp:rsidTr="00F51652"><w:trPr><w:tblHeader/></w:trPr><w:tc><w:tcPr><w:tcW w:w="2933" w:type="dxa"/><w:shd w:val="clear" w:color="auto" w:fill="auto"/><w:tcMar><w:top w:w="57" w:type="dxa"/><w:bottom w:w="57" w:type="dxa"/></w:tcMar><w:vAlign w:val="center"/></w:tcPr><w:p wsp:rsidR="00BA2490" wsp:rsidRDefault="00BA2490"/></w:tc><w:tc><w:tcPr><w:tcW w:w="586" w:type="dxa"/><w:shd w:val="clear" w:color="auto" w:fill="auto"/><w:tcMar><w:top w:w="57" w:type="dxa"/><w:bottom w:w="57" w:type="dxa"/></w:tcMar><w:vAlign w:val="center"/></w:tcPr><w:p wsp:rsidR="00BA2490" wsp:rsidRDefault="00F51652"><w:pPr><w:pStyle w:val="SurveyXactHorizontalChoiceHeading"/></w:pPr><w:r><w:t>Aldri</w:t></w:r></w:p></w:tc><w:tc><w:tcPr><w:tcW w:w="586" w:type="dxa"/><w:shd w:val="clear" w:color="auto" w:fill="auto"/><w:tcMar><w:top w:w="57" w:type="dxa"/><w:bottom w:w="57" w:type="dxa"/></w:tcMar><w:vAlign w:val="center"/></w:tcPr><w:p wsp:rsidR="00BA2490" wsp:rsidRDefault="00F51652"><w:pPr><w:pStyle w:val="SurveyXactHorizontalChoiceHeading"/></w:pPr><w:r><w:t>Mindre enn 1 g/</w:t></w:r><w:proofErr w:type="spellStart"/><w:r><w:t>mnd</w:t></w:r><w:proofErr w:type="spellEnd"/></w:p></w:tc><w:tc><w:tcPr><w:tcW w:w="586" w:type="dxa"/><w:shd w:val="clear" w:color="auto" w:fill="auto"/><w:tcMar><w:top w:w="57" w:type="dxa"/><w:bottom w:w="57" w:type="dxa"/></w:tcMar><w:vAlign w:val="center"/></w:tcPr><w:p wsp:rsidR="00BA2490" wsp:rsidRDefault="00F51652"><w:pPr><w:pStyle w:val="SurveyXactHorizontalChoiceHeading"/></w:pPr><w:r><w:t>1-3 g/</w:t></w:r><w:proofErr w:type="spellStart"/><w:r><w:t>mnd</w:t></w:r><w:proofErr w:type="spellEnd"/></w:p></w:tc><w:tc><w:tcPr><w:tcW w:w="586" w:type="dxa"/><w:shd w:val="clear" w:color="auto" w:fill="auto"/><w:tcMar><w:top w:w="57" w:type="dxa"/><w:bottom w:w="57" w:type="dxa"/></w:tcMar><w:vAlign w:val="center"/></w:tcPr><w:p wsp:rsidR="00BA2490" wsp:rsidRDefault="00F51652"><w:pPr><w:pStyle w:val="SurveyXactHorizontalChoiceHeading"/></w:pPr><w:r><w:t>1 g/uke</w:t></w:r></w:p></w:tc><w:tc><w:tcPr><w:tcW w:w="586" w:type="dxa"/><w:shd w:val="clear" w:color="auto" w:fill="auto"/><w:tcMar><w:top w:w="57" w:type="dxa"/><w:bottom w:w="57" w:type="dxa"/></w:tcMar><w:vAlign w:val="center"/></w:tcPr><w:p wsp:rsidR="00BA2490" wsp:rsidRDefault="00F51652"><w:pPr><w:pStyle w:val="SurveyXactHorizontalChoiceHeading"/></w:pPr><w:r><w:t>2 g/uke</w:t></w:r></w:p></w:tc><w:tc><w:tcPr><w:tcW w:w="586" w:type="dxa"/><w:shd w:val="clear" w:color="auto" w:fill="auto"/><w:tcMar><w:top w:w="57" w:type="dxa"/><w:bottom w:w="57" w:type="dxa"/></w:tcMar><w:vAlign w:val="center"/></w:tcPr><w:p wsp:rsidR="00BA2490" wsp:rsidRDefault="00F51652"><w:pPr><w:pStyle w:val="SurveyXactHorizontalChoiceHeading"/></w:pPr><w:r><w:t>3 g/uke</w:t></w:r></w:p></w:tc><w:tc><w:tcPr><w:tcW w:w="586" w:type="dxa"/><w:shd w:val="clear" w:color="auto" w:fill="auto"/><w:tcMar><w:top w:w="57" w:type="dxa"/><w:bottom w:w="57" w:type="dxa"/></w:tcMar><w:vAlign w:val="center"/></w:tcPr><w:p wsp:rsidR="00BA2490" wsp:rsidRDefault="00F51652"><w:pPr><w:pStyle w:val="SurveyXactHorizontalChoiceHeading"/></w:pPr><w:r><w:t>4 g/uke</w:t></w:r></w:p></w:tc><w:tc><w:tcPr><w:tcW w:w="586" w:type="dxa"/><w:shd w:val="clear" w:color="auto" w:fill="auto"/><w:tcMar><w:top w:w="57" w:type="dxa"/><w:bottom w:w="57" w:type="dxa"/></w:tcMar><w:vAlign w:val="center"/></w:tcPr><w:p wsp:rsidR="00BA2490" wsp:rsidRDefault="00F51652"><w:pPr><w:pStyle w:val="SurveyXactHorizontalChoiceHeading"/></w:pPr><w:r><w:t>5 g/uke</w:t></w:r></w:p></w:tc><w:tc><w:tcPr><w:tcW w:w="586" w:type="dxa"/><w:shd w:val="clear" w:color="auto" w:fill="auto"/><w:tcMar><w:top w:w="57" w:type="dxa"/><w:bottom w:w="57" w:type="dxa"/></w:tcMar><w:vAlign w:val="center"/></w:tcPr><w:p wsp:rsidR="00BA2490" wsp:rsidRDefault="00F51652"><w:pPr><w:pStyle w:val="SurveyXactHorizontalChoiceHeading"/></w:pPr><w:r><w:t>6 g/uke</w:t></w:r></w:p></w:tc><w:tc><w:tcPr><w:tcW w:w="586" w:type="dxa"/><w:shd w:val="clear" w:color="auto" w:fill="auto"/><w:tcMar><w:top w:w="57" w:type="dxa"/><w:bottom w:w="57" w:type="dxa"/></w:tcMar><w:vAlign w:val="center"/></w:tcPr><w:p wsp:rsidR="00BA2490" wsp:rsidRDefault="00F51652"><w:pPr><w:pStyle w:val="SurveyXactHorizontalChoiceHeading"/></w:pPr><w:r><w:t>Hver dag</w:t></w:r></w:p></w:tc></w:tr><w:tr wsp:rsidR="00F51652" wsp:rsidTr="00F51652"><w:tc><w:tcPr><w:tcW w:w="2933" w:type="dxa"/><w:shd w:val="clear" w:color="auto" w:fill="auto"/><w:tcMar><w:top w:w="57" w:type="dxa"/><w:bottom w:w="57" w:type="dxa"/></w:tcMar><w:vAlign w:val="center"/></w:tcPr><w:p wsp:rsidR="00BA2490" wsp:rsidRDefault="00F51652"><w:pPr><w:pStyle w:val="SurveyXactBatteryQuestionLine"/></w:pPr><w:r><w:t>Viltkjøtt (elg, reinsdyr, rådyr)</w:t></w:r></w:p></w:tc><w:tc><w:tcPr><w:tcW w:w="586" w:type="dxa"/><w:shd w:val="clear" w:color="auto" w:fill="auto"/><w:tcMar><w:top w:w="57" w:type="dxa"/><w:bottom w:w="57" w:type="dxa"/></w:tcMar><w:vAlign w:val="center"/></w:tcPr><w:p wsp:rsidR="00BA2490" wsp:rsidRDefault="00F51652"><w:pPr><w:pStyle w:val="SurveyXactClosedHorizontalChoice"/></w:pPr><w:r><w:t>(1) </w:t></w:r><w:r wsp:rsidRPr="00F51652"><w:rPr><w:rStyle w:val="SurveyXactClosedCheckbox"/></w:rPr><w:sym w:font="Wingdings" w:char="F071"/></w:r></w:p></w:tc><w:tc><w:tcPr><w:tcW w:w="586" w:type="dxa"/><w:shd w:val="clear" w:color="auto" w:fill="auto"/><w:tcMar><w:top w:w="57" w:type="dxa"/><w:bottom w:w="57" w:type="dxa"/></w:tcMar><w:vAlign w:val="center"/></w:tcPr><w:p wsp:rsidR="00BA2490" wsp:rsidRDefault="00F51652"><w:pPr><w:pStyle w:val="SurveyXactClosedHorizontalChoice"/></w:pPr><w:r><w:t>(2) </w:t></w:r><w:r wsp:rsidRPr="00F51652"><w:rPr><w:rStyle w:val="SurveyXactClosedCheckbox"/></w:rPr><w:sym w:font="Wingdings" w:char="F071"/></w:r></w:p></w:tc><w:tc><w:tcPr><w:tcW w:w="586" w:type="dxa"/><w:shd w:val="clear" w:color="auto" w:fill="auto"/><w:tcMar><w:top w:w="57" w:type="dxa"/><w:bottom w:w="57" w:type="dxa"/></w:tcMar><w:vAlign w:val="center"/></w:tcPr><w:p wsp:rsidR="00BA2490" wsp:rsidRDefault="00F51652"><w:pPr><w:pStyle w:val="SurveyXactClosedHorizontalChoice"/></w:pPr><w:r><w:t>(3) </w:t></w:r><w:r wsp:rsidRPr="00F51652"><w:rPr><w:rStyle w:val="SurveyXactClosedCheckbox"/></w:rPr><w:sym w:font="Wingdings" w:char="F071"/></w:r></w:p></w:tc><w:tc><w:tcPr><w:tcW w:w="586" w:type="dxa"/><w:shd w:val="clear" w:color="auto" w:fill="auto"/><w:tcMar><w:top w:w="57" w:type="dxa"/><w:bottom w:w="57" w:type="dxa"/></w:tcMar><w:vAlign w:val="center"/></w:tcPr><w:p wsp:rsidR="00BA2490" wsp:rsidRDefault="00F51652"><w:pPr><w:pStyle w:val="SurveyXactClosedHorizontalChoice"/></w:pPr><w:r><w:t>(4) </w:t></w:r><w:r wsp:rsidRPr="00F51652"><w:rPr><w:rStyle w:val="SurveyXactClosedCheckbox"/></w:rPr><w:sym w:font="Wingdings" w:char="F071"/></w:r></w:p></w:tc><w:tc><w:tcPr><w:tcW w:w="586" w:type="dxa"/><w:shd w:val="clear" w:color="auto" w:fill="auto"/><w:tcMar><w:top w:w="57" w:type="dxa"/><w:bottom w:w="57" w:type="dxa"/></w:tcMar><w:vAlign w:val="center"/></w:tcPr><w:p wsp:rsidR="00BA2490" wsp:rsidRDefault="00F51652"><w:pPr><w:pStyle w:val="SurveyXactClosedHorizontalChoice"/></w:pPr><w:r><w:t>(5) </w:t></w:r><w:r wsp:rsidRPr="00F51652"><w:rPr><w:rStyle w:val="SurveyXactClosedCheckbox"/></w:rPr><w:sym w:font="Wingdings" w:char="F071"/></w:r></w:p></w:tc><w:tc><w:tcPr><w:tcW w:w="586" w:type="dxa"/><w:shd w:val="clear" w:color="auto" w:fill="auto"/><w:tcMar><w:top w:w="57" w:type="dxa"/><w:bottom w:w="57" w:type="dxa"/></w:tcMar><w:vAlign w:val="center"/></w:tcPr><w:p wsp:rsidR="00BA2490" wsp:rsidRDefault="00F51652"><w:pPr><w:pStyle w:val="SurveyXactClosedHorizontalChoice"/></w:pPr><w:r><w:t>(6) </w:t></w:r><w:r wsp:rsidRPr="00F51652"><w:rPr><w:rStyle w:val="SurveyXactClosedCheckbox"/></w:rPr><w:sym w:font="Wingdings" w:char="F071"/></w:r></w:p></w:tc><w:tc><w:tcPr><w:tcW w:w="586" w:type="dxa"/><w:shd w:val="clear" w:color="auto" w:fill="auto"/><w:tcMar><w:top w:w="57" w:type="dxa"/><w:bottom w:w="57" w:type="dxa"/></w:tcMar><w:vAlign w:val="center"/></w:tcPr><w:p wsp:rsidR="00BA2490" wsp:rsidRDefault="00F51652"><w:pPr><w:pStyle w:val="SurveyXactClosedHorizontalChoice"/></w:pPr><w:r><w:t>(7) </w:t></w:r><w:r wsp:rsidRPr="00F51652"><w:rPr><w:rStyle w:val="SurveyXactClosedCheckbox"/></w:rPr><w:sym w:font="Wingdings" w:char="F071"/></w:r></w:p></w:tc><w:tc><w:tcPr><w:tcW w:w="586" w:type="dxa"/><w:shd w:val="clear" w:color="auto" w:fill="auto"/><w:tcMar><w:top w:w="57" w:type="dxa"/><w:bottom w:w="57" w:type="dxa"/></w:tcMar><w:vAlign w:val="center"/></w:tcPr><w:p wsp:rsidR="00BA2490" wsp:rsidRDefault="00F51652"><w:pPr><w:pStyle w:val="SurveyXactClosedHorizontalChoice"/></w:pPr><w:r><w:t>(8) </w:t></w:r><w:r wsp:rsidRPr="00F51652"><w:rPr><w:rStyle w:val="SurveyXactClosedCheckbox"/></w:rPr><w:sym w:font="Wingdings" w:char="F071"/></w:r></w:p></w:tc><w:tc><w:tcPr><w:tcW w:w="586" w:type="dxa"/><w:shd w:val="clear" w:color="auto" w:fill="auto"/><w:tcMar><w:top w:w="57" w:type="dxa"/><w:bottom w:w="57" w:type="dxa"/></w:tcMar><w:vAlign w:val="center"/></w:tcPr><w:p wsp:rsidR="00BA2490" wsp:rsidRDefault="00F51652"><w:pPr><w:pStyle w:val="SurveyXactClosedHorizontalChoice"/></w:pPr><w:r><w:t>(9) </w:t></w:r><w:r wsp:rsidRPr="00F51652"><w:rPr><w:rStyle w:val="SurveyXactClosedCheckbox"/></w:rPr><w:sym w:font="Wingdings" w:char="F071"/></w:r></w:p></w:tc><w:tc><w:tcPr><w:tcW w:w="586" w:type="dxa"/><w:shd w:val="clear" w:color="auto" w:fill="auto"/><w:tcMar><w:top w:w="57" w:type="dxa"/><w:bottom w:w="57" w:type="dxa"/></w:tcMar><w:vAlign w:val="center"/></w:tcPr><w:p wsp:rsidR="00BA2490" wsp:rsidRDefault="00F51652"><w:pPr><w:pStyle w:val="SurveyXactClosedHorizontalChoice"/></w:pPr><w:r><w:t>(10) </w:t></w:r><w:r wsp:rsidRPr="00F51652"><w:rPr><w:rStyle w:val="SurveyXactClosedCheckbox"/></w:rPr><w:sym w:font="Wingdings" w:char="F071"/></w:r></w:p></w:tc></w:tr><w:tr wsp:rsidR="00F51652" wsp:rsidTr="00F51652"><w:tc><w:tcPr><w:tcW w:w="2933" w:type="dxa"/><w:shd w:val="clear" w:color="auto" w:fill="auto"/><w:tcMar><w:top w:w="57" w:type="dxa"/><w:bottom w:w="57" w:type="dxa"/></w:tcMar><w:vAlign w:val="center"/></w:tcPr><w:p wsp:rsidR="00BA2490" wsp:rsidRDefault="00F51652"><w:pPr><w:pStyle w:val="SurveyXactBatteryQuestionLine"/></w:pPr><w:r><w:t>Rent kjøtt av eks. </w:t></w:r><w:proofErr w:type="spellStart"/><w:r><w:t>okse,svin,lam,kalkun,kylling</w:t></w:r><w:proofErr w:type="spellEnd"/><w:r><w:t> (ikke viltkjøtt)</w:t></w:r></w:p></w:tc><w:tc><w:tcPr><w:tcW w:w="586" w:type="dxa"/><w:shd w:val="clear" w:color="auto" w:fill="auto"/><w:tcMar><w:top w:w="57" w:type="dxa"/><w:bottom w:w="57" w:type="dxa"/></w:tcMar><w:vAlign w:val="center"/></w:tcPr><w:p wsp:rsidR="00BA2490" wsp:rsidRDefault="00F51652"><w:pPr><w:pStyle w:val="SurveyXactClosedHorizontalChoice"/></w:pPr><w:r><w:t>(1) </w:t></w:r><w:r wsp:rsidRPr="00F51652"><w:rPr><w:rStyle w:val="SurveyXactClosedCheckbox"/></w:rPr><w:sym w:font="Wingdings" w:char="F071"/></w:r></w:p></w:tc><w:tc><w:tcPr><w:tcW w:w="586" w:type="dxa"/><w:shd w:val="clear" w:color="auto" w:fill="auto"/><w:tcMar><w:top w:w="57" w:type="dxa"/><w:bottom w:w="57" w:type="dxa"/></w:tcMar><w:vAlign w:val="center"/></w:tcPr><w:p wsp:rsidR="00BA2490" wsp:rsidRDefault="00F51652"><w:pPr><w:pStyle w:val="SurveyXactClosedHorizontalChoice"/></w:pPr><w:r><w:t>(2) </w:t></w:r><w:r wsp:rsidRPr="00F51652"><w:rPr><w:rStyle w:val="SurveyXactClosedCheckbox"/></w:rPr><w:sym w:font="Wingdings" w:char="F071"/></w:r></w:p></w:tc><w:tc><w:tcPr><w:tcW w:w="586" w:type="dxa"/><w:shd w:val="clear" w:color="auto" w:fill="auto"/><w:tcMar><w:top w:w="57" w:type="dxa"/><w:bottom w:w="57" w:type="dxa"/></w:tcMar><w:vAlign w:val="center"/></w:tcPr><w:p wsp:rsidR="00BA2490" wsp:rsidRDefault="00F51652"><w:pPr><w:pStyle w:val="SurveyXactClosedHorizontalChoice"/></w:pPr><w:r><w:t>(3) </w:t></w:r><w:r wsp:rsidRPr="00F51652"><w:rPr><w:rStyle w:val="SurveyXactClosedCheckbox"/></w:rPr><w:sym w:font="Wingdings" w:char="F071"/></w:r></w:p></w:tc><w:tc><w:tcPr><w:tcW w:w="586" w:type="dxa"/><w:shd w:val="clear" w:color="auto" w:fill="auto"/><w:tcMar><w:top w:w="57" w:type="dxa"/><w:bottom w:w="57" w:type="dxa"/></w:tcMar><w:vAlign w:val="center"/></w:tcPr><w:p wsp:rsidR="00BA2490" wsp:rsidRDefault="00F51652"><w:pPr><w:pStyle w:val="SurveyXactClosedHorizontalChoice"/></w:pPr><w:r><w:t>(4) </w:t></w:r><w:r wsp:rsidRPr="00F51652"><w:rPr><w:rStyle w:val="SurveyXactClosedCheckbox"/></w:rPr><w:sym w:font="Wingdings" w:char="F071"/></w:r></w:p></w:tc><w:tc><w:tcPr><w:tcW w:w="586" w:type="dxa"/><w:shd w:val="clear" w:color="auto" w:fill="auto"/><w:tcMar><w:top w:w="57" w:type="dxa"/><w:bottom w:w="57" w:type="dxa"/></w:tcMar><w:vAlign w:val="center"/></w:tcPr><w:p wsp:rsidR="00BA2490" wsp:rsidRDefault="00F51652"><w:pPr><w:pStyle w:val="SurveyXactClosedHorizontalChoice"/></w:pPr><w:r><w:t>(5) </w:t></w:r><w:r wsp:rsidRPr="00F51652"><w:rPr><w:rStyle w:val="SurveyXactClosedCheckbox"/></w:rPr><w:sym w:font="Wingdings" w:char="F071"/></w:r></w:p></w:tc><w:tc><w:tcPr><w:tcW w:w="586" w:type="dxa"/><w:shd w:val="clear" w:color="auto" w:fill="auto"/><w:tcMar><w:top w:w="57" w:type="dxa"/><w:bottom w:w="57" w:type="dxa"/></w:tcMar><w:vAlign w:val="center"/></w:tcPr><w:p wsp:rsidR="00BA2490" wsp:rsidRDefault="00F51652"><w:pPr><w:pStyle w:val="SurveyXactClosedHorizontalChoice"/></w:pPr><w:r><w:t>(6) </w:t></w:r><w:r wsp:rsidRPr="00F51652"><w:rPr><w:rStyle w:val="SurveyXactClosedCheckbox"/></w:rPr><w:sym w:font="Wingdings" w:char="F071"/></w:r></w:p></w:tc><w:tc><w:tcPr><w:tcW w:w="586" w:type="dxa"/><w:shd w:val="clear" w:color="auto" w:fill="auto"/><w:tcMar><w:top w:w="57" w:type="dxa"/><w:bottom w:w="57" w:type="dxa"/></w:tcMar><w:vAlign w:val="center"/></w:tcPr><w:p wsp:rsidR="00BA2490" wsp:rsidRDefault="00F51652"><w:pPr><w:pStyle w:val="SurveyXactClosedHorizontalChoice"/></w:pPr><w:r><w:t>(7) </w:t></w:r><w:r wsp:rsidRPr="00F51652"><w:rPr><w:rStyle w:val="SurveyXactClosedCheckbox"/></w:rPr><w:sym w:font="Wingdings" w:char="F071"/></w:r></w:p></w:tc><w:tc><w:tcPr><w:tcW w:w="586" w:type="dxa"/><w:shd w:val="clear" w:color="auto" w:fill="auto"/><w:tcMar><w:top w:w="57" w:type="dxa"/><w:bottom w:w="57" w:type="dxa"/></w:tcMar><w:vAlign w:val="center"/></w:tcPr><w:p wsp:rsidR="00BA2490" wsp:rsidRDefault="00F51652"><w:pPr><w:pStyle w:val="SurveyXactClosedHorizontalChoice"/></w:pPr><w:r><w:t>(8) </w:t></w:r><w:r wsp:rsidRPr="00F51652"><w:rPr><w:rStyle w:val="SurveyXactClosedCheckbox"/></w:rPr><w:sym w:font="Wingdings" w:char="F071"/></w:r></w:p></w:tc><w:tc><w:tcPr><w:tcW w:w="586" w:type="dxa"/><w:shd w:val="clear" w:color="auto" w:fill="auto"/><w:tcMar><w:top w:w="57" w:type="dxa"/><w:bottom w:w="57" w:type="dxa"/></w:tcMar><w:vAlign w:val="center"/></w:tcPr><w:p wsp:rsidR="00BA2490" wsp:rsidRDefault="00F51652"><w:pPr><w:pStyle w:val="SurveyXactClosedHorizontalChoice"/></w:pPr><w:r><w:t>(9) </w:t></w:r><w:r wsp:rsidRPr="00F51652"><w:rPr><w:rStyle w:val="SurveyXactClosedCheckbox"/></w:rPr><w:sym w:font="Wingdings" w:char="F071"/></w:r></w:p></w:tc><w:tc><w:tcPr><w:tcW w:w="586" w:type="dxa"/><w:shd w:val="clear" w:color="auto" w:fill="auto"/><w:tcMar><w:top w:w="57" w:type="dxa"/><w:bottom w:w="57" w:type="dxa"/></w:tcMar><w:vAlign w:val="center"/></w:tcPr><w:p wsp:rsidR="00BA2490" wsp:rsidRDefault="00F51652"><w:pPr><w:pStyle w:val="SurveyXactClosedHorizontalChoice"/></w:pPr><w:r><w:t>(10) </w:t></w:r><w:r wsp:rsidRPr="00F51652"><w:rPr><w:rStyle w:val="SurveyXactClosedCheckbox"/></w:rPr><w:sym w:font="Wingdings" w:char="F071"/></w:r></w:p></w:tc></w:tr><w:tr wsp:rsidR="00F51652" wsp:rsidTr="00F51652"><w:tc><w:tcPr><w:tcW w:w="2933" w:type="dxa"/><w:shd w:val="clear" w:color="auto" w:fill="auto"/><w:tcMar><w:top w:w="57" w:type="dxa"/><w:bottom w:w="57" w:type="dxa"/></w:tcMar><w:vAlign w:val="center"/></w:tcPr><w:p wsp:rsidR="00BA2490" wsp:rsidRDefault="00F51652"><w:pPr><w:pStyle w:val="SurveyXactBatteryQuestionLine"/></w:pPr><w:r><w:t>Mager fisk (torsk, sei, hyse)</w:t></w:r></w:p></w:tc><w:tc><w:tcPr><w:tcW w:w="586" w:type="dxa"/><w:shd w:val="clear" w:color="auto" w:fill="auto"/><w:tcMar><w:top w:w="57" w:type="dxa"/><w:bottom w:w="57" w:type="dxa"/></w:tcMar><w:vAlign w:val="center"/></w:tcPr><w:p wsp:rsidR="00BA2490" wsp:rsidRDefault="00F51652"><w:pPr><w:pStyle w:val="SurveyXactClosedHorizontalChoice"/></w:pPr><w:r><w:t>(1) </w:t></w:r><w:r wsp:rsidRPr="00F51652"><w:rPr><w:rStyle w:val="SurveyXactClosedCheckbox"/></w:rPr><w:sym w:font="Wingdings" w:char="F071"/></w:r></w:p></w:tc><w:tc><w:tcPr><w:tcW w:w="586" w:type="dxa"/><w:shd w:val="clear" w:color="auto" w:fill="auto"/><w:tcMar><w:top w:w="57" w:type="dxa"/><w:bottom w:w="57" w:type="dxa"/></w:tcMar><w:vAlign w:val="center"/></w:tcPr><w:p wsp:rsidR="00BA2490" wsp:rsidRDefault="00F51652"><w:pPr><w:pStyle w:val="SurveyXactClosedHorizontalChoice"/></w:pPr><w:r><w:t>(2) </w:t></w:r><w:r wsp:rsidRPr="00F51652"><w:rPr><w:rStyle w:val="SurveyXactClosedCheckbox"/></w:rPr><w:sym w:font="Wingdings" w:char="F071"/></w:r></w:p></w:tc><w:tc><w:tcPr><w:tcW w:w="586" w:type="dxa"/><w:shd w:val="clear" w:color="auto" w:fill="auto"/><w:tcMar><w:top w:w="57" w:type="dxa"/><w:bottom w:w="57" w:type="dxa"/></w:tcMar><w:vAlign w:val="center"/></w:tcPr><w:p wsp:rsidR="00BA2490" wsp:rsidRDefault="00F51652"><w:pPr><w:pStyle w:val="SurveyXactClosedHorizontalChoice"/></w:pPr><w:r><w:t>(3) </w:t></w:r><w:r wsp:rsidRPr="00F51652"><w:rPr><w:rStyle w:val="SurveyXactClosedCheckbox"/></w:rPr><w:sym w:font="Wingdings" w:char="F071"/></w:r></w:p></w:tc><w:tc><w:tcPr><w:tcW w:w="586" w:type="dxa"/><w:shd w:val="clear" w:color="auto" w:fill="auto"/><w:tcMar><w:top w:w="57" w:type="dxa"/><w:bottom w:w="57" w:type="dxa"/></w:tcMar><w:vAlign w:val="center"/></w:tcPr><w:p wsp:rsidR="00BA2490" wsp:rsidRDefault="00F51652"><w:pPr><w:pStyle w:val="SurveyXactClosedHorizontalChoice"/></w:pPr><w:r><w:t>(4) </w:t></w:r><w:r wsp:rsidRPr="00F51652"><w:rPr><w:rStyle w:val="SurveyXactClosedCheckbox"/></w:rPr><w:sym w:font="Wingdings" w:char="F071"/></w:r></w:p></w:tc><w:tc><w:tcPr><w:tcW w:w="586" w:type="dxa"/><w:shd w:val="clear" w:color="auto" w:fill="auto"/><w:tcMar><w:top w:w="57" w:type="dxa"/><w:bottom w:w="57" w:type="dxa"/></w:tcMar><w:vAlign w:val="center"/></w:tcPr><w:p wsp:rsidR="00BA2490" wsp:rsidRDefault="00F51652"><w:pPr><w:pStyle w:val="SurveyXactClosedHorizontalChoice"/></w:pPr><w:r><w:t>(5) </w:t></w:r><w:r wsp:rsidRPr="00F51652"><w:rPr><w:rStyle w:val="SurveyXactClosedCheckbox"/></w:rPr><w:sym w:font="Wingdings" w:char="F071"/></w:r></w:p></w:tc><w:tc><w:tcPr><w:tcW w:w="586" w:type="dxa"/><w:shd w:val="clear" w:color="auto" w:fill="auto"/><w:tcMar><w:top w:w="57" w:type="dxa"/><w:bottom w:w="57" w:type="dxa"/></w:tcMar><w:vAlign w:val="center"/></w:tcPr><w:p wsp:rsidR="00BA2490" wsp:rsidRDefault="00F51652"><w:pPr><w:pStyle w:val="SurveyXactClosedHorizontalChoice"/></w:pPr><w:r><w:t>(6) </w:t></w:r><w:r wsp:rsidRPr="00F51652"><w:rPr><w:rStyle w:val="SurveyXactClosedCheckbox"/></w:rPr><w:sym w:font="Wingdings" w:char="F071"/></w:r></w:p></w:tc><w:tc><w:tcPr><w:tcW w:w="586" w:type="dxa"/><w:shd w:val="clear" w:color="auto" w:fill="auto"/><w:tcMar><w:top w:w="57" w:type="dxa"/><w:bottom w:w="57" w:type="dxa"/></w:tcMar><w:vAlign w:val="center"/></w:tcPr><w:p wsp:rsidR="00BA2490" wsp:rsidRDefault="00F51652"><w:pPr><w:pStyle w:val="SurveyXactClosedHorizontalChoice"/></w:pPr><w:r><w:t>(7) </w:t></w:r><w:r wsp:rsidRPr="00F51652"><w:rPr><w:rStyle w:val="SurveyXactClosedCheckbox"/></w:rPr><w:sym w:font="Wingdings" w:char="F071"/></w:r></w:p></w:tc><w:tc><w:tcPr><w:tcW w:w="586" w:type="dxa"/><w:shd w:val="clear" w:color="auto" w:fill="auto"/><w:tcMar><w:top w:w="57" w:type="dxa"/><w:bottom w:w="57" w:type="dxa"/></w:tcMar><w:vAlign w:val="center"/></w:tcPr><w:p wsp:rsidR="00BA2490" wsp:rsidRDefault="00F51652"><w:pPr><w:pStyle w:val="SurveyXactClosedHorizontalChoice"/></w:pPr><w:r><w:t>(8) </w:t></w:r><w:r wsp:rsidRPr="00F51652"><w:rPr><w:rStyle w:val="SurveyXactClosedCheckbox"/></w:rPr><w:sym w:font="Wingdings" w:char="F071"/></w:r></w:p></w:tc><w:tc><w:tcPr><w:tcW w:w="586" w:type="dxa"/><w:shd w:val="clear" w:color="auto" w:fill="auto"/><w:tcMar><w:top w:w="57" w:type="dxa"/><w:bottom w:w="57" w:type="dxa"/></w:tcMar><w:vAlign w:val="center"/></w:tcPr><w:p wsp:rsidR="00BA2490" wsp:rsidRDefault="00F51652"><w:pPr><w:pStyle w:val="SurveyXactClosedHorizontalChoice"/></w:pPr><w:r><w:t>(9) </w:t></w:r><w:r wsp:rsidRPr="00F51652"><w:rPr><w:rStyle w:val="SurveyXactClosedCheckbox"/></w:rPr><w:sym w:font="Wingdings" w:char="F071"/></w:r></w:p></w:tc><w:tc><w:tcPr><w:tcW w:w="586" w:type="dxa"/><w:shd w:val="clear" w:color="auto" w:fill="auto"/><w:tcMar><w:top w:w="57" w:type="dxa"/><w:bottom w:w="57" w:type="dxa"/></w:tcMar><w:vAlign w:val="center"/></w:tcPr><w:p wsp:rsidR="00BA2490" wsp:rsidRDefault="00F51652"><w:pPr><w:pStyle w:val="SurveyXactClosedHorizontalChoice"/></w:pPr><w:r><w:t>(10) </w:t></w:r><w:r wsp:rsidRPr="00F51652"><w:rPr><w:rStyle w:val="SurveyXactClosedCheckbox"/></w:rPr><w:sym w:font="Wingdings" w:char="F071"/></w:r></w:p></w:tc></w:tr><w:tr wsp:rsidR="00F51652" wsp:rsidTr="00F51652"><w:tc><w:tcPr><w:tcW w:w="2933" w:type="dxa"/><w:shd w:val="clear" w:color="auto" w:fill="auto"/><w:tcMar><w:top w:w="57" w:type="dxa"/><w:bottom w:w="57" w:type="dxa"/></w:tcMar><w:vAlign w:val="center"/></w:tcPr><w:p wsp:rsidR="00BA2490" wsp:rsidRDefault="00F51652"><w:pPr><w:pStyle w:val="SurveyXactBatteryQuestionLine"/></w:pPr><w:r><w:t>Fet fisk (makrell, sild, kveite)</w:t></w:r></w:p></w:tc><w:tc><w:tcPr><w:tcW w:w="586" w:type="dxa"/><w:shd w:val="clear" w:color="auto" w:fill="auto"/><w:tcMar><w:top w:w="57" w:type="dxa"/><w:bottom w:w="57" w:type="dxa"/></w:tcMar><w:vAlign w:val="center"/></w:tcPr><w:p wsp:rsidR="00BA2490" wsp:rsidRDefault="00F51652"><w:pPr><w:pStyle w:val="SurveyXactClosedHorizontalChoice"/></w:pPr><w:r><w:t>(1) </w:t></w:r><w:r wsp:rsidRPr="00F51652"><w:rPr><w:rStyle w:val="SurveyXactClosedCheckbox"/></w:rPr><w:sym w:font="Wingdings" w:char="F071"/></w:r></w:p></w:tc><w:tc><w:tcPr><w:tcW w:w="586" w:type="dxa"/><w:shd w:val="clear" w:color="auto" w:fill="auto"/><w:tcMar><w:top w:w="57" w:type="dxa"/><w:bottom w:w="57" w:type="dxa"/></w:tcMar><w:vAlign w:val="center"/></w:tcPr><w:p wsp:rsidR="00BA2490" wsp:rsidRDefault="00F51652"><w:pPr><w:pStyle w:val="SurveyXactClosedHorizontalChoice"/></w:pPr><w:r><w:t>(2) </w:t></w:r><w:r wsp:rsidRPr="00F51652"><w:rPr><w:rStyle w:val="SurveyXactClosedCheckbox"/></w:rPr><w:sym w:font="Wingdings" w:char="F071"/></w:r></w:p></w:tc><w:tc><w:tcPr><w:tcW w:w="586" w:type="dxa"/><w:shd w:val="clear" w:color="auto" w:fill="auto"/><w:tcMar><w:top w:w="57" w:type="dxa"/><w:bottom w:w="57" w:type="dxa"/></w:tcMar><w:vAlign w:val="center"/></w:tcPr><w:p wsp:rsidR="00BA2490" wsp:rsidRDefault="00F51652"><w:pPr><w:pStyle w:val="SurveyXactClosedHorizontalChoice"/></w:pPr><w:r><w:t>(3) </w:t></w:r><w:r wsp:rsidRPr="00F51652"><w:rPr><w:rStyle w:val="SurveyXactClosedCheckbox"/></w:rPr><w:sym w:font="Wingdings" w:char="F071"/></w:r></w:p></w:tc><w:tc><w:tcPr><w:tcW w:w="586" w:type="dxa"/><w:shd w:val="clear" w:color="auto" w:fill="auto"/><w:tcMar><w:top w:w="57" w:type="dxa"/><w:bottom w:w="57" w:type="dxa"/></w:tcMar><w:vAlign w:val="center"/></w:tcPr><w:p wsp:rsidR="00BA2490" wsp:rsidRDefault="00F51652"><w:pPr><w:pStyle w:val="SurveyXactClosedHorizontalChoice"/></w:pPr><w:r><w:t>(4) </w:t></w:r><w:r wsp:rsidRPr="00F51652"><w:rPr><w:rStyle w:val="SurveyXactClosedCheckbox"/></w:rPr><w:sym w:font="Wingdings" w:char="F071"/></w:r></w:p></w:tc><w:tc><w:tcPr><w:tcW w:w="586" w:type="dxa"/><w:shd w:val="clear" w:color="auto" w:fill="auto"/><w:tcMar><w:top w:w="57" w:type="dxa"/><w:bottom w:w="57" w:type="dxa"/></w:tcMar><w:vAlign w:val="center"/></w:tcPr><w:p wsp:rsidR="00BA2490" wsp:rsidRDefault="00F51652"><w:pPr><w:pStyle w:val="SurveyXactClosedHorizontalChoice"/></w:pPr><w:r><w:t>(5) </w:t></w:r><w:r wsp:rsidRPr="00F51652"><w:rPr><w:rStyle w:val="SurveyXactClosedCheckbox"/></w:rPr><w:sym w:font="Wingdings" w:char="F071"/></w:r></w:p></w:tc><w:tc><w:tcPr><w:tcW w:w="586" w:type="dxa"/><w:shd w:val="clear" w:color="auto" w:fill="auto"/><w:tcMar><w:top w:w="57" w:type="dxa"/><w:bottom w:w="57" w:type="dxa"/></w:tcMar><w:vAlign w:val="center"/></w:tcPr><w:p wsp:rsidR="00BA2490" wsp:rsidRDefault="00F51652"><w:pPr><w:pStyle w:val="SurveyXactClosedHorizontalChoice"/></w:pPr><w:r><w:t>(6) </w:t></w:r><w:r wsp:rsidRPr="00F51652"><w:rPr><w:rStyle w:val="SurveyXactClosedCheckbox"/></w:rPr><w:sym w:font="Wingdings" w:char="F071"/></w:r></w:p></w:tc><w:tc><w:tcPr><w:tcW w:w="586" w:type="dxa"/><w:shd w:val="clear" w:color="auto" w:fill="auto"/><w:tcMar><w:top w:w="57" w:type="dxa"/><w:bottom w:w="57" w:type="dxa"/></w:tcMar><w:vAlign w:val="center"/></w:tcPr><w:p wsp:rsidR="00BA2490" wsp:rsidRDefault="00F51652"><w:pPr><w:pStyle w:val="SurveyXactClosedHorizontalChoice"/></w:pPr><w:r><w:t>(7) </w:t></w:r><w:r wsp:rsidRPr="00F51652"><w:rPr><w:rStyle w:val="SurveyXactClosedCheckbox"/></w:rPr><w:sym w:font="Wingdings" w:char="F071"/></w:r></w:p></w:tc><w:tc><w:tcPr><w:tcW w:w="586" w:type="dxa"/><w:shd w:val="clear" w:color="auto" w:fill="auto"/><w:tcMar><w:top w:w="57" w:type="dxa"/><w:bottom w:w="57" w:type="dxa"/></w:tcMar><w:vAlign w:val="center"/></w:tcPr><w:p wsp:rsidR="00BA2490" wsp:rsidRDefault="00F51652"><w:pPr><w:pStyle w:val="SurveyXactClosedHorizontalChoice"/></w:pPr><w:r><w:t>(8) </w:t></w:r><w:r wsp:rsidRPr="00F51652"><w:rPr><w:rStyle w:val="SurveyXactClosedCheckbox"/></w:rPr><w:sym w:font="Wingdings" w:char="F071"/></w:r></w:p></w:tc><w:tc><w:tcPr><w:tcW w:w="586" w:type="dxa"/><w:shd w:val="clear" w:color="auto" w:fill="auto"/><w:tcMar><w:top w:w="57" w:type="dxa"/><w:bottom w:w="57" w:type="dxa"/></w:tcMar><w:vAlign w:val="center"/></w:tcPr><w:p wsp:rsidR="00BA2490" wsp:rsidRDefault="00F51652"><w:pPr><w:pStyle w:val="SurveyXactClosedHorizontalChoice"/></w:pPr><w:r><w:t>(9) </w:t></w:r><w:r wsp:rsidRPr="00F51652"><w:rPr><w:rStyle w:val="SurveyXactClosedCheckbox"/></w:rPr><w:sym w:font="Wingdings" w:char="F071"/></w:r></w:p></w:tc><w:tc><w:tcPr><w:tcW w:w="586" w:type="dxa"/><w:shd w:val="clear" w:color="auto" w:fill="auto"/><w:tcMar><w:top w:w="57" w:type="dxa"/><w:bottom w:w="57" w:type="dxa"/></w:tcMar><w:vAlign w:val="center"/></w:tcPr><w:p wsp:rsidR="00BA2490" wsp:rsidRDefault="00F51652"><w:pPr><w:pStyle w:val="SurveyXactClosedHorizontalChoice"/></w:pPr><w:r><w:t>(10) </w:t></w:r><w:r wsp:rsidRPr="00F51652"><w:rPr><w:rStyle w:val="SurveyXactClosedCheckbox"/></w:rPr><w:sym w:font="Wingdings" w:char="F071"/></w:r></w:p></w:tc></w:tr><w:tr wsp:rsidR="00F51652" wsp:rsidTr="00F51652"><w:tc><w:tcPr><w:tcW w:w="2933" w:type="dxa"/><w:shd w:val="clear" w:color="auto" w:fill="auto"/><w:tcMar><w:top w:w="57" w:type="dxa"/><w:bottom w:w="57" w:type="dxa"/></w:tcMar><w:vAlign w:val="center"/></w:tcPr><w:p wsp:rsidR="00BA2490" wsp:rsidRDefault="00F51652"><w:pPr><w:pStyle w:val="SurveyXactBatteryQuestionLine"/></w:pPr><w:r><w:t>Laks og/eller ørret</w:t></w:r></w:p></w:tc><w:tc><w:tcPr><w:tcW w:w="586" w:type="dxa"/><w:shd w:val="clear" w:color="auto" w:fill="auto"/><w:tcMar><w:top w:w="57" w:type="dxa"/><w:bottom w:w="57" w:type="dxa"/></w:tcMar><w:vAlign w:val="center"/></w:tcPr><w:p wsp:rsidR="00BA2490" wsp:rsidRDefault="00F51652"><w:pPr><w:pStyle w:val="SurveyXactClosedHorizontalChoice"/></w:pPr><w:r><w:t>(1) </w:t></w:r><w:r wsp:rsidRPr="00F51652"><w:rPr><w:rStyle w:val="SurveyXactClosedCheckbox"/></w:rPr><w:sym w:font="Wingdings" w:char="F071"/></w:r></w:p></w:tc><w:tc><w:tcPr><w:tcW w:w="586" w:type="dxa"/><w:shd w:val="clear" w:color="auto" w:fill="auto"/><w:tcMar><w:top w:w="57" w:type="dxa"/><w:bottom w:w="57" w:type="dxa"/></w:tcMar><w:vAlign w:val="center"/></w:tcPr><w:p wsp:rsidR="00BA2490" wsp:rsidRDefault="00F51652"><w:pPr><w:pStyle w:val="SurveyXactClosedHorizontalChoice"/></w:pPr><w:r><w:t>(2) </w:t></w:r><w:r wsp:rsidRPr="00F51652"><w:rPr><w:rStyle w:val="SurveyXactClosedCheckbox"/></w:rPr><w:sym w:font="Wingdings" w:char="F071"/></w:r></w:p></w:tc><w:tc><w:tcPr><w:tcW w:w="586" w:type="dxa"/><w:shd w:val="clear" w:color="auto" w:fill="auto"/><w:tcMar><w:top w:w="57" w:type="dxa"/><w:bottom w:w="57" w:type="dxa"/></w:tcMar><w:vAlign w:val="center"/></w:tcPr><w:p wsp:rsidR="00BA2490" wsp:rsidRDefault="00F51652"><w:pPr><w:pStyle w:val="SurveyXactClosedHorizontalChoice"/></w:pPr><w:r><w:t>(3) </w:t></w:r><w:r wsp:rsidRPr="00F51652"><w:rPr><w:rStyle w:val="SurveyXactClosedCheckbox"/></w:rPr><w:sym w:font="Wingdings" w:char="F071"/></w:r></w:p></w:tc><w:tc><w:tcPr><w:tcW w:w="586" w:type="dxa"/><w:shd w:val="clear" w:color="auto" w:fill="auto"/><w:tcMar><w:top w:w="57" w:type="dxa"/><w:bottom w:w="57" w:type="dxa"/></w:tcMar><w:vAlign w:val="center"/></w:tcPr><w:p wsp:rsidR="00BA2490" wsp:rsidRDefault="00F51652"><w:pPr><w:pStyle w:val="SurveyXactClosedHorizontalChoice"/></w:pPr><w:r><w:t>(4) </w:t></w:r><w:r wsp:rsidRPr="00F51652"><w:rPr><w:rStyle w:val="SurveyXactClosedCheckbox"/></w:rPr><w:sym w:font="Wingdings" w:char="F071"/></w:r></w:p></w:tc><w:tc><w:tcPr><w:tcW w:w="586" w:type="dxa"/><w:shd w:val="clear" w:color="auto" w:fill="auto"/><w:tcMar><w:top w:w="57" w:type="dxa"/><w:bottom w:w="57" w:type="dxa"/></w:tcMar><w:vAlign w:val="center"/></w:tcPr><w:p wsp:rsidR="00BA2490" wsp:rsidRDefault="00F51652"><w:pPr><w:pStyle w:val="SurveyXactClosedHorizontalChoice"/></w:pPr><w:r><w:t>(5) </w:t></w:r><w:r wsp:rsidRPr="00F51652"><w:rPr><w:rStyle w:val="SurveyXactClosedCheckbox"/></w:rPr><w:sym w:font="Wingdings" w:char="F071"/></w:r></w:p></w:tc><w:tc><w:tcPr><w:tcW w:w="586" w:type="dxa"/><w:shd w:val="clear" w:color="auto" w:fill="auto"/><w:tcMar><w:top w:w="57" w:type="dxa"/><w:bottom w:w="57" w:type="dxa"/></w:tcMar><w:vAlign w:val="center"/></w:tcPr><w:p wsp:rsidR="00BA2490" wsp:rsidRDefault="00F51652"><w:pPr><w:pStyle w:val="SurveyXactClosedHorizontalChoice"/></w:pPr><w:r><w:t>(6) </w:t></w:r><w:r wsp:rsidRPr="00F51652"><w:rPr><w:rStyle w:val="SurveyXactClosedCheckbox"/></w:rPr><w:sym w:font="Wingdings" w:char="F071"/></w:r></w:p></w:tc><w:tc><w:tcPr><w:tcW w:w="586" w:type="dxa"/><w:shd w:val="clear" w:color="auto" w:fill="auto"/><w:tcMar><w:top w:w="57" w:type="dxa"/><w:bottom w:w="57" w:type="dxa"/></w:tcMar><w:vAlign w:val="center"/></w:tcPr><w:p wsp:rsidR="00BA2490" wsp:rsidRDefault="00F51652"><w:pPr><w:pStyle w:val="SurveyXactClosedHorizontalChoice"/></w:pPr><w:r><w:t>(7) </w:t></w:r><w:r wsp:rsidRPr="00F51652"><w:rPr><w:rStyle w:val="SurveyXactClosedCheckbox"/></w:rPr><w:sym w:font="Wingdings" w:char="F071"/></w:r></w:p></w:tc><w:tc><w:tcPr><w:tcW w:w="586" w:type="dxa"/><w:shd w:val="clear" w:color="auto" w:fill="auto"/><w:tcMar><w:top w:w="57" w:type="dxa"/><w:bottom w:w="57" w:type="dxa"/></w:tcMar><w:vAlign w:val="center"/></w:tcPr><w:p wsp:rsidR="00BA2490" wsp:rsidRDefault="00F51652"><w:pPr><w:pStyle w:val="SurveyXactClosedHorizontalChoice"/></w:pPr><w:r><w:t>(8) </w:t></w:r><w:r wsp:rsidRPr="00F51652"><w:rPr><w:rStyle w:val="SurveyXactClosedCheckbox"/></w:rPr><w:sym w:font="Wingdings" w:char="F071"/></w:r></w:p></w:tc><w:tc><w:tcPr><w:tcW w:w="586" w:type="dxa"/><w:shd w:val="clear" w:color="auto" w:fill="auto"/><w:tcMar><w:top w:w="57" w:type="dxa"/><w:bottom w:w="57" w:type="dxa"/></w:tcMar><w:vAlign w:val="center"/></w:tcPr><w:p wsp:rsidR="00BA2490" wsp:rsidRDefault="00F51652"><w:pPr><w:pStyle w:val="SurveyXactClosedHorizontalChoice"/></w:pPr><w:r><w:t>(9) </w:t></w:r><w:r wsp:rsidRPr="00F51652"><w:rPr><w:rStyle w:val="SurveyXactClosedCheckbox"/></w:rPr><w:sym w:font="Wingdings" w:char="F071"/></w:r></w:p></w:tc><w:tc><w:tcPr><w:tcW w:w="586" w:type="dxa"/><w:shd w:val="clear" w:color="auto" w:fill="auto"/><w:tcMar><w:top w:w="57" w:type="dxa"/><w:bottom w:w="57" w:type="dxa"/></w:tcMar><w:vAlign w:val="center"/></w:tcPr><w:p wsp:rsidR="00BA2490" wsp:rsidRDefault="00F51652"><w:pPr><w:pStyle w:val="SurveyXactClosedHorizontalChoice"/></w:pPr><w:r><w:t>(10) </w:t></w:r><w:r wsp:rsidRPr="00F51652"><w:rPr><w:rStyle w:val="SurveyXactClosedCheckbox"/></w:rPr><w:sym w:font="Wingdings" w:char="F071"/></w:r></w:p></w:tc></w:tr><w:tr wsp:rsidR="00F51652" wsp:rsidTr="00F51652"><w:tc><w:tcPr><w:tcW w:w="2933" w:type="dxa"/><w:shd w:val="clear" w:color="auto" w:fill="auto"/><w:tcMar><w:top w:w="57" w:type="dxa"/><w:bottom w:w="57" w:type="dxa"/></w:tcMar><w:vAlign w:val="center"/></w:tcPr><w:p wsp:rsidR="00BA2490" wsp:rsidRDefault="00F51652"><w:pPr><w:pStyle w:val="SurveyXactBatteryQuestionLine"/></w:pPr><w:r><w:t>Annen sjømat (eks. reker, krabber, blåskjell)</w:t></w:r></w:p></w:tc><w:tc><w:tcPr><w:tcW w:w="586" w:type="dxa"/><w:shd w:val="clear" w:color="auto" w:fill="auto"/><w:tcMar><w:top w:w="57" w:type="dxa"/><w:bottom w:w="57" w:type="dxa"/></w:tcMar><w:vAlign w:val="center"/></w:tcPr><w:p wsp:rsidR="00BA2490" wsp:rsidRDefault="00F51652"><w:pPr><w:pStyle w:val="SurveyXactClosedHorizontalChoice"/></w:pPr><w:r><w:t>(1) </w:t></w:r><w:r wsp:rsidRPr="00F51652"><w:rPr><w:rStyle w:val="SurveyXactClosedCheckbox"/></w:rPr><w:sym w:font="Wingdings" w:char="F071"/></w:r></w:p></w:tc><w:tc><w:tcPr><w:tcW w:w="586" w:type="dxa"/><w:shd w:val="clear" w:color="auto" w:fill="auto"/><w:tcMar><w:top w:w="57" w:type="dxa"/><w:bottom w:w="57" w:type="dxa"/></w:tcMar><w:vAlign w:val="center"/></w:tcPr><w:p wsp:rsidR="00BA2490" wsp:rsidRDefault="00F51652"><w:pPr><w:pStyle w:val="SurveyXactClosedHorizontalChoice"/></w:pPr><w:r><w:t>(2) </w:t></w:r><w:r wsp:rsidRPr="00F51652"><w:rPr><w:rStyle w:val="SurveyXactClosedCheckbox"/></w:rPr><w:sym w:font="Wingdings" w:char="F071"/></w:r></w:p></w:tc><w:tc><w:tcPr><w:tcW w:w="586" w:type="dxa"/><w:shd w:val="clear" w:color="auto" w:fill="auto"/><w:tcMar><w:top w:w="57" w:type="dxa"/><w:bottom w:w="57" w:type="dxa"/></w:tcMar><w:vAlign w:val="center"/></w:tcPr><w:p wsp:rsidR="00BA2490" wsp:rsidRDefault="00F51652"><w:pPr><w:pStyle w:val="SurveyXactClosedHorizontalChoice"/></w:pPr><w:r><w:t>(3) </w:t></w:r><w:r wsp:rsidRPr="00F51652"><w:rPr><w:rStyle w:val="SurveyXactClosedCheckbox"/></w:rPr><w:sym w:font="Wingdings" w:char="F071"/></w:r></w:p></w:tc><w:tc><w:tcPr><w:tcW w:w="586" w:type="dxa"/><w:shd w:val="clear" w:color="auto" w:fill="auto"/><w:tcMar><w:top w:w="57" w:type="dxa"/><w:bottom w:w="57" w:type="dxa"/></w:tcMar><w:vAlign w:val="center"/></w:tcPr><w:p wsp:rsidR="00BA2490" wsp:rsidRDefault="00F51652"><w:pPr><w:pStyle w:val="SurveyXactClosedHorizontalChoice"/></w:pPr><w:r><w:t>(4) </w:t></w:r><w:r wsp:rsidRPr="00F51652"><w:rPr><w:rStyle w:val="SurveyXactClosedCheckbox"/></w:rPr><w:sym w:font="Wingdings" w:char="F071"/></w:r></w:p></w:tc><w:tc><w:tcPr><w:tcW w:w="586" w:type="dxa"/><w:shd w:val="clear" w:color="auto" w:fill="auto"/><w:tcMar><w:top w:w="57" w:type="dxa"/><w:bottom w:w="57" w:type="dxa"/></w:tcMar><w:vAlign w:val="center"/></w:tcPr><w:p wsp:rsidR="00BA2490" wsp:rsidRDefault="00F51652"><w:pPr><w:pStyle w:val="SurveyXactClosedHorizontalChoice"/></w:pPr><w:r><w:t>(5) </w:t></w:r><w:r wsp:rsidRPr="00F51652"><w:rPr><w:rStyle w:val="SurveyXactClosedCheckbox"/></w:rPr><w:sym w:font="Wingdings" w:char="F071"/></w:r></w:p></w:tc><w:tc><w:tcPr><w:tcW w:w="586" w:type="dxa"/><w:shd w:val="clear" w:color="auto" w:fill="auto"/><w:tcMar><w:top w:w="57" w:type="dxa"/><w:bottom w:w="57" w:type="dxa"/></w:tcMar><w:vAlign w:val="center"/></w:tcPr><w:p wsp:rsidR="00BA2490" wsp:rsidRDefault="00F51652"><w:pPr><w:pStyle w:val="SurveyXactClosedHorizontalChoice"/></w:pPr><w:r><w:t>(6) </w:t></w:r><w:r wsp:rsidRPr="00F51652"><w:rPr><w:rStyle w:val="SurveyXactClosedCheckbox"/></w:rPr><w:sym w:font="Wingdings" w:char="F071"/></w:r></w:p></w:tc><w:tc><w:tcPr><w:tcW w:w="586" w:type="dxa"/><w:shd w:val="clear" w:color="auto" w:fill="auto"/><w:tcMar><w:top w:w="57" w:type="dxa"/><w:bottom w:w="57" w:type="dxa"/></w:tcMar><w:vAlign w:val="center"/></w:tcPr><w:p wsp:rsidR="00BA2490" wsp:rsidRDefault="00F51652"><w:pPr><w:pStyle w:val="SurveyXactClosedHorizontalChoice"/></w:pPr><w:r><w:t>(7) </w:t></w:r><w:r wsp:rsidRPr="00F51652"><w:rPr><w:rStyle w:val="SurveyXactClosedCheckbox"/></w:rPr><w:sym w:font="Wingdings" w:char="F071"/></w:r></w:p></w:tc><w:tc><w:tcPr><w:tcW w:w="586" w:type="dxa"/><w:shd w:val="clear" w:color="auto" w:fill="auto"/><w:tcMar><w:top w:w="57" w:type="dxa"/><w:bottom w:w="57" w:type="dxa"/></w:tcMar><w:vAlign w:val="center"/></w:tcPr><w:p wsp:rsidR="00BA2490" wsp:rsidRDefault="00F51652"><w:pPr><w:pStyle w:val="SurveyXactClosedHorizontalChoice"/></w:pPr><w:r><w:t>(8) </w:t></w:r><w:r wsp:rsidRPr="00F51652"><w:rPr><w:rStyle w:val="SurveyXactClosedCheckbox"/></w:rPr><w:sym w:font="Wingdings" w:char="F071"/></w:r></w:p></w:tc><w:tc><w:tcPr><w:tcW w:w="586" w:type="dxa"/><w:shd w:val="clear" w:color="auto" w:fill="auto"/><w:tcMar><w:top w:w="57" w:type="dxa"/><w:bottom w:w="57" w:type="dxa"/></w:tcMar><w:vAlign w:val="center"/></w:tcPr><w:p wsp:rsidR="00BA2490" wsp:rsidRDefault="00F51652"><w:pPr><w:pStyle w:val="SurveyXactClosedHorizontalChoice"/></w:pPr><w:r><w:t>(9) </w:t></w:r><w:r wsp:rsidRPr="00F51652"><w:rPr><w:rStyle w:val="SurveyXactClosedCheckbox"/></w:rPr><w:sym w:font="Wingdings" w:char="F071"/></w:r></w:p></w:tc><w:tc><w:tcPr><w:tcW w:w="586" w:type="dxa"/><w:shd w:val="clear" w:color="auto" w:fill="auto"/><w:tcMar><w:top w:w="57" w:type="dxa"/><w:bottom w:w="57" w:type="dxa"/></w:tcMar><w:vAlign w:val="center"/></w:tcPr><w:p wsp:rsidR="00BA2490" wsp:rsidRDefault="00F51652"><w:pPr><w:pStyle w:val="SurveyXactClosedHorizontalChoice"/></w:pPr><w:r><w:t>(10) </w:t></w:r><w:r wsp:rsidRPr="00F51652"><w:rPr><w:rStyle w:val="SurveyXactClosedCheckbox"/></w:rPr><w:sym w:font="Wingdings" w:char="F071"/></w:r></w:p></w:tc></w:tr></w:tbl><w:p wsp:rsidR="00BA2490" wsp:rsidRDefault="00F51652"><w:r><w:br/></w:r></w:p></wx:sub-section><wx:sub-section><w:p wsp:rsidR="00BA2490" wsp:rsidRDefault="00F51652"><w:pPr><w:pStyle w:val="SurveyXactQuestionTitle"/></w:pPr><w:r><w:t>Hvor ofte spiser du?</w:t></w:r></w:p><w:tbl><w:tblPr><w:tblW w:w="0" w:type="auto"/><w:tblLayout w:type="Fixed"/><w:tblCellMar><w:left w:w="0" w:type="dxa"/><w:right w:w="0" w:type="dxa"/></w:tblCellMar><w:tblLook w:val="01E0"/></w:tblPr><w:tblGrid><w:gridCol w:w="2933"/><w:gridCol w:w="586"/><w:gridCol w:w="586"/><w:gridCol w:w="586"/><w:gridCol w:w="586"/><w:gridCol w:w="586"/><w:gridCol w:w="586"/><w:gridCol w:w="586"/><w:gridCol w:w="586"/><w:gridCol w:w="586"/><w:gridCol w:w="586"/></w:tblGrid><w:tr wsp:rsidR="00F51652" wsp:rsidTr="00F51652"><w:trPr><w:tblHeader/></w:trPr><w:tc><w:tcPr><w:tcW w:w="2933" w:type="dxa"/><w:shd w:val="clear" w:color="auto" w:fill="auto"/><w:tcMar><w:top w:w="57" w:type="dxa"/><w:bottom w:w="57" w:type="dxa"/></w:tcMar><w:vAlign w:val="center"/></w:tcPr><w:p wsp:rsidR="00BA2490" wsp:rsidRDefault="00BA2490"/></w:tc><w:tc><w:tcPr><w:tcW w:w="586" w:type="dxa"/><w:shd w:val="clear" w:color="auto" w:fill="auto"/><w:tcMar><w:top w:w="57" w:type="dxa"/><w:bottom w:w="57" w:type="dxa"/></w:tcMar><w:vAlign w:val="center"/></w:tcPr><w:p wsp:rsidR="00BA2490" wsp:rsidRDefault="00F51652"><w:pPr><w:pStyle w:val="SurveyXactHorizontalChoiceHeading"/></w:pPr><w:r><w:t>Aldri</w:t></w:r></w:p></w:tc><w:tc><w:tcPr><w:tcW w:w="586" w:type="dxa"/><w:shd w:val="clear" w:color="auto" w:fill="auto"/><w:tcMar><w:top w:w="57" w:type="dxa"/><w:bottom w:w="57" w:type="dxa"/></w:tcMar><w:vAlign w:val="center"/></w:tcPr><w:p wsp:rsidR="00BA2490" wsp:rsidRDefault="00F51652"><w:pPr><w:pStyle w:val="SurveyXactHorizontalChoiceHeading"/></w:pPr><w:r><w:t>Mindre enn 1 g/</w:t></w:r><w:proofErr w:type="spellStart"/><w:r><w:t>mnd</w:t></w:r><w:proofErr w:type="spellEnd"/></w:p></w:tc><w:tc><w:tcPr><w:tcW w:w="586" w:type="dxa"/><w:shd w:val="clear" w:color="auto" w:fill="auto"/><w:tcMar><w:top w:w="57" w:type="dxa"/><w:bottom w:w="57" w:type="dxa"/></w:tcMar><w:vAlign w:val="center"/></w:tcPr><w:p wsp:rsidR="00BA2490" wsp:rsidRDefault="00F51652"><w:pPr><w:pStyle w:val="SurveyXactHorizontalChoiceHeading"/></w:pPr><w:r><w:t>1-3 g/</w:t></w:r><w:proofErr w:type="spellStart"/><w:r><w:t>mnd</w:t></w:r><w:proofErr w:type="spellEnd"/></w:p></w:tc><w:tc><w:tcPr><w:tcW w:w="586" w:type="dxa"/><w:shd w:val="clear" w:color="auto" w:fill="auto"/><w:tcMar><w:top w:w="57" w:type="dxa"/><w:bottom w:w="57" w:type="dxa"/></w:tcMar><w:vAlign w:val="center"/></w:tcPr><w:p wsp:rsidR="00BA2490" wsp:rsidRDefault="00F51652"><w:pPr><w:pStyle w:val="SurveyXactHorizontalChoiceHeading"/></w:pPr><w:r><w:t>1 g/uke</w:t></w:r></w:p></w:tc><w:tc><w:tcPr><w:tcW w:w="586" w:type="dxa"/><w:shd w:val="clear" w:color="auto" w:fill="auto"/><w:tcMar><w:top w:w="57" w:type="dxa"/><w:bottom w:w="57" w:type="dxa"/></w:tcMar><w:vAlign w:val="center"/></w:tcPr><w:p wsp:rsidR="00BA2490" wsp:rsidRDefault="00F51652"><w:pPr><w:pStyle w:val="SurveyXactHorizontalChoiceHeading"/></w:pPr><w:r><w:t>2 g/uke</w:t></w:r></w:p></w:tc><w:tc><w:tcPr><w:tcW w:w="586" w:type="dxa"/><w:shd w:val="clear" w:color="auto" w:fill="auto"/><w:tcMar><w:top w:w="57" w:type="dxa"/><w:bottom w:w="57" w:type="dxa"/></w:tcMar><w:vAlign w:val="center"/></w:tcPr><w:p wsp:rsidR="00BA2490" wsp:rsidRDefault="00F51652"><w:pPr><w:pStyle w:val="SurveyXactHorizontalChoiceHeading"/></w:pPr><w:r><w:t>3 g/uke</w:t></w:r></w:p></w:tc><w:tc><w:tcPr><w:tcW w:w="586" w:type="dxa"/><w:shd w:val="clear" w:color="auto" w:fill="auto"/><w:tcMar><w:top w:w="57" w:type="dxa"/><w:bottom w:w="57" w:type="dxa"/></w:tcMar><w:vAlign w:val="center"/></w:tcPr><w:p wsp:rsidR="00BA2490" wsp:rsidRDefault="00F51652"><w:pPr><w:pStyle w:val="SurveyXactHorizontalChoiceHeading"/></w:pPr><w:r><w:t>4 g/uke</w:t></w:r></w:p></w:tc><w:tc><w:tcPr><w:tcW w:w="586" w:type="dxa"/><w:shd w:val="clear" w:color="auto" w:fill="auto"/><w:tcMar><w:top w:w="57" w:type="dxa"/><w:bottom w:w="57" w:type="dxa"/></w:tcMar><w:vAlign w:val="center"/></w:tcPr><w:p wsp:rsidR="00BA2490" wsp:rsidRDefault="00F51652"><w:pPr><w:pStyle w:val="SurveyXactHorizontalChoiceHeading"/></w:pPr><w:r><w:t>5 g/uke</w:t></w:r></w:p></w:tc><w:tc><w:tcPr><w:tcW w:w="586" w:type="dxa"/><w:shd w:val="clear" w:color="auto" w:fill="auto"/><w:tcMar><w:top w:w="57" w:type="dxa"/><w:bottom w:w="57" w:type="dxa"/></w:tcMar><w:vAlign w:val="center"/></w:tcPr><w:p wsp:rsidR="00BA2490" wsp:rsidRDefault="00F51652"><w:pPr><w:pStyle w:val="SurveyXactHorizontalChoiceHeading"/></w:pPr><w:r><w:t>6 g/uke</w:t></w:r></w:p></w:tc><w:tc><w:tcPr><w:tcW w:w="586" w:type="dxa"/><w:shd w:val="clear" w:color="auto" w:fill="auto"/><w:tcMar><w:top w:w="57" w:type="dxa"/><w:bottom w:w="57" w:type="dxa"/></w:tcMar><w:vAlign w:val="center"/></w:tcPr><w:p wsp:rsidR="00BA2490" wsp:rsidRDefault="00F51652"><w:pPr><w:pStyle w:val="SurveyXactHorizontalChoiceHeading"/></w:pPr><w:r><w:t>Hver dag</w:t></w:r></w:p></w:tc></w:tr><w:tr wsp:rsidR="00F51652" wsp:rsidTr="00F51652"><w:tc><w:tcPr><w:tcW w:w="2933" w:type="dxa"/><w:shd w:val="clear" w:color="auto" w:fill="auto"/><w:tcMar><w:top w:w="57" w:type="dxa"/><w:bottom w:w="57" w:type="dxa"/></w:tcMar><w:vAlign w:val="center"/></w:tcPr><w:p wsp:rsidR="00BA2490" wsp:rsidRDefault="00F51652"><w:pPr><w:pStyle w:val="SurveyXactBatteryQuestionLine"/></w:pPr><w:r><w:t>Suppe</w:t></w:r></w:p></w:tc><w:tc><w:tcPr><w:tcW w:w="586" w:type="dxa"/><w:shd w:val="clear" w:color="auto" w:fill="auto"/><w:tcMar><w:top w:w="57" w:type="dxa"/><w:bottom w:w="57" w:type="dxa"/></w:tcMar><w:vAlign w:val="center"/></w:tcPr><w:p wsp:rsidR="00BA2490" wsp:rsidRDefault="00F51652"><w:pPr><w:pStyle w:val="SurveyXactClosedHorizontalChoice"/></w:pPr><w:r><w:t>(1) </w:t></w:r><w:r wsp:rsidRPr="00F51652"><w:rPr><w:rStyle w:val="SurveyXactClosedCheckbox"/></w:rPr><w:sym w:font="Wingdings" w:char="F071"/></w:r></w:p></w:tc><w:tc><w:tcPr><w:tcW w:w="586" w:type="dxa"/><w:shd w:val="clear" w:color="auto" w:fill="auto"/><w:tcMar><w:top w:w="57" w:type="dxa"/><w:bottom w:w="57" w:type="dxa"/></w:tcMar><w:vAlign w:val="center"/></w:tcPr><w:p wsp:rsidR="00BA2490" wsp:rsidRDefault="00F51652"><w:pPr><w:pStyle w:val="SurveyXactClosedHorizontalChoice"/></w:pPr><w:r><w:t>(2) </w:t></w:r><w:r wsp:rsidRPr="00F51652"><w:rPr><w:rStyle w:val="SurveyXactClosedCheckbox"/></w:rPr><w:sym w:font="Wingdings" w:char="F071"/></w:r></w:p></w:tc><w:tc><w:tcPr><w:tcW w:w="586" w:type="dxa"/><w:shd w:val="clear" w:color="auto" w:fill="auto"/><w:tcMar><w:top w:w="57" w:type="dxa"/><w:bottom w:w="57" w:type="dxa"/></w:tcMar><w:vAlign w:val="center"/></w:tcPr><w:p wsp:rsidR="00BA2490" wsp:rsidRDefault="00F51652"><w:pPr><w:pStyle w:val="SurveyXactClosedHorizontalChoice"/></w:pPr><w:r><w:t>(3) </w:t></w:r><w:r wsp:rsidRPr="00F51652"><w:rPr><w:rStyle w:val="SurveyXactClosedCheckbox"/></w:rPr><w:sym w:font="Wingdings" w:char="F071"/></w:r></w:p></w:tc><w:tc><w:tcPr><w:tcW w:w="586" w:type="dxa"/><w:shd w:val="clear" w:color="auto" w:fill="auto"/><w:tcMar><w:top w:w="57" w:type="dxa"/><w:bottom w:w="57" w:type="dxa"/></w:tcMar><w:vAlign w:val="center"/></w:tcPr><w:p wsp:rsidR="00BA2490" wsp:rsidRDefault="00F51652"><w:pPr><w:pStyle w:val="SurveyXactClosedHorizontalChoice"/></w:pPr><w:r><w:t>(4) </w:t></w:r><w:r wsp:rsidRPr="00F51652"><w:rPr><w:rStyle w:val="SurveyXactClosedCheckbox"/></w:rPr><w:sym w:font="Wingdings" w:char="F071"/></w:r></w:p></w:tc><w:tc><w:tcPr><w:tcW w:w="586" w:type="dxa"/><w:shd w:val="clear" w:color="auto" w:fill="auto"/><w:tcMar><w:top w:w="57" w:type="dxa"/><w:bottom w:w="57" w:type="dxa"/></w:tcMar><w:vAlign w:val="center"/></w:tcPr><w:p wsp:rsidR="00BA2490" wsp:rsidRDefault="00F51652"><w:pPr><w:pStyle w:val="SurveyXactClosedHorizontalChoice"/></w:pPr><w:r><w:t>(5) </w:t></w:r><w:r wsp:rsidRPr="00F51652"><w:rPr><w:rStyle w:val="SurveyXactClosedCheckbox"/></w:rPr><w:sym w:font="Wingdings" w:char="F071"/></w:r></w:p></w:tc><w:tc><w:tcPr><w:tcW w:w="586" w:type="dxa"/><w:shd w:val="clear" w:color="auto" w:fill="auto"/><w:tcMar><w:top w:w="57" w:type="dxa"/><w:bottom w:w="57" w:type="dxa"/></w:tcMar><w:vAlign w:val="center"/></w:tcPr><w:p wsp:rsidR="00BA2490" wsp:rsidRDefault="00F51652"><w:pPr><w:pStyle w:val="SurveyXactClosedHorizontalChoice"/></w:pPr><w:r><w:t>(6) </w:t></w:r><w:r wsp:rsidRPr="00F51652"><w:rPr><w:rStyle w:val="SurveyXactClosedCheckbox"/></w:rPr><w:sym w:font="Wingdings" w:char="F071"/></w:r></w:p></w:tc><w:tc><w:tcPr><w:tcW w:w="586" w:type="dxa"/><w:shd w:val="clear" w:color="auto" w:fill="auto"/><w:tcMar><w:top w:w="57" w:type="dxa"/><w:bottom w:w="57" w:type="dxa"/></w:tcMar><w:vAlign w:val="center"/></w:tcPr><w:p wsp:rsidR="00BA2490" wsp:rsidRDefault="00F51652"><w:pPr><w:pStyle w:val="SurveyXactClosedHorizontalChoice"/></w:pPr><w:r><w:t>(7) </w:t></w:r><w:r wsp:rsidRPr="00F51652"><w:rPr><w:rStyle w:val="SurveyXactClosedCheckbox"/></w:rPr><w:sym w:font="Wingdings" w:char="F071"/></w:r></w:p></w:tc><w:tc><w:tcPr><w:tcW w:w="586" w:type="dxa"/><w:shd w:val="clear" w:color="auto" w:fill="auto"/><w:tcMar><w:top w:w="57" w:type="dxa"/><w:bottom w:w="57" w:type="dxa"/></w:tcMar><w:vAlign w:val="center"/></w:tcPr><w:p wsp:rsidR="00BA2490" wsp:rsidRDefault="00F51652"><w:pPr><w:pStyle w:val="SurveyXactClosedHorizontalChoice"/></w:pPr><w:r><w:t>(8) </w:t></w:r><w:r wsp:rsidRPr="00F51652"><w:rPr><w:rStyle w:val="SurveyXactClosedCheckbox"/></w:rPr><w:sym w:font="Wingdings" w:char="F071"/></w:r></w:p></w:tc><w:tc><w:tcPr><w:tcW w:w="586" w:type="dxa"/><w:shd w:val="clear" w:color="auto" w:fill="auto"/><w:tcMar><w:top w:w="57" w:type="dxa"/><w:bottom w:w="57" w:type="dxa"/></w:tcMar><w:vAlign w:val="center"/></w:tcPr><w:p wsp:rsidR="00BA2490" wsp:rsidRDefault="00F51652"><w:pPr><w:pStyle w:val="SurveyXactClosedHorizontalChoice"/></w:pPr><w:r><w:t>(9) </w:t></w:r><w:r wsp:rsidRPr="00F51652"><w:rPr><w:rStyle w:val="SurveyXactClosedCheckbox"/></w:rPr><w:sym w:font="Wingdings" w:char="F071"/></w:r></w:p></w:tc><w:tc><w:tcPr><w:tcW w:w="586" w:type="dxa"/><w:shd w:val="clear" w:color="auto" w:fill="auto"/><w:tcMar><w:top w:w="57" w:type="dxa"/><w:bottom w:w="57" w:type="dxa"/></w:tcMar><w:vAlign w:val="center"/></w:tcPr><w:p wsp:rsidR="00BA2490" wsp:rsidRDefault="00F51652"><w:pPr><w:pStyle w:val="SurveyXactClosedHorizontalChoice"/></w:pPr><w:r><w:t>(10) </w:t></w:r><w:r wsp:rsidRPr="00F51652"><w:rPr><w:rStyle w:val="SurveyXactClosedCheckbox"/></w:rPr><w:sym w:font="Wingdings" w:char="F071"/></w:r></w:p></w:tc></w:tr><w:tr wsp:rsidR="00F51652" wsp:rsidTr="00F51652"><w:tc><w:tcPr><w:tcW w:w="2933" w:type="dxa"/><w:shd w:val="clear" w:color="auto" w:fill="auto"/><w:tcMar><w:top w:w="57" w:type="dxa"/><w:bottom w:w="57" w:type="dxa"/></w:tcMar><w:vAlign w:val="center"/></w:tcPr><w:p wsp:rsidR="00BA2490" wsp:rsidRDefault="00F51652"><w:pPr><w:pStyle w:val="SurveyXactBatteryQuestionLine"/></w:pPr><w:r><w:t>Gryterett (eks. lapskaus, </w:t></w:r><w:proofErr w:type="spellStart"/><w:r><w:t>frikassè</w:t></w:r><w:proofErr w:type="spellEnd"/><w:r><w:t>, fiskegryte, vegetargryte, Toro-gryte) </w:t></w:r></w:p></w:tc><w:tc><w:tcPr><w:tcW w:w="586" w:type="dxa"/><w:shd w:val="clear" w:color="auto" w:fill="auto"/><w:tcMar><w:top w:w="57" w:type="dxa"/><w:bottom w:w="57" w:type="dxa"/></w:tcMar><w:vAlign w:val="center"/></w:tcPr><w:p wsp:rsidR="00BA2490" wsp:rsidRDefault="00F51652"><w:pPr><w:pStyle w:val="SurveyXactClosedHorizontalChoice"/></w:pPr><w:r><w:t>(1) </w:t></w:r><w:r wsp:rsidRPr="00F51652"><w:rPr><w:rStyle w:val="SurveyXactClosedCheckbox"/></w:rPr><w:sym w:font="Wingdings" w:char="F071"/></w:r></w:p></w:tc><w:tc><w:tcPr><w:tcW w:w="586" w:type="dxa"/><w:shd w:val="clear" w:color="auto" w:fill="auto"/><w:tcMar><w:top w:w="57" w:type="dxa"/><w:bottom w:w="57" w:type="dxa"/></w:tcMar><w:vAlign w:val="center"/></w:tcPr><w:p wsp:rsidR="00BA2490" wsp:rsidRDefault="00F51652"><w:pPr><w:pStyle w:val="SurveyXactClosedHorizontalChoice"/></w:pPr><w:r><w:t>(2) </w:t></w:r><w:r wsp:rsidRPr="00F51652"><w:rPr><w:rStyle w:val="SurveyXactClosedCheckbox"/></w:rPr><w:sym w:font="Wingdings" w:char="F071"/></w:r></w:p></w:tc><w:tc><w:tcPr><w:tcW w:w="586" w:type="dxa"/><w:shd w:val="clear" w:color="auto" w:fill="auto"/><w:tcMar><w:top w:w="57" w:type="dxa"/><w:bottom w:w="57" w:type="dxa"/></w:tcMar><w:vAlign w:val="center"/></w:tcPr><w:p wsp:rsidR="00BA2490" wsp:rsidRDefault="00F51652"><w:pPr><w:pStyle w:val="SurveyXactClosedHorizontalChoice"/></w:pPr><w:r><w:t>(3) </w:t></w:r><w:r wsp:rsidRPr="00F51652"><w:rPr><w:rStyle w:val="SurveyXactClosedCheckbox"/></w:rPr><w:sym w:font="Wingdings" w:char="F071"/></w:r></w:p></w:tc><w:tc><w:tcPr><w:tcW w:w="586" w:type="dxa"/><w:shd w:val="clear" w:color="auto" w:fill="auto"/><w:tcMar><w:top w:w="57" w:type="dxa"/><w:bottom w:w="57" w:type="dxa"/></w:tcMar><w:vAlign w:val="center"/></w:tcPr><w:p wsp:rsidR="00BA2490" wsp:rsidRDefault="00F51652"><w:pPr><w:pStyle w:val="SurveyXactClosedHorizontalChoice"/></w:pPr><w:r><w:t>(4) </w:t></w:r><w:r wsp:rsidRPr="00F51652"><w:rPr><w:rStyle w:val="SurveyXactClosedCheckbox"/></w:rPr><w:sym w:font="Wingdings" w:char="F071"/></w:r></w:p></w:tc><w:tc><w:tcPr><w:tcW w:w="586" w:type="dxa"/><w:shd w:val="clear" w:color="auto" w:fill="auto"/><w:tcMar><w:top w:w="57" w:type="dxa"/><w:bottom w:w="57" w:type="dxa"/></w:tcMar><w:vAlign w:val="center"/></w:tcPr><w:p wsp:rsidR="00BA2490" wsp:rsidRDefault="00F51652"><w:pPr><w:pStyle w:val="SurveyXactClosedHorizontalChoice"/></w:pPr><w:r><w:t>(5) </w:t></w:r><w:r wsp:rsidRPr="00F51652"><w:rPr><w:rStyle w:val="SurveyXactClosedCheckbox"/></w:rPr><w:sym w:font="Wingdings" w:char="F071"/></w:r></w:p></w:tc><w:tc><w:tcPr><w:tcW w:w="586" w:type="dxa"/><w:shd w:val="clear" w:color="auto" w:fill="auto"/><w:tcMar><w:top w:w="57" w:type="dxa"/><w:bottom w:w="57" w:type="dxa"/></w:tcMar><w:vAlign w:val="center"/></w:tcPr><w:p wsp:rsidR="00BA2490" wsp:rsidRDefault="00F51652"><w:pPr><w:pStyle w:val="SurveyXactClosedHorizontalChoice"/></w:pPr><w:r><w:t>(6) </w:t></w:r><w:r wsp:rsidRPr="00F51652"><w:rPr><w:rStyle w:val="SurveyXactClosedCheckbox"/></w:rPr><w:sym w:font="Wingdings" w:char="F071"/></w:r></w:p></w:tc><w:tc><w:tcPr><w:tcW w:w="586" w:type="dxa"/><w:shd w:val="clear" w:color="auto" w:fill="auto"/><w:tcMar><w:top w:w="57" w:type="dxa"/><w:bottom w:w="57" w:type="dxa"/></w:tcMar><w:vAlign w:val="center"/></w:tcPr><w:p wsp:rsidR="00BA2490" wsp:rsidRDefault="00F51652"><w:pPr><w:pStyle w:val="SurveyXactClosedHorizontalChoice"/></w:pPr><w:r><w:t>(7) </w:t></w:r><w:r wsp:rsidRPr="00F51652"><w:rPr><w:rStyle w:val="SurveyXactClosedCheckbox"/></w:rPr><w:sym w:font="Wingdings" w:char="F071"/></w:r></w:p></w:tc><w:tc><w:tcPr><w:tcW w:w="586" w:type="dxa"/><w:shd w:val="clear" w:color="auto" w:fill="auto"/><w:tcMar><w:top w:w="57" w:type="dxa"/><w:bottom w:w="57" w:type="dxa"/></w:tcMar><w:vAlign w:val="center"/></w:tcPr><w:p wsp:rsidR="00BA2490" wsp:rsidRDefault="00F51652"><w:pPr><w:pStyle w:val="SurveyXactClosedHorizontalChoice"/></w:pPr><w:r><w:t>(8) </w:t></w:r><w:r wsp:rsidRPr="00F51652"><w:rPr><w:rStyle w:val="SurveyXactClosedCheckbox"/></w:rPr><w:sym w:font="Wingdings" w:char="F071"/></w:r></w:p></w:tc><w:tc><w:tcPr><w:tcW w:w="586" w:type="dxa"/><w:shd w:val="clear" w:color="auto" w:fill="auto"/><w:tcMar><w:top w:w="57" w:type="dxa"/><w:bottom w:w="57" w:type="dxa"/></w:tcMar><w:vAlign w:val="center"/></w:tcPr><w:p wsp:rsidR="00BA2490" wsp:rsidRDefault="00F51652"><w:pPr><w:pStyle w:val="SurveyXactClosedHorizontalChoice"/></w:pPr><w:r><w:t>(9) </w:t></w:r><w:r wsp:rsidRPr="00F51652"><w:rPr><w:rStyle w:val="SurveyXactClosedCheckbox"/></w:rPr><w:sym w:font="Wingdings" w:char="F071"/></w:r></w:p></w:tc><w:tc><w:tcPr><w:tcW w:w="586" w:type="dxa"/><w:shd w:val="clear" w:color="auto" w:fill="auto"/><w:tcMar><w:top w:w="57" w:type="dxa"/><w:bottom w:w="57" w:type="dxa"/></w:tcMar><w:vAlign w:val="center"/></w:tcPr><w:p wsp:rsidR="00BA2490" wsp:rsidRDefault="00F51652"><w:pPr><w:pStyle w:val="SurveyXactClosedHorizontalChoice"/></w:pPr><w:r><w:t>(10) </w:t></w:r><w:r wsp:rsidRPr="00F51652"><w:rPr><w:rStyle w:val="SurveyXactClosedCheckbox"/></w:rPr><w:sym w:font="Wingdings" w:char="F071"/></w:r></w:p></w:tc></w:tr><w:tr wsp:rsidR="00F51652" wsp:rsidTr="00F51652"><w:tc><w:tcPr><w:tcW w:w="2933" w:type="dxa"/><w:shd w:val="clear" w:color="auto" w:fill="auto"/><w:tcMar><w:top w:w="57" w:type="dxa"/><w:bottom w:w="57" w:type="dxa"/></w:tcMar><w:vAlign w:val="center"/></w:tcPr><w:p wsp:rsidR="00BA2490" wsp:rsidRDefault="00F51652"><w:pPr><w:pStyle w:val="SurveyXactBatteryQuestionLine"/></w:pPr><w:r><w:t>Nudler</w:t></w:r></w:p></w:tc><w:tc><w:tcPr><w:tcW w:w="586" w:type="dxa"/><w:shd w:val="clear" w:color="auto" w:fill="auto"/><w:tcMar><w:top w:w="57" w:type="dxa"/><w:bottom w:w="57" w:type="dxa"/></w:tcMar><w:vAlign w:val="center"/></w:tcPr><w:p wsp:rsidR="00BA2490" wsp:rsidRDefault="00F51652"><w:pPr><w:pStyle w:val="SurveyXactClosedHorizontalChoice"/></w:pPr><w:r><w:t>(1) </w:t></w:r><w:r wsp:rsidRPr="00F51652"><w:rPr><w:rStyle w:val="SurveyXactClosedCheckbox"/></w:rPr><w:sym w:font="Wingdings" w:char="F071"/></w:r></w:p></w:tc><w:tc><w:tcPr><w:tcW w:w="586" w:type="dxa"/><w:shd w:val="clear" w:color="auto" w:fill="auto"/><w:tcMar><w:top w:w="57" w:type="dxa"/><w:bottom w:w="57" w:type="dxa"/></w:tcMar><w:vAlign w:val="center"/></w:tcPr><w:p wsp:rsidR="00BA2490" wsp:rsidRDefault="00F51652"><w:pPr><w:pStyle w:val="SurveyXactClosedHorizontalChoice"/></w:pPr><w:r><w:t>(2) </w:t></w:r><w:r wsp:rsidRPr="00F51652"><w:rPr><w:rStyle w:val="SurveyXactClosedCheckbox"/></w:rPr><w:sym w:font="Wingdings" w:char="F071"/></w:r></w:p></w:tc><w:tc><w:tcPr><w:tcW w:w="586" w:type="dxa"/><w:shd w:val="clear" w:color="auto" w:fill="auto"/><w:tcMar><w:top w:w="57" w:type="dxa"/><w:bottom w:w="57" w:type="dxa"/></w:tcMar><w:vAlign w:val="center"/></w:tcPr><w:p wsp:rsidR="00BA2490" wsp:rsidRDefault="00F51652"><w:pPr><w:pStyle w:val="SurveyXactClosedHorizontalChoice"/></w:pPr><w:r><w:t>(3) </w:t></w:r><w:r wsp:rsidRPr="00F51652"><w:rPr><w:rStyle w:val="SurveyXactClosedCheckbox"/></w:rPr><w:sym w:font="Wingdings" w:char="F071"/></w:r></w:p></w:tc><w:tc><w:tcPr><w:tcW w:w="586" w:type="dxa"/><w:shd w:val="clear" w:color="auto" w:fill="auto"/><w:tcMar><w:top w:w="57" w:type="dxa"/><w:bottom w:w="57" w:type="dxa"/></w:tcMar><w:vAlign w:val="center"/></w:tcPr><w:p wsp:rsidR="00BA2490" wsp:rsidRDefault="00F51652"><w:pPr><w:pStyle w:val="SurveyXactClosedHorizontalChoice"/></w:pPr><w:r><w:t>(4) </w:t></w:r><w:r wsp:rsidRPr="00F51652"><w:rPr><w:rStyle w:val="SurveyXactClosedCheckbox"/></w:rPr><w:sym w:font="Wingdings" w:char="F071"/></w:r></w:p></w:tc><w:tc><w:tcPr><w:tcW w:w="586" w:type="dxa"/><w:shd w:val="clear" w:color="auto" w:fill="auto"/><w:tcMar><w:top w:w="57" w:type="dxa"/><w:bottom w:w="57" w:type="dxa"/></w:tcMar><w:vAlign w:val="center"/></w:tcPr><w:p wsp:rsidR="00BA2490" wsp:rsidRDefault="00F51652"><w:pPr><w:pStyle w:val="SurveyXactClosedHorizontalChoice"/></w:pPr><w:r><w:t>(5) </w:t></w:r><w:r wsp:rsidRPr="00F51652"><w:rPr><w:rStyle w:val="SurveyXactClosedCheckbox"/></w:rPr><w:sym w:font="Wingdings" w:char="F071"/></w:r></w:p></w:tc><w:tc><w:tcPr><w:tcW w:w="586" w:type="dxa"/><w:shd w:val="clear" w:color="auto" w:fill="auto"/><w:tcMar><w:top w:w="57" w:type="dxa"/><w:bottom w:w="57" w:type="dxa"/></w:tcMar><w:vAlign w:val="center"/></w:tcPr><w:p wsp:rsidR="00BA2490" wsp:rsidRDefault="00F51652"><w:pPr><w:pStyle w:val="SurveyXactClosedHorizontalChoice"/></w:pPr><w:r><w:t>(6) </w:t></w:r><w:r wsp:rsidRPr="00F51652"><w:rPr><w:rStyle w:val="SurveyXactClosedCheckbox"/></w:rPr><w:sym w:font="Wingdings" w:char="F071"/></w:r></w:p></w:tc><w:tc><w:tcPr><w:tcW w:w="586" w:type="dxa"/><w:shd w:val="clear" w:color="auto" w:fill="auto"/><w:tcMar><w:top w:w="57" w:type="dxa"/><w:bottom w:w="57" w:type="dxa"/></w:tcMar><w:vAlign w:val="center"/></w:tcPr><w:p wsp:rsidR="00BA2490" wsp:rsidRDefault="00F51652"><w:pPr><w:pStyle w:val="SurveyXactClosedHorizontalChoice"/></w:pPr><w:r><w:t>(7) </w:t></w:r><w:r wsp:rsidRPr="00F51652"><w:rPr><w:rStyle w:val="SurveyXactClosedCheckbox"/></w:rPr><w:sym w:font="Wingdings" w:char="F071"/></w:r></w:p></w:tc><w:tc><w:tcPr><w:tcW w:w="586" w:type="dxa"/><w:shd w:val="clear" w:color="auto" w:fill="auto"/><w:tcMar><w:top w:w="57" w:type="dxa"/><w:bottom w:w="57" w:type="dxa"/></w:tcMar><w:vAlign w:val="center"/></w:tcPr><w:p wsp:rsidR="00BA2490" wsp:rsidRDefault="00F51652"><w:pPr><w:pStyle w:val="SurveyXactClosedHorizontalChoice"/></w:pPr><w:r><w:t>(8) </w:t></w:r><w:r wsp:rsidRPr="00F51652"><w:rPr><w:rStyle w:val="SurveyXactClosedCheckbox"/></w:rPr><w:sym w:font="Wingdings" w:char="F071"/></w:r></w:p></w:tc><w:tc><w:tcPr><w:tcW w:w="586" w:type="dxa"/><w:shd w:val="clear" w:color="auto" w:fill="auto"/><w:tcMar><w:top w:w="57" w:type="dxa"/><w:bottom w:w="57" w:type="dxa"/></w:tcMar><w:vAlign w:val="center"/></w:tcPr><w:p wsp:rsidR="00BA2490" wsp:rsidRDefault="00F51652"><w:pPr><w:pStyle w:val="SurveyXactClosedHorizontalChoice"/></w:pPr><w:r><w:t>(9) </w:t></w:r><w:r wsp:rsidRPr="00F51652"><w:rPr><w:rStyle w:val="SurveyXactClosedCheckbox"/></w:rPr><w:sym w:font="Wingdings" w:char="F071"/></w:r></w:p></w:tc><w:tc><w:tcPr><w:tcW w:w="586" w:type="dxa"/><w:shd w:val="clear" w:color="auto" w:fill="auto"/><w:tcMar><w:top w:w="57" w:type="dxa"/><w:bottom w:w="57" w:type="dxa"/></w:tcMar><w:vAlign w:val="center"/></w:tcPr><w:p wsp:rsidR="00BA2490" wsp:rsidRDefault="00F51652"><w:pPr><w:pStyle w:val="SurveyXactClosedHorizontalChoice"/></w:pPr><w:r><w:t>(10) </w:t></w:r><w:r wsp:rsidRPr="00F51652"><w:rPr><w:rStyle w:val="SurveyXactClosedCheckbox"/></w:rPr><w:sym w:font="Wingdings" w:char="F071"/></w:r></w:p></w:tc></w:tr><w:tr wsp:rsidR="00F51652" wsp:rsidTr="00F51652"><w:tc><w:tcPr><w:tcW w:w="2933" w:type="dxa"/><w:shd w:val="clear" w:color="auto" w:fill="auto"/><w:tcMar><w:top w:w="57" w:type="dxa"/><w:bottom w:w="57" w:type="dxa"/></w:tcMar><w:vAlign w:val="center"/></w:tcPr><w:p wsp:rsidR="00BA2490" wsp:rsidRDefault="00F51652"><w:pPr><w:pStyle w:val="SurveyXactBatteryQuestionLine"/></w:pPr><w:r><w:t>Pizza</w:t></w:r></w:p></w:tc><w:tc><w:tcPr><w:tcW w:w="586" w:type="dxa"/><w:shd w:val="clear" w:color="auto" w:fill="auto"/><w:tcMar><w:top w:w="57" w:type="dxa"/><w:bottom w:w="57" w:type="dxa"/></w:tcMar><w:vAlign w:val="center"/></w:tcPr><w:p wsp:rsidR="00BA2490" wsp:rsidRDefault="00F51652"><w:pPr><w:pStyle w:val="SurveyXactClosedHorizontalChoice"/></w:pPr><w:r><w:t>(1) </w:t></w:r><w:r wsp:rsidRPr="00F51652"><w:rPr><w:rStyle w:val="SurveyXactClosedCheckbox"/></w:rPr><w:sym w:font="Wingdings" w:char="F071"/></w:r></w:p></w:tc><w:tc><w:tcPr><w:tcW w:w="586" w:type="dxa"/><w:shd w:val="clear" w:color="auto" w:fill="auto"/><w:tcMar><w:top w:w="57" w:type="dxa"/><w:bottom w:w="57" w:type="dxa"/></w:tcMar><w:vAlign w:val="center"/></w:tcPr><w:p wsp:rsidR="00BA2490" wsp:rsidRDefault="00F51652"><w:pPr><w:pStyle w:val="SurveyXactClosedHorizontalChoice"/></w:pPr><w:r><w:t>(2) </w:t></w:r><w:r wsp:rsidRPr="00F51652"><w:rPr><w:rStyle w:val="SurveyXactClosedCheckbox"/></w:rPr><w:sym w:font="Wingdings" w:char="F071"/></w:r></w:p></w:tc><w:tc><w:tcPr><w:tcW w:w="586" w:type="dxa"/><w:shd w:val="clear" w:color="auto" w:fill="auto"/><w:tcMar><w:top w:w="57" w:type="dxa"/><w:bottom w:w="57" w:type="dxa"/></w:tcMar><w:vAlign w:val="center"/></w:tcPr><w:p wsp:rsidR="00BA2490" wsp:rsidRDefault="00F51652"><w:pPr><w:pStyle w:val="SurveyXactClosedHorizontalChoice"/></w:pPr><w:r><w:t>(3) </w:t></w:r><w:r wsp:rsidRPr="00F51652"><w:rPr><w:rStyle w:val="SurveyXactClosedCheckbox"/></w:rPr><w:sym w:font="Wingdings" w:char="F071"/></w:r></w:p></w:tc><w:tc><w:tcPr><w:tcW w:w="586" w:type="dxa"/><w:shd w:val="clear" w:color="auto" w:fill="auto"/><w:tcMar><w:top w:w="57" w:type="dxa"/><w:bottom w:w="57" w:type="dxa"/></w:tcMar><w:vAlign w:val="center"/></w:tcPr><w:p wsp:rsidR="00BA2490" wsp:rsidRDefault="00F51652"><w:pPr><w:pStyle w:val="SurveyXactClosedHorizontalChoice"/></w:pPr><w:r><w:t>(4) </w:t></w:r><w:r wsp:rsidRPr="00F51652"><w:rPr><w:rStyle w:val="SurveyXactClosedCheckbox"/></w:rPr><w:sym w:font="Wingdings" w:char="F071"/></w:r></w:p></w:tc><w:tc><w:tcPr><w:tcW w:w="586" w:type="dxa"/><w:shd w:val="clear" w:color="auto" w:fill="auto"/><w:tcMar><w:top w:w="57" w:type="dxa"/><w:bottom w:w="57" w:type="dxa"/></w:tcMar><w:vAlign w:val="center"/></w:tcPr><w:p wsp:rsidR="00BA2490" wsp:rsidRDefault="00F51652"><w:pPr><w:pStyle w:val="SurveyXactClosedHorizontalChoice"/></w:pPr><w:r><w:t>(5) </w:t></w:r><w:r wsp:rsidRPr="00F51652"><w:rPr><w:rStyle w:val="SurveyXactClosedCheckbox"/></w:rPr><w:sym w:font="Wingdings" w:char="F071"/></w:r></w:p></w:tc><w:tc><w:tcPr><w:tcW w:w="586" w:type="dxa"/><w:shd w:val="clear" w:color="auto" w:fill="auto"/><w:tcMar><w:top w:w="57" w:type="dxa"/><w:bottom w:w="57" w:type="dxa"/></w:tcMar><w:vAlign w:val="center"/></w:tcPr><w:p wsp:rsidR="00BA2490" wsp:rsidRDefault="00F51652"><w:pPr><w:pStyle w:val="SurveyXactClosedHorizontalChoice"/></w:pPr><w:r><w:t>(6) </w:t></w:r><w:r wsp:rsidRPr="00F51652"><w:rPr><w:rStyle w:val="SurveyXactClosedCheckbox"/></w:rPr><w:sym w:font="Wingdings" w:char="F071"/></w:r></w:p></w:tc><w:tc><w:tcPr><w:tcW w:w="586" w:type="dxa"/><w:shd w:val="clear" w:color="auto" w:fill="auto"/><w:tcMar><w:top w:w="57" w:type="dxa"/><w:bottom w:w="57" w:type="dxa"/></w:tcMar><w:vAlign w:val="center"/></w:tcPr><w:p wsp:rsidR="00BA2490" wsp:rsidRDefault="00F51652"><w:pPr><w:pStyle w:val="SurveyXactClosedHorizontalChoice"/></w:pPr><w:r><w:t>(7) </w:t></w:r><w:r wsp:rsidRPr="00F51652"><w:rPr><w:rStyle w:val="SurveyXactClosedCheckbox"/></w:rPr><w:sym w:font="Wingdings" w:char="F071"/></w:r></w:p></w:tc><w:tc><w:tcPr><w:tcW w:w="586" w:type="dxa"/><w:shd w:val="clear" w:color="auto" w:fill="auto"/><w:tcMar><w:top w:w="57" w:type="dxa"/><w:bottom w:w="57" w:type="dxa"/></w:tcMar><w:vAlign w:val="center"/></w:tcPr><w:p wsp:rsidR="00BA2490" wsp:rsidRDefault="00F51652"><w:pPr><w:pStyle w:val="SurveyXactClosedHorizontalChoice"/></w:pPr><w:r><w:t>(8) </w:t></w:r><w:r wsp:rsidRPr="00F51652"><w:rPr><w:rStyle w:val="SurveyXactClosedCheckbox"/></w:rPr><w:sym w:font="Wingdings" w:char="F071"/></w:r></w:p></w:tc><w:tc><w:tcPr><w:tcW w:w="586" w:type="dxa"/><w:shd w:val="clear" w:color="auto" w:fill="auto"/><w:tcMar><w:top w:w="57" w:type="dxa"/><w:bottom w:w="57" w:type="dxa"/></w:tcMar><w:vAlign w:val="center"/></w:tcPr><w:p wsp:rsidR="00BA2490" wsp:rsidRDefault="00F51652"><w:pPr><w:pStyle w:val="SurveyXactClosedHorizontalChoice"/></w:pPr><w:r><w:t>(9) </w:t></w:r><w:r wsp:rsidRPr="00F51652"><w:rPr><w:rStyle w:val="SurveyXactClosedCheckbox"/></w:rPr><w:sym w:font="Wingdings" w:char="F071"/></w:r></w:p></w:tc><w:tc><w:tcPr><w:tcW w:w="586" w:type="dxa"/><w:shd w:val="clear" w:color="auto" w:fill="auto"/><w:tcMar><w:top w:w="57" w:type="dxa"/><w:bottom w:w="57" w:type="dxa"/></w:tcMar><w:vAlign w:val="center"/></w:tcPr><w:p wsp:rsidR="00BA2490" wsp:rsidRDefault="00F51652"><w:pPr><w:pStyle w:val="SurveyXactClosedHorizontalChoice"/></w:pPr><w:r><w:t>(10) </w:t></w:r><w:r wsp:rsidRPr="00F51652"><w:rPr><w:rStyle w:val="SurveyXactClosedCheckbox"/></w:rPr><w:sym w:font="Wingdings" w:char="F071"/></w:r></w:p></w:tc></w:tr><w:tr wsp:rsidR="00F51652" wsp:rsidTr="00F51652"><w:tc><w:tcPr><w:tcW w:w="2933" w:type="dxa"/><w:shd w:val="clear" w:color="auto" w:fill="auto"/><w:tcMar><w:top w:w="57" w:type="dxa"/><w:bottom w:w="57" w:type="dxa"/></w:tcMar><w:vAlign w:val="center"/></w:tcPr><w:p wsp:rsidR="00BA2490" wsp:rsidRDefault="00F51652"><w:pPr><w:pStyle w:val="SurveyXactBatteryQuestionLine"/></w:pPr><w:r><w:t>Ferdigretter fra eks. Findus, Fjordland</w:t></w:r></w:p></w:tc><w:tc><w:tcPr><w:tcW w:w="586" w:type="dxa"/><w:shd w:val="clear" w:color="auto" w:fill="auto"/><w:tcMar><w:top w:w="57" w:type="dxa"/><w:bottom w:w="57" w:type="dxa"/></w:tcMar><w:vAlign w:val="center"/></w:tcPr><w:p wsp:rsidR="00BA2490" wsp:rsidRDefault="00F51652"><w:pPr><w:pStyle w:val="SurveyXactClosedHorizontalChoice"/></w:pPr><w:r><w:t>(1) </w:t></w:r><w:r wsp:rsidRPr="00F51652"><w:rPr><w:rStyle w:val="SurveyXactClosedCheckbox"/></w:rPr><w:sym w:font="Wingdings" w:char="F071"/></w:r></w:p></w:tc><w:tc><w:tcPr><w:tcW w:w="586" w:type="dxa"/><w:shd w:val="clear" w:color="auto" w:fill="auto"/><w:tcMar><w:top w:w="57" w:type="dxa"/><w:bottom w:w="57" w:type="dxa"/></w:tcMar><w:vAlign w:val="center"/></w:tcPr><w:p wsp:rsidR="00BA2490" wsp:rsidRDefault="00F51652"><w:pPr><w:pStyle w:val="SurveyXactClosedHorizontalChoice"/></w:pPr><w:r><w:t>(2) </w:t></w:r><w:r wsp:rsidRPr="00F51652"><w:rPr><w:rStyle w:val="SurveyXactClosedCheckbox"/></w:rPr><w:sym w:font="Wingdings" w:char="F071"/></w:r></w:p></w:tc><w:tc><w:tcPr><w:tcW w:w="586" w:type="dxa"/><w:shd w:val="clear" w:color="auto" w:fill="auto"/><w:tcMar><w:top w:w="57" w:type="dxa"/><w:bottom w:w="57" w:type="dxa"/></w:tcMar><w:vAlign w:val="center"/></w:tcPr><w:p wsp:rsidR="00BA2490" wsp:rsidRDefault="00F51652"><w:pPr><w:pStyle w:val="SurveyXactClosedHorizontalChoice"/></w:pPr><w:r><w:t>(3) </w:t></w:r><w:r wsp:rsidRPr="00F51652"><w:rPr><w:rStyle w:val="SurveyXactClosedCheckbox"/></w:rPr><w:sym w:font="Wingdings" w:char="F071"/></w:r></w:p></w:tc><w:tc><w:tcPr><w:tcW w:w="586" w:type="dxa"/><w:shd w:val="clear" w:color="auto" w:fill="auto"/><w:tcMar><w:top w:w="57" w:type="dxa"/><w:bottom w:w="57" w:type="dxa"/></w:tcMar><w:vAlign w:val="center"/></w:tcPr><w:p wsp:rsidR="00BA2490" wsp:rsidRDefault="00F51652"><w:pPr><w:pStyle w:val="SurveyXactClosedHorizontalChoice"/></w:pPr><w:r><w:t>(4) </w:t></w:r><w:r wsp:rsidRPr="00F51652"><w:rPr><w:rStyle w:val="SurveyXactClosedCheckbox"/></w:rPr><w:sym w:font="Wingdings" w:char="F071"/></w:r></w:p></w:tc><w:tc><w:tcPr><w:tcW w:w="586" w:type="dxa"/><w:shd w:val="clear" w:color="auto" w:fill="auto"/><w:tcMar><w:top w:w="57" w:type="dxa"/><w:bottom w:w="57" w:type="dxa"/></w:tcMar><w:vAlign w:val="center"/></w:tcPr><w:p wsp:rsidR="00BA2490" wsp:rsidRDefault="00F51652"><w:pPr><w:pStyle w:val="SurveyXactClosedHorizontalChoice"/></w:pPr><w:r><w:t>(5) </w:t></w:r><w:r wsp:rsidRPr="00F51652"><w:rPr><w:rStyle w:val="SurveyXactClosedCheckbox"/></w:rPr><w:sym w:font="Wingdings" w:char="F071"/></w:r></w:p></w:tc><w:tc><w:tcPr><w:tcW w:w="586" w:type="dxa"/><w:shd w:val="clear" w:color="auto" w:fill="auto"/><w:tcMar><w:top w:w="57" w:type="dxa"/><w:bottom w:w="57" w:type="dxa"/></w:tcMar><w:vAlign w:val="center"/></w:tcPr><w:p wsp:rsidR="00BA2490" wsp:rsidRDefault="00F51652"><w:pPr><w:pStyle w:val="SurveyXactClosedHorizontalChoice"/></w:pPr><w:r><w:t>(6) </w:t></w:r><w:r wsp:rsidRPr="00F51652"><w:rPr><w:rStyle w:val="SurveyXactClosedCheckbox"/></w:rPr><w:sym w:font="Wingdings" w:char="F071"/></w:r></w:p></w:tc><w:tc><w:tcPr><w:tcW w:w="586" w:type="dxa"/><w:shd w:val="clear" w:color="auto" w:fill="auto"/><w:tcMar><w:top w:w="57" w:type="dxa"/><w:bottom w:w="57" w:type="dxa"/></w:tcMar><w:vAlign w:val="center"/></w:tcPr><w:p wsp:rsidR="00BA2490" wsp:rsidRDefault="00F51652"><w:pPr><w:pStyle w:val="SurveyXactClosedHorizontalChoice"/></w:pPr><w:r><w:t>(7) </w:t></w:r><w:r wsp:rsidRPr="00F51652"><w:rPr><w:rStyle w:val="SurveyXactClosedCheckbox"/></w:rPr><w:sym w:font="Wingdings" w:char="F071"/></w:r></w:p></w:tc><w:tc><w:tcPr><w:tcW w:w="586" w:type="dxa"/><w:shd w:val="clear" w:color="auto" w:fill="auto"/><w:tcMar><w:top w:w="57" w:type="dxa"/><w:bottom w:w="57" w:type="dxa"/></w:tcMar><w:vAlign w:val="center"/></w:tcPr><w:p wsp:rsidR="00BA2490" wsp:rsidRDefault="00F51652"><w:pPr><w:pStyle w:val="SurveyXactClosedHorizontalChoice"/></w:pPr><w:r><w:t>(8) </w:t></w:r><w:r wsp:rsidRPr="00F51652"><w:rPr><w:rStyle w:val="SurveyXactClosedCheckbox"/></w:rPr><w:sym w:font="Wingdings" w:char="F071"/></w:r></w:p></w:tc><w:tc><w:tcPr><w:tcW w:w="586" w:type="dxa"/><w:shd w:val="clear" w:color="auto" w:fill="auto"/><w:tcMar><w:top w:w="57" w:type="dxa"/><w:bottom w:w="57" w:type="dxa"/></w:tcMar><w:vAlign w:val="center"/></w:tcPr><w:p wsp:rsidR="00BA2490" wsp:rsidRDefault="00F51652"><w:pPr><w:pStyle w:val="SurveyXactClosedHorizontalChoice"/></w:pPr><w:r><w:t>(9) </w:t></w:r><w:r wsp:rsidRPr="00F51652"><w:rPr><w:rStyle w:val="SurveyXactClosedCheckbox"/></w:rPr><w:sym w:font="Wingdings" w:char="F071"/></w:r></w:p></w:tc><w:tc><w:tcPr><w:tcW w:w="586" w:type="dxa"/><w:shd w:val="clear" w:color="auto" w:fill="auto"/><w:tcMar><w:top w:w="57" w:type="dxa"/><w:bottom w:w="57" w:type="dxa"/></w:tcMar><w:vAlign w:val="center"/></w:tcPr><w:p wsp:rsidR="00BA2490" wsp:rsidRDefault="00F51652"><w:pPr><w:pStyle w:val="SurveyXactClosedHorizontalChoice"/></w:pPr><w:r><w:t>(10) </w:t></w:r><w:r wsp:rsidRPr="00F51652"><w:rPr><w:rStyle w:val="SurveyXactClosedCheckbox"/></w:rPr><w:sym w:font="Wingdings" w:char="F071"/></w:r></w:p></w:tc></w:tr><w:tr wsp:rsidR="00F51652" wsp:rsidTr="00F51652"><w:tc><w:tcPr><w:tcW w:w="2933" w:type="dxa"/><w:shd w:val="clear" w:color="auto" w:fill="auto"/><w:tcMar><w:top w:w="57" w:type="dxa"/><w:bottom w:w="57" w:type="dxa"/></w:tcMar><w:vAlign w:val="center"/></w:tcPr><w:p wsp:rsidR="00BA2490" wsp:rsidRDefault="00F51652"><w:pPr><w:pStyle w:val="SurveyXactBatteryQuestionLine"/></w:pPr><w:r><w:t>Pølser</w:t></w:r></w:p></w:tc><w:tc><w:tcPr><w:tcW w:w="586" w:type="dxa"/><w:shd w:val="clear" w:color="auto" w:fill="auto"/><w:tcMar><w:top w:w="57" w:type="dxa"/><w:bottom w:w="57" w:type="dxa"/></w:tcMar><w:vAlign w:val="center"/></w:tcPr><w:p wsp:rsidR="00BA2490" wsp:rsidRDefault="00F51652"><w:pPr><w:pStyle w:val="SurveyXactClosedHorizontalChoice"/></w:pPr><w:r><w:t>(1) </w:t></w:r><w:r wsp:rsidRPr="00F51652"><w:rPr><w:rStyle w:val="SurveyXactClosedCheckbox"/></w:rPr><w:sym w:font="Wingdings" w:char="F071"/></w:r></w:p></w:tc><w:tc><w:tcPr><w:tcW w:w="586" w:type="dxa"/><w:shd w:val="clear" w:color="auto" w:fill="auto"/><w:tcMar><w:top w:w="57" w:type="dxa"/><w:bottom w:w="57" w:type="dxa"/></w:tcMar><w:vAlign w:val="center"/></w:tcPr><w:p wsp:rsidR="00BA2490" wsp:rsidRDefault="00F51652"><w:pPr><w:pStyle w:val="SurveyXactClosedHorizontalChoice"/></w:pPr><w:r><w:t>(2) </w:t></w:r><w:r wsp:rsidRPr="00F51652"><w:rPr><w:rStyle w:val="SurveyXactClosedCheckbox"/></w:rPr><w:sym w:font="Wingdings" w:char="F071"/></w:r></w:p></w:tc><w:tc><w:tcPr><w:tcW w:w="586" w:type="dxa"/><w:shd w:val="clear" w:color="auto" w:fill="auto"/><w:tcMar><w:top w:w="57" w:type="dxa"/><w:bottom w:w="57" w:type="dxa"/></w:tcMar><w:vAlign w:val="center"/></w:tcPr><w:p wsp:rsidR="00BA2490" wsp:rsidRDefault="00F51652"><w:pPr><w:pStyle w:val="SurveyXactClosedHorizontalChoice"/></w:pPr><w:r><w:t>(3) </w:t></w:r><w:r wsp:rsidRPr="00F51652"><w:rPr><w:rStyle w:val="SurveyXactClosedCheckbox"/></w:rPr><w:sym w:font="Wingdings" w:char="F071"/></w:r></w:p></w:tc><w:tc><w:tcPr><w:tcW w:w="586" w:type="dxa"/><w:shd w:val="clear" w:color="auto" w:fill="auto"/><w:tcMar><w:top w:w="57" w:type="dxa"/><w:bottom w:w="57" w:type="dxa"/></w:tcMar><w:vAlign w:val="center"/></w:tcPr><w:p wsp:rsidR="00BA2490" wsp:rsidRDefault="00F51652"><w:pPr><w:pStyle w:val="SurveyXactClosedHorizontalChoice"/></w:pPr><w:r><w:t>(4) </w:t></w:r><w:r wsp:rsidRPr="00F51652"><w:rPr><w:rStyle w:val="SurveyXactClosedCheckbox"/></w:rPr><w:sym w:font="Wingdings" w:char="F071"/></w:r></w:p></w:tc><w:tc><w:tcPr><w:tcW w:w="586" w:type="dxa"/><w:shd w:val="clear" w:color="auto" w:fill="auto"/><w:tcMar><w:top w:w="57" w:type="dxa"/><w:bottom w:w="57" w:type="dxa"/></w:tcMar><w:vAlign w:val="center"/></w:tcPr><w:p wsp:rsidR="00BA2490" wsp:rsidRDefault="00F51652"><w:pPr><w:pStyle w:val="SurveyXactClosedHorizontalChoice"/></w:pPr><w:r><w:t>(5) </w:t></w:r><w:r wsp:rsidRPr="00F51652"><w:rPr><w:rStyle w:val="SurveyXactClosedCheckbox"/></w:rPr><w:sym w:font="Wingdings" w:char="F071"/></w:r></w:p></w:tc><w:tc><w:tcPr><w:tcW w:w="586" w:type="dxa"/><w:shd w:val="clear" w:color="auto" w:fill="auto"/><w:tcMar><w:top w:w="57" w:type="dxa"/><w:bottom w:w="57" w:type="dxa"/></w:tcMar><w:vAlign w:val="center"/></w:tcPr><w:p wsp:rsidR="00BA2490" wsp:rsidRDefault="00F51652"><w:pPr><w:pStyle w:val="SurveyXactClosedHorizontalChoice"/></w:pPr><w:r><w:t>(6) </w:t></w:r><w:r wsp:rsidRPr="00F51652"><w:rPr><w:rStyle w:val="SurveyXactClosedCheckbox"/></w:rPr><w:sym w:font="Wingdings" w:char="F071"/></w:r></w:p></w:tc><w:tc><w:tcPr><w:tcW w:w="586" w:type="dxa"/><w:shd w:val="clear" w:color="auto" w:fill="auto"/><w:tcMar><w:top w:w="57" w:type="dxa"/><w:bottom w:w="57" w:type="dxa"/></w:tcMar><w:vAlign w:val="center"/></w:tcPr><w:p wsp:rsidR="00BA2490" wsp:rsidRDefault="00F51652"><w:pPr><w:pStyle w:val="SurveyXactClosedHorizontalChoice"/></w:pPr><w:r><w:t>(7) </w:t></w:r><w:r wsp:rsidRPr="00F51652"><w:rPr><w:rStyle w:val="SurveyXactClosedCheckbox"/></w:rPr><w:sym w:font="Wingdings" w:char="F071"/></w:r></w:p></w:tc><w:tc><w:tcPr><w:tcW w:w="586" w:type="dxa"/><w:shd w:val="clear" w:color="auto" w:fill="auto"/><w:tcMar><w:top w:w="57" w:type="dxa"/><w:bottom w:w="57" w:type="dxa"/></w:tcMar><w:vAlign w:val="center"/></w:tcPr><w:p wsp:rsidR="00BA2490" wsp:rsidRDefault="00F51652"><w:pPr><w:pStyle w:val="SurveyXactClosedHorizontalChoice"/></w:pPr><w:r><w:t>(8) </w:t></w:r><w:r wsp:rsidRPr="00F51652"><w:rPr><w:rStyle w:val="SurveyXactClosedCheckbox"/></w:rPr><w:sym w:font="Wingdings" w:char="F071"/></w:r></w:p></w:tc><w:tc><w:tcPr><w:tcW w:w="586" w:type="dxa"/><w:shd w:val="clear" w:color="auto" w:fill="auto"/><w:tcMar><w:top w:w="57" w:type="dxa"/><w:bottom w:w="57" w:type="dxa"/></w:tcMar><w:vAlign w:val="center"/></w:tcPr><w:p wsp:rsidR="00BA2490" wsp:rsidRDefault="00F51652"><w:pPr><w:pStyle w:val="SurveyXactClosedHorizontalChoice"/></w:pPr><w:r><w:t>(9) </w:t></w:r><w:r wsp:rsidRPr="00F51652"><w:rPr><w:rStyle w:val="SurveyXactClosedCheckbox"/></w:rPr><w:sym w:font="Wingdings" w:char="F071"/></w:r></w:p></w:tc><w:tc><w:tcPr><w:tcW w:w="586" w:type="dxa"/><w:shd w:val="clear" w:color="auto" w:fill="auto"/><w:tcMar><w:top w:w="57" w:type="dxa"/><w:bottom w:w="57" w:type="dxa"/></w:tcMar><w:vAlign w:val="center"/></w:tcPr><w:p wsp:rsidR="00BA2490" wsp:rsidRDefault="00F51652"><w:pPr><w:pStyle w:val="SurveyXactClosedHorizontalChoice"/></w:pPr><w:r><w:t>(10) </w:t></w:r><w:r wsp:rsidRPr="00F51652"><w:rPr><w:rStyle w:val="SurveyXactClosedCheckbox"/></w:rPr><w:sym w:font="Wingdings" w:char="F071"/></w:r></w:p></w:tc></w:tr><w:tr wsp:rsidR="00F51652" wsp:rsidTr="00F51652"><w:tc><w:tcPr><w:tcW w:w="2933" w:type="dxa"/><w:shd w:val="clear" w:color="auto" w:fill="auto"/><w:tcMar><w:top w:w="57" w:type="dxa"/><w:bottom w:w="57" w:type="dxa"/></w:tcMar><w:vAlign w:val="center"/></w:tcPr><w:p wsp:rsidR="00BA2490" wsp:rsidRDefault="00F51652"><w:pPr><w:pStyle w:val="SurveyXactBatteryQuestionLine"/></w:pPr><w:r><w:t>Pommes frites</w:t></w:r></w:p></w:tc><w:tc><w:tcPr><w:tcW w:w="586" w:type="dxa"/><w:shd w:val="clear" w:color="auto" w:fill="auto"/><w:tcMar><w:top w:w="57" w:type="dxa"/><w:bottom w:w="57" w:type="dxa"/></w:tcMar><w:vAlign w:val="center"/></w:tcPr><w:p wsp:rsidR="00BA2490" wsp:rsidRDefault="00F51652"><w:pPr><w:pStyle w:val="SurveyXactClosedHorizontalChoice"/></w:pPr><w:r><w:t>(1) </w:t></w:r><w:r wsp:rsidRPr="00F51652"><w:rPr><w:rStyle w:val="SurveyXactClosedCheckbox"/></w:rPr><w:sym w:font="Wingdings" w:char="F071"/></w:r></w:p></w:tc><w:tc><w:tcPr><w:tcW w:w="586" w:type="dxa"/><w:shd w:val="clear" w:color="auto" w:fill="auto"/><w:tcMar><w:top w:w="57" w:type="dxa"/><w:bottom w:w="57" w:type="dxa"/></w:tcMar><w:vAlign w:val="center"/></w:tcPr><w:p wsp:rsidR="00BA2490" wsp:rsidRDefault="00F51652"><w:pPr><w:pStyle w:val="SurveyXactClosedHorizontalChoice"/></w:pPr><w:r><w:t>(2) </w:t></w:r><w:r wsp:rsidRPr="00F51652"><w:rPr><w:rStyle w:val="SurveyXactClosedCheckbox"/></w:rPr><w:sym w:font="Wingdings" w:char="F071"/></w:r></w:p></w:tc><w:tc><w:tcPr><w:tcW w:w="586" w:type="dxa"/><w:shd w:val="clear" w:color="auto" w:fill="auto"/><w:tcMar><w:top w:w="57" w:type="dxa"/><w:bottom w:w="57" w:type="dxa"/></w:tcMar><w:vAlign w:val="center"/></w:tcPr><w:p wsp:rsidR="00BA2490" wsp:rsidRDefault="00F51652"><w:pPr><w:pStyle w:val="SurveyXactClosedHorizontalChoice"/></w:pPr><w:r><w:t>(3) </w:t></w:r><w:r wsp:rsidRPr="00F51652"><w:rPr><w:rStyle w:val="SurveyXactClosedCheckbox"/></w:rPr><w:sym w:font="Wingdings" w:char="F071"/></w:r></w:p></w:tc><w:tc><w:tcPr><w:tcW w:w="586" w:type="dxa"/><w:shd w:val="clear" w:color="auto" w:fill="auto"/><w:tcMar><w:top w:w="57" w:type="dxa"/><w:bottom w:w="57" w:type="dxa"/></w:tcMar><w:vAlign w:val="center"/></w:tcPr><w:p wsp:rsidR="00BA2490" wsp:rsidRDefault="00F51652"><w:pPr><w:pStyle w:val="SurveyXactClosedHorizontalChoice"/></w:pPr><w:r><w:t>(4) </w:t></w:r><w:r wsp:rsidRPr="00F51652"><w:rPr><w:rStyle w:val="SurveyXactClosedCheckbox"/></w:rPr><w:sym w:font="Wingdings" w:char="F071"/></w:r></w:p></w:tc><w:tc><w:tcPr><w:tcW w:w="586" w:type="dxa"/><w:shd w:val="clear" w:color="auto" w:fill="auto"/><w:tcMar><w:top w:w="57" w:type="dxa"/><w:bottom w:w="57" w:type="dxa"/></w:tcMar><w:vAlign w:val="center"/></w:tcPr><w:p wsp:rsidR="00BA2490" wsp:rsidRDefault="00F51652"><w:pPr><w:pStyle w:val="SurveyXactClosedHorizontalChoice"/></w:pPr><w:r><w:t>(5) </w:t></w:r><w:r wsp:rsidRPr="00F51652"><w:rPr><w:rStyle w:val="SurveyXactClosedCheckbox"/></w:rPr><w:sym w:font="Wingdings" w:char="F071"/></w:r></w:p></w:tc><w:tc><w:tcPr><w:tcW w:w="586" w:type="dxa"/><w:shd w:val="clear" w:color="auto" w:fill="auto"/><w:tcMar><w:top w:w="57" w:type="dxa"/><w:bottom w:w="57" w:type="dxa"/></w:tcMar><w:vAlign w:val="center"/></w:tcPr><w:p wsp:rsidR="00BA2490" wsp:rsidRDefault="00F51652"><w:pPr><w:pStyle w:val="SurveyXactClosedHorizontalChoice"/></w:pPr><w:r><w:t>(6) </w:t></w:r><w:r wsp:rsidRPr="00F51652"><w:rPr><w:rStyle w:val="SurveyXactClosedCheckbox"/></w:rPr><w:sym w:font="Wingdings" w:char="F071"/></w:r></w:p></w:tc><w:tc><w:tcPr><w:tcW w:w="586" w:type="dxa"/><w:shd w:val="clear" w:color="auto" w:fill="auto"/><w:tcMar><w:top w:w="57" w:type="dxa"/><w:bottom w:w="57" w:type="dxa"/></w:tcMar><w:vAlign w:val="center"/></w:tcPr><w:p wsp:rsidR="00BA2490" wsp:rsidRDefault="00F51652"><w:pPr><w:pStyle w:val="SurveyXactClosedHorizontalChoice"/></w:pPr><w:r><w:t>(7) </w:t></w:r><w:r wsp:rsidRPr="00F51652"><w:rPr><w:rStyle w:val="SurveyXactClosedCheckbox"/></w:rPr><w:sym w:font="Wingdings" w:char="F071"/></w:r></w:p></w:tc><w:tc><w:tcPr><w:tcW w:w="586" w:type="dxa"/><w:shd w:val="clear" w:color="auto" w:fill="auto"/><w:tcMar><w:top w:w="57" w:type="dxa"/><w:bottom w:w="57" w:type="dxa"/></w:tcMar><w:vAlign w:val="center"/></w:tcPr><w:p wsp:rsidR="00BA2490" wsp:rsidRDefault="00F51652"><w:pPr><w:pStyle w:val="SurveyXactClosedHorizontalChoice"/></w:pPr><w:r><w:t>(8) </w:t></w:r><w:r wsp:rsidRPr="00F51652"><w:rPr><w:rStyle w:val="SurveyXactClosedCheckbox"/></w:rPr><w:sym w:font="Wingdings" w:char="F071"/></w:r></w:p></w:tc><w:tc><w:tcPr><w:tcW w:w="586" w:type="dxa"/><w:shd w:val="clear" w:color="auto" w:fill="auto"/><w:tcMar><w:top w:w="57" w:type="dxa"/><w:bottom w:w="57" w:type="dxa"/></w:tcMar><w:vAlign w:val="center"/></w:tcPr><w:p wsp:rsidR="00BA2490" wsp:rsidRDefault="00F51652"><w:pPr><w:pStyle w:val="SurveyXactClosedHorizontalChoice"/></w:pPr><w:r><w:t>(9) </w:t></w:r><w:r wsp:rsidRPr="00F51652"><w:rPr><w:rStyle w:val="SurveyXactClosedCheckbox"/></w:rPr><w:sym w:font="Wingdings" w:char="F071"/></w:r></w:p></w:tc><w:tc><w:tcPr><w:tcW w:w="586" w:type="dxa"/><w:shd w:val="clear" w:color="auto" w:fill="auto"/><w:tcMar><w:top w:w="57" w:type="dxa"/><w:bottom w:w="57" w:type="dxa"/></w:tcMar><w:vAlign w:val="center"/></w:tcPr><w:p wsp:rsidR="00BA2490" wsp:rsidRDefault="00F51652"><w:pPr><w:pStyle w:val="SurveyXactClosedHorizontalChoice"/></w:pPr><w:r><w:t>(10) </w:t></w:r><w:r wsp:rsidRPr="00F51652"><w:rPr><w:rStyle w:val="SurveyXactClosedCheckbox"/></w:rPr><w:sym w:font="Wingdings" w:char="F071"/></w:r></w:p></w:tc></w:tr><w:tr wsp:rsidR="00F51652" wsp:rsidTr="00F51652"><w:tc><w:tcPr><w:tcW w:w="2933" w:type="dxa"/><w:shd w:val="clear" w:color="auto" w:fill="auto"/><w:tcMar><w:top w:w="57" w:type="dxa"/><w:bottom w:w="57" w:type="dxa"/></w:tcMar><w:vAlign w:val="center"/></w:tcPr><w:p wsp:rsidR="00BA2490" wsp:rsidRDefault="00F51652"><w:pPr><w:pStyle w:val="SurveyXactBatteryQuestionLine"/></w:pPr><w:r><w:t>Hamburger/karbonade/kjøttkake/kjøttpudding</w:t></w:r></w:p></w:tc><w:tc><w:tcPr><w:tcW w:w="586" w:type="dxa"/><w:shd w:val="clear" w:color="auto" w:fill="auto"/><w:tcMar><w:top w:w="57" w:type="dxa"/><w:bottom w:w="57" w:type="dxa"/></w:tcMar><w:vAlign w:val="center"/></w:tcPr><w:p wsp:rsidR="00BA2490" wsp:rsidRDefault="00F51652"><w:pPr><w:pStyle w:val="SurveyXactClosedHorizontalChoice"/></w:pPr><w:r><w:t>(1) </w:t></w:r><w:r wsp:rsidRPr="00F51652"><w:rPr><w:rStyle w:val="SurveyXactClosedCheckbox"/></w:rPr><w:sym w:font="Wingdings" w:char="F071"/></w:r></w:p></w:tc><w:tc><w:tcPr><w:tcW w:w="586" w:type="dxa"/><w:shd w:val="clear" w:color="auto" w:fill="auto"/><w:tcMar><w:top w:w="57" w:type="dxa"/><w:bottom w:w="57" w:type="dxa"/></w:tcMar><w:vAlign w:val="center"/></w:tcPr><w:p wsp:rsidR="00BA2490" wsp:rsidRDefault="00F51652"><w:pPr><w:pStyle w:val="SurveyXactClosedHorizontalChoice"/></w:pPr><w:r><w:t>(2) </w:t></w:r><w:r wsp:rsidRPr="00F51652"><w:rPr><w:rStyle w:val="SurveyXactClosedCheckbox"/></w:rPr><w:sym w:font="Wingdings" w:char="F071"/></w:r></w:p></w:tc><w:tc><w:tcPr><w:tcW w:w="586" w:type="dxa"/><w:shd w:val="clear" w:color="auto" w:fill="auto"/><w:tcMar><w:top w:w="57" w:type="dxa"/><w:bottom w:w="57" w:type="dxa"/></w:tcMar><w:vAlign w:val="center"/></w:tcPr><w:p wsp:rsidR="00BA2490" wsp:rsidRDefault="00F51652"><w:pPr><w:pStyle w:val="SurveyXactClosedHorizontalChoice"/></w:pPr><w:r><w:t>(3) </w:t></w:r><w:r wsp:rsidRPr="00F51652"><w:rPr><w:rStyle w:val="SurveyXactClosedCheckbox"/></w:rPr><w:sym w:font="Wingdings" w:char="F071"/></w:r></w:p></w:tc><w:tc><w:tcPr><w:tcW w:w="586" w:type="dxa"/><w:shd w:val="clear" w:color="auto" w:fill="auto"/><w:tcMar><w:top w:w="57" w:type="dxa"/><w:bottom w:w="57" w:type="dxa"/></w:tcMar><w:vAlign w:val="center"/></w:tcPr><w:p wsp:rsidR="00BA2490" wsp:rsidRDefault="00F51652"><w:pPr><w:pStyle w:val="SurveyXactClosedHorizontalChoice"/></w:pPr><w:r><w:t>(4) </w:t></w:r><w:r wsp:rsidRPr="00F51652"><w:rPr><w:rStyle w:val="SurveyXactClosedCheckbox"/></w:rPr><w:sym w:font="Wingdings" w:char="F071"/></w:r></w:p></w:tc><w:tc><w:tcPr><w:tcW w:w="586" w:type="dxa"/><w:shd w:val="clear" w:color="auto" w:fill="auto"/><w:tcMar><w:top w:w="57" w:type="dxa"/><w:bottom w:w="57" w:type="dxa"/></w:tcMar><w:vAlign w:val="center"/></w:tcPr><w:p wsp:rsidR="00BA2490" wsp:rsidRDefault="00F51652"><w:pPr><w:pStyle w:val="SurveyXactClosedHorizontalChoice"/></w:pPr><w:r><w:t>(5) </w:t></w:r><w:r wsp:rsidRPr="00F51652"><w:rPr><w:rStyle w:val="SurveyXactClosedCheckbox"/></w:rPr><w:sym w:font="Wingdings" w:char="F071"/></w:r></w:p></w:tc><w:tc><w:tcPr><w:tcW w:w="586" w:type="dxa"/><w:shd w:val="clear" w:color="auto" w:fill="auto"/><w:tcMar><w:top w:w="57" w:type="dxa"/><w:bottom w:w="57" w:type="dxa"/></w:tcMar><w:vAlign w:val="center"/></w:tcPr><w:p wsp:rsidR="00BA2490" wsp:rsidRDefault="00F51652"><w:pPr><w:pStyle w:val="SurveyXactClosedHorizontalChoice"/></w:pPr><w:r><w:t>(6) </w:t></w:r><w:r wsp:rsidRPr="00F51652"><w:rPr><w:rStyle w:val="SurveyXactClosedCheckbox"/></w:rPr><w:sym w:font="Wingdings" w:char="F071"/></w:r></w:p></w:tc><w:tc><w:tcPr><w:tcW w:w="586" w:type="dxa"/><w:shd w:val="clear" w:color="auto" w:fill="auto"/><w:tcMar><w:top w:w="57" w:type="dxa"/><w:bottom w:w="57" w:type="dxa"/></w:tcMar><w:vAlign w:val="center"/></w:tcPr><w:p wsp:rsidR="00BA2490" wsp:rsidRDefault="00F51652"><w:pPr><w:pStyle w:val="SurveyXactClosedHorizontalChoice"/></w:pPr><w:r><w:t>(7) </w:t></w:r><w:r wsp:rsidRPr="00F51652"><w:rPr><w:rStyle w:val="SurveyXactClosedCheckbox"/></w:rPr><w:sym w:font="Wingdings" w:char="F071"/></w:r></w:p></w:tc><w:tc><w:tcPr><w:tcW w:w="586" w:type="dxa"/><w:shd w:val="clear" w:color="auto" w:fill="auto"/><w:tcMar><w:top w:w="57" w:type="dxa"/><w:bottom w:w="57" w:type="dxa"/></w:tcMar><w:vAlign w:val="center"/></w:tcPr><w:p wsp:rsidR="00BA2490" wsp:rsidRDefault="00F51652"><w:pPr><w:pStyle w:val="SurveyXactClosedHorizontalChoice"/></w:pPr><w:r><w:t>(8) </w:t></w:r><w:r wsp:rsidRPr="00F51652"><w:rPr><w:rStyle w:val="SurveyXactClosedCheckbox"/></w:rPr><w:sym w:font="Wingdings" w:char="F071"/></w:r></w:p></w:tc><w:tc><w:tcPr><w:tcW w:w="586" w:type="dxa"/><w:shd w:val="clear" w:color="auto" w:fill="auto"/><w:tcMar><w:top w:w="57" w:type="dxa"/><w:bottom w:w="57" w:type="dxa"/></w:tcMar><w:vAlign w:val="center"/></w:tcPr><w:p wsp:rsidR="00BA2490" wsp:rsidRDefault="00F51652"><w:pPr><w:pStyle w:val="SurveyXactClosedHorizontalChoice"/></w:pPr><w:r><w:t>(9) </w:t></w:r><w:r wsp:rsidRPr="00F51652"><w:rPr><w:rStyle w:val="SurveyXactClosedCheckbox"/></w:rPr><w:sym w:font="Wingdings" w:char="F071"/></w:r></w:p></w:tc><w:tc><w:tcPr><w:tcW w:w="586" w:type="dxa"/><w:shd w:val="clear" w:color="auto" w:fill="auto"/><w:tcMar><w:top w:w="57" w:type="dxa"/><w:bottom w:w="57" w:type="dxa"/></w:tcMar><w:vAlign w:val="center"/></w:tcPr><w:p wsp:rsidR="00BA2490" wsp:rsidRDefault="00F51652"><w:pPr><w:pStyle w:val="SurveyXactClosedHorizontalChoice"/></w:pPr><w:r><w:t>(10) </w:t></w:r><w:r wsp:rsidRPr="00F51652"><w:rPr><w:rStyle w:val="SurveyXactClosedCheckbox"/></w:rPr><w:sym w:font="Wingdings" w:char="F071"/></w:r></w:p></w:tc></w:tr><w:tr wsp:rsidR="00F51652" wsp:rsidTr="00F51652"><w:tc><w:tcPr><w:tcW w:w="2933" w:type="dxa"/><w:shd w:val="clear" w:color="auto" w:fill="auto"/><w:tcMar><w:top w:w="57" w:type="dxa"/><w:bottom w:w="57" w:type="dxa"/></w:tcMar><w:vAlign w:val="center"/></w:tcPr><w:p wsp:rsidR="00BA2490" wsp:rsidRDefault="00F51652"><w:pPr><w:pStyle w:val="SurveyXactBatteryQuestionLine"/></w:pPr><w:r><w:t>Kjøttdeigbaserte </w:t></w:r><w:r><w:t>middagsretter (eks. taco, pasta)</w:t></w:r></w:p></w:tc><w:tc><w:tcPr><w:tcW w:w="586" w:type="dxa"/><w:shd w:val="clear" w:color="auto" w:fill="auto"/><w:tcMar><w:top w:w="57" w:type="dxa"/><w:bottom w:w="57" w:type="dxa"/></w:tcMar><w:vAlign w:val="center"/></w:tcPr><w:p wsp:rsidR="00BA2490" wsp:rsidRDefault="00F51652"><w:pPr><w:pStyle w:val="SurveyXactClosedHorizontalChoice"/></w:pPr><w:r><w:t>(1) </w:t></w:r><w:r wsp:rsidRPr="00F51652"><w:rPr><w:rStyle w:val="SurveyXactClosedCheckbox"/></w:rPr><w:sym w:font="Wingdings" w:char="F071"/></w:r></w:p></w:tc><w:tc><w:tcPr><w:tcW w:w="586" w:type="dxa"/><w:shd w:val="clear" w:color="auto" w:fill="auto"/><w:tcMar><w:top w:w="57" w:type="dxa"/><w:bottom w:w="57" w:type="dxa"/></w:tcMar><w:vAlign w:val="center"/></w:tcPr><w:p wsp:rsidR="00BA2490" wsp:rsidRDefault="00F51652"><w:pPr><w:pStyle w:val="SurveyXactClosedHorizontalChoice"/></w:pPr><w:r><w:t>(2) </w:t></w:r><w:r wsp:rsidRPr="00F51652"><w:rPr><w:rStyle w:val="SurveyXactClosedCheckbox"/></w:rPr><w:sym w:font="Wingdings" w:char="F071"/></w:r></w:p></w:tc><w:tc><w:tcPr><w:tcW w:w="586" w:type="dxa"/><w:shd w:val="clear" w:color="auto" w:fill="auto"/><w:tcMar><w:top w:w="57" w:type="dxa"/><w:bottom w:w="57" w:type="dxa"/></w:tcMar><w:vAlign w:val="center"/></w:tcPr><w:p wsp:rsidR="00BA2490" wsp:rsidRDefault="00F51652"><w:pPr><w:pStyle w:val="SurveyXactClosedHorizontalChoice"/></w:pPr><w:r><w:t>(3) </w:t></w:r><w:r wsp:rsidRPr="00F51652"><w:rPr><w:rStyle w:val="SurveyXactClosedCheckbox"/></w:rPr><w:sym w:font="Wingdings" w:char="F071"/></w:r></w:p></w:tc><w:tc><w:tcPr><w:tcW w:w="586" w:type="dxa"/><w:shd w:val="clear" w:color="auto" w:fill="auto"/><w:tcMar><w:top w:w="57" w:type="dxa"/><w:bottom w:w="57" w:type="dxa"/></w:tcMar><w:vAlign w:val="center"/></w:tcPr><w:p wsp:rsidR="00BA2490" wsp:rsidRDefault="00F51652"><w:pPr><w:pStyle w:val="SurveyXactClosedHorizontalChoice"/></w:pPr><w:r><w:t>(4) </w:t></w:r><w:r wsp:rsidRPr="00F51652"><w:rPr><w:rStyle w:val="SurveyXactClosedCheckbox"/></w:rPr><w:sym w:font="Wingdings" w:char="F071"/></w:r></w:p></w:tc><w:tc><w:tcPr><w:tcW w:w="586" w:type="dxa"/><w:shd w:val="clear" w:color="auto" w:fill="auto"/><w:tcMar><w:top w:w="57" w:type="dxa"/><w:bottom w:w="57" w:type="dxa"/></w:tcMar><w:vAlign w:val="center"/></w:tcPr><w:p wsp:rsidR="00BA2490" wsp:rsidRDefault="00F51652"><w:pPr><w:pStyle w:val="SurveyXactClosedHorizontalChoice"/></w:pPr><w:r><w:t>(5) </w:t></w:r><w:r wsp:rsidRPr="00F51652"><w:rPr><w:rStyle w:val="SurveyXactClosedCheckbox"/></w:rPr><w:sym w:font="Wingdings" w:char="F071"/></w:r></w:p></w:tc><w:tc><w:tcPr><w:tcW w:w="586" w:type="dxa"/><w:shd w:val="clear" w:color="auto" w:fill="auto"/><w:tcMar><w:top w:w="57" w:type="dxa"/><w:bottom w:w="57" w:type="dxa"/></w:tcMar><w:vAlign w:val="center"/></w:tcPr><w:p wsp:rsidR="00BA2490" wsp:rsidRDefault="00F51652"><w:pPr><w:pStyle w:val="SurveyXactClosedHorizontalChoice"/></w:pPr><w:r><w:t>(6) </w:t></w:r><w:r wsp:rsidRPr="00F51652"><w:rPr><w:rStyle w:val="SurveyXactClosedCheckbox"/></w:rPr><w:sym w:font="Wingdings" w:char="F071"/></w:r></w:p></w:tc><w:tc><w:tcPr><w:tcW w:w="586" w:type="dxa"/><w:shd w:val="clear" w:color="auto" w:fill="auto"/><w:tcMar><w:top w:w="57" w:type="dxa"/><w:bottom w:w="57" w:type="dxa"/></w:tcMar><w:vAlign w:val="center"/></w:tcPr><w:p wsp:rsidR="00BA2490" wsp:rsidRDefault="00F51652"><w:pPr><w:pStyle w:val="SurveyXactClosedHorizontalChoice"/></w:pPr><w:r><w:t>(7) </w:t></w:r><w:r wsp:rsidRPr="00F51652"><w:rPr><w:rStyle w:val="SurveyXactClosedCheckbox"/></w:rPr><w:sym w:font="Wingdings" w:char="F071"/></w:r></w:p></w:tc><w:tc><w:tcPr><w:tcW w:w="586" w:type="dxa"/><w:shd w:val="clear" w:color="auto" w:fill="auto"/><w:tcMar><w:top w:w="57" w:type="dxa"/><w:bottom w:w="57" w:type="dxa"/></w:tcMar><w:vAlign w:val="center"/></w:tcPr><w:p wsp:rsidR="00BA2490" wsp:rsidRDefault="00F51652"><w:pPr><w:pStyle w:val="SurveyXactClosedHorizontalChoice"/></w:pPr><w:r><w:t>(8) </w:t></w:r><w:r wsp:rsidRPr="00F51652"><w:rPr><w:rStyle w:val="SurveyXactClosedCheckbox"/></w:rPr><w:sym w:font="Wingdings" w:char="F071"/></w:r></w:p></w:tc><w:tc><w:tcPr><w:tcW w:w="586" w:type="dxa"/><w:shd w:val="clear" w:color="auto" w:fill="auto"/><w:tcMar><w:top w:w="57" w:type="dxa"/><w:bottom w:w="57" w:type="dxa"/></w:tcMar><w:vAlign w:val="center"/></w:tcPr><w:p wsp:rsidR="00BA2490" wsp:rsidRDefault="00F51652"><w:pPr><w:pStyle w:val="SurveyXactClosedHorizontalChoice"/></w:pPr><w:r><w:t>(9) </w:t></w:r><w:r wsp:rsidRPr="00F51652"><w:rPr><w:rStyle w:val="SurveyXactClosedCheckbox"/></w:rPr><w:sym w:font="Wingdings" w:char="F071"/></w:r></w:p></w:tc><w:tc><w:tcPr><w:tcW w:w="586" w:type="dxa"/><w:shd w:val="clear" w:color="auto" w:fill="auto"/><w:tcMar><w:top w:w="57" w:type="dxa"/><w:bottom w:w="57" w:type="dxa"/></w:tcMar><w:vAlign w:val="center"/></w:tcPr><w:p wsp:rsidR="00BA2490" wsp:rsidRDefault="00F51652"><w:pPr><w:pStyle w:val="SurveyXactClosedHorizontalChoice"/></w:pPr><w:r><w:t>(10) </w:t></w:r><w:r wsp:rsidRPr="00F51652"><w:rPr><w:rStyle w:val="SurveyXactClosedCheckbox"/></w:rPr><w:sym w:font="Wingdings" w:char="F071"/></w:r></w:p></w:tc></w:tr><w:tr wsp:rsidR="00F51652" wsp:rsidTr="00F51652"><w:tc><w:tcPr><w:tcW w:w="2933" w:type="dxa"/><w:shd w:val="clear" w:color="auto" w:fill="auto"/><w:tcMar><w:top w:w="57" w:type="dxa"/><w:bottom w:w="57" w:type="dxa"/></w:tcMar><w:vAlign w:val="center"/></w:tcPr><w:p wsp:rsidR="00BA2490" wsp:rsidRDefault="00F51652"><w:pPr><w:pStyle w:val="SurveyXactBatteryQuestionLine"/></w:pPr><w:r><w:t>Fiskepinner/</w:t></w:r><w:proofErr w:type="spellStart"/><w:r><w:t>fiskekake</w:t></w:r><w:proofErr w:type="spellEnd"/><w:r><w:t>/fiskepudding</w:t></w:r></w:p></w:tc><w:tc><w:tcPr><w:tcW w:w="586" w:type="dxa"/><w:shd w:val="clear" w:color="auto" w:fill="auto"/><w:tcMar><w:top w:w="57" w:type="dxa"/><w:bottom w:w="57" w:type="dxa"/></w:tcMar><w:vAlign w:val="center"/></w:tcPr><w:p wsp:rsidR="00BA2490" wsp:rsidRDefault="00F51652"><w:pPr><w:pStyle w:val="SurveyXactClosedHorizontalChoice"/></w:pPr><w:r><w:t>(1) </w:t></w:r><w:r wsp:rsidRPr="00F51652"><w:rPr><w:rStyle w:val="SurveyXactClosedCheckbox"/></w:rPr><w:sym w:font="Wingdings" w:char="F071"/></w:r></w:p></w:tc><w:tc><w:tcPr><w:tcW w:w="586" w:type="dxa"/><w:shd w:val="clear" w:color="auto" w:fill="auto"/><w:tcMar><w:top w:w="57" w:type="dxa"/><w:bottom w:w="57" w:type="dxa"/></w:tcMar><w:vAlign w:val="center"/></w:tcPr><w:p wsp:rsidR="00BA2490" wsp:rsidRDefault="00F51652"><w:pPr><w:pStyle w:val="SurveyXactClosedHorizontalChoice"/></w:pPr><w:r><w:t>(2) </w:t></w:r><w:r wsp:rsidRPr="00F51652"><w:rPr><w:rStyle w:val="SurveyXactClosedCheckbox"/></w:rPr><w:sym w:font="Wingdings" w:char="F071"/></w:r></w:p></w:tc><w:tc><w:tcPr><w:tcW w:w="586" w:type="dxa"/><w:shd w:val="clear" w:color="auto" w:fill="auto"/><w:tcMar><w:top w:w="57" w:type="dxa"/><w:bottom w:w="57" w:type="dxa"/></w:tcMar><w:vAlign w:val="center"/></w:tcPr><w:p wsp:rsidR="00BA2490" wsp:rsidRDefault="00F51652"><w:pPr><w:pStyle w:val="SurveyXactClosedHorizontalChoice"/></w:pPr><w:r><w:t>(3) </w:t></w:r><w:r wsp:rsidRPr="00F51652"><w:rPr><w:rStyle w:val="SurveyXactClosedCheckbox"/></w:rPr><w:sym w:font="Wingdings" w:char="F071"/></w:r></w:p></w:tc><w:tc><w:tcPr><w:tcW w:w="586" w:type="dxa"/><w:shd w:val="clear" w:color="auto" w:fill="auto"/><w:tcMar><w:top w:w="57" w:type="dxa"/><w:bottom w:w="57" w:type="dxa"/></w:tcMar><w:vAlign w:val="center"/></w:tcPr><w:p wsp:rsidR="00BA2490" wsp:rsidRDefault="00F51652"><w:pPr><w:pStyle w:val="SurveyXactClosedHorizontalChoice"/></w:pPr><w:r><w:t>(4) </w:t></w:r><w:r wsp:rsidRPr="00F51652"><w:rPr><w:rStyle w:val="SurveyXactClosedCheckbox"/></w:rPr><w:sym w:font="Wingdings" w:char="F071"/></w:r></w:p></w:tc><w:tc><w:tcPr><w:tcW w:w="586" w:type="dxa"/><w:shd w:val="clear" w:color="auto" w:fill="auto"/><w:tcMar><w:top w:w="57" w:type="dxa"/><w:bottom w:w="57" w:type="dxa"/></w:tcMar><w:vAlign w:val="center"/></w:tcPr><w:p wsp:rsidR="00BA2490" wsp:rsidRDefault="00F51652"><w:pPr><w:pStyle w:val="SurveyXactClosedHorizontalChoice"/></w:pPr><w:r><w:t>(5) </w:t></w:r><w:r wsp:rsidRPr="00F51652"><w:rPr><w:rStyle w:val="SurveyXactClosedCheckbox"/></w:rPr><w:sym w:font="Wingdings" w:char="F071"/></w:r></w:p></w:tc><w:tc><w:tcPr><w:tcW w:w="586" w:type="dxa"/><w:shd w:val="clear" w:color="auto" w:fill="auto"/><w:tcMar><w:top w:w="57" w:type="dxa"/><w:bottom w:w="57" w:type="dxa"/></w:tcMar><w:vAlign w:val="center"/></w:tcPr><w:p wsp:rsidR="00BA2490" wsp:rsidRDefault="00F51652"><w:pPr><w:pStyle w:val="SurveyXactClosedHorizontalChoice"/></w:pPr><w:r><w:t>(6) </w:t></w:r><w:r wsp:rsidRPr="00F51652"><w:rPr><w:rStyle w:val="SurveyXactClosedCheckbox"/></w:rPr><w:sym w:font="Wingdings" w:char="F071"/></w:r></w:p></w:tc><w:tc><w:tcPr><w:tcW w:w="586" w:type="dxa"/><w:shd w:val="clear" w:color="auto" w:fill="auto"/><w:tcMar><w:top w:w="57" w:type="dxa"/><w:bottom w:w="57" w:type="dxa"/></w:tcMar><w:vAlign w:val="center"/></w:tcPr><w:p wsp:rsidR="00BA2490" wsp:rsidRDefault="00F51652"><w:pPr><w:pStyle w:val="SurveyXactClosedHorizontalChoice"/></w:pPr><w:r><w:t>(7) </w:t></w:r><w:r wsp:rsidRPr="00F51652"><w:rPr><w:rStyle w:val="SurveyXactClosedCheckbox"/></w:rPr><w:sym w:font="Wingdings" w:char="F071"/></w:r></w:p></w:tc><w:tc><w:tcPr><w:tcW w:w="586" w:type="dxa"/><w:shd w:val="clear" w:color="auto" w:fill="auto"/><w:tcMar><w:top w:w="57" w:type="dxa"/><w:bottom w:w="57" w:type="dxa"/></w:tcMar><w:vAlign w:val="center"/></w:tcPr><w:p wsp:rsidR="00BA2490" wsp:rsidRDefault="00F51652"><w:pPr><w:pStyle w:val="SurveyXactClosedHorizontalChoice"/></w:pPr><w:r><w:t>(8) </w:t></w:r><w:r wsp:rsidRPr="00F51652"><w:rPr><w:rStyle w:val="SurveyXactClosedCheckbox"/></w:rPr><w:sym w:font="Wingdings" w:char="F071"/></w:r></w:p></w:tc><w:tc><w:tcPr><w:tcW w:w="586" w:type="dxa"/><w:shd w:val="clear" w:color="auto" w:fill="auto"/><w:tcMar><w:top w:w="57" w:type="dxa"/><w:bottom w:w="57" w:type="dxa"/></w:tcMar><w:vAlign w:val="center"/></w:tcPr><w:p wsp:rsidR="00BA2490" wsp:rsidRDefault="00F51652"><w:pPr><w:pStyle w:val="SurveyXactClosedHorizontalChoice"/></w:pPr><w:r><w:t>(9) </w:t></w:r><w:r wsp:rsidRPr="00F51652"><w:rPr><w:rStyle w:val="SurveyXactClosedCheckbox"/></w:rPr><w:sym w:font="Wingdings" w:char="F071"/></w:r></w:p></w:tc><w:tc><w:tcPr><w:tcW w:w="586" w:type="dxa"/><w:shd w:val="clear" w:color="auto" w:fill="auto"/><w:tcMar><w:top w:w="57" w:type="dxa"/><w:bottom w:w="57" w:type="dxa"/></w:tcMar><w:vAlign w:val="center"/></w:tcPr><w:p wsp:rsidR="00BA2490" wsp:rsidRDefault="00F51652"><w:pPr><w:pStyle w:val="SurveyXactClosedHorizontalChoice"/></w:pPr><w:r><w:t>(10) </w:t></w:r><w:r wsp:rsidRPr="00F51652"><w:rPr><w:rStyle w:val="SurveyXactClosedCheckbox"/></w:rPr><w:sym w:font="Wingdings" w:char="F071"/></w:r></w:p></w:tc></w:tr></w:tbl><w:p wsp:rsidR="00BA2490" wsp:rsidRDefault="00F51652"><w:r><w:br/></w:r></w:p></wx:sub-section><wx:sub-section><w:p wsp:rsidR="00BA2490" wsp:rsidRDefault="00F51652"><w:pPr><w:pStyle w:val="SurveyXactQuestionTitle"/></w:pPr><w:r><w:t>Hvor ofte spiser du?</w:t></w:r></w:p><w:tbl><w:tblPr><w:tblW w:w="0" w:type="auto"/><w:tblLayout w:type="Fixed"/><w:tblCellMar><w:left w:w="0" w:type="dxa"/><w:right w:w="0" w:type="dxa"/></w:tblCellMar><w:tblLook w:val="01E0"/></w:tblPr><w:tblGrid><w:gridCol w:w="2933"/><w:gridCol w:w="586"/><w:gridCol w:w="586"/><w:gridCol w:w="586"/><w:gridCol w:w="586"/><w:gridCol w:w="586"/><w:gridCol w:w="586"/><w:gridCol w:w="586"/><w:gridCol w:w="586"/><w:gridCol w:w="586"/><w:gridCol w:w="586"/></w:tblGrid><w:tr wsp:rsidR="00F51652" wsp:rsidTr="00F51652"><w:trPr><w:tblHeader/></w:trPr><w:tc><w:tcPr><w:tcW w:w="2933" w:type="dxa"/><w:shd w:val="clear" w:color="auto" w:fill="auto"/><w:tcMar><w:top w:w="57" w:type="dxa"/><w:bottom w:w="57" w:type="dxa"/></w:tcMar><w:vAlign w:val="center"/></w:tcPr><w:p wsp:rsidR="00BA2490" wsp:rsidRDefault="00BA2490"/></w:tc><w:tc><w:tcPr><w:tcW w:w="586" w:type="dxa"/><w:shd w:val="clear" w:color="auto" w:fill="auto"/><w:tcMar><w:top w:w="57" w:type="dxa"/><w:bottom w:w="57" w:type="dxa"/></w:tcMar><w:vAlign w:val="center"/></w:tcPr><w:p wsp:rsidR="00BA2490" wsp:rsidRDefault="00F51652"><w:pPr><w:pStyle w:val="SurveyXactHorizontalChoiceHeading"/></w:pPr><w:r><w:t>Aldri</w:t></w:r></w:p></w:tc><w:tc><w:tcPr><w:tcW w:w="586" w:type="dxa"/><w:shd w:val="clear" w:color="auto" w:fill="auto"/><w:tcMar><w:top w:w="57" w:type="dxa"/><w:bottom w:w="57" w:type="dxa"/></w:tcMar><w:vAlign w:val="center"/></w:tcPr><w:p wsp:rsidR="00BA2490" wsp:rsidRDefault="00F51652"><w:pPr><w:pStyle w:val="SurveyXactHorizontalChoiceHeading"/></w:pPr><w:r><w:t>Mindre enn 1 g/uke</w:t></w:r></w:p></w:tc><w:tc><w:tcPr><w:tcW w:w="586" w:type="dxa"/><w:shd w:val="clear" w:color="auto" w:fill="auto"/><w:tcMar><w:top w:w="57" w:type="dxa"/><w:bottom w:w="57" w:type="dxa"/></w:tcMar><w:vAlign w:val="center"/></w:tcPr><w:p wsp:rsidR="00BA2490" wsp:rsidRDefault="00F51652"><w:pPr><w:pStyle w:val="SurveyXactHorizontalChoiceHeading"/></w:pPr><w:r><w:t>1 g/uke</w:t></w:r></w:p></w:tc><w:tc><w:tcPr><w:tcW w:w="586" w:type="dxa"/><w:shd w:val="clear" w:color="auto" w:fill="auto"/><w:tcMar><w:top w:w="57" w:type="dxa"/><w:bottom w:w="57" w:type="dxa"/></w:tcMar><w:vAlign w:val="center"/></w:tcPr><w:p wsp:rsidR="00BA2490" wsp:rsidRDefault="00F51652"><w:pPr><w:pStyle w:val="SurveyXactHorizontalChoiceHeading"/></w:pPr><w:r><w:t>2 g/uke</w:t></w:r></w:p></w:tc><w:tc><w:tcPr><w:tcW w:w="586" w:type="dxa"/><w:shd w:val="clear" w:color="auto" w:fill="auto"/><w:tcMar><w:top w:w="57" w:type="dxa"/><w:bottom w:w="57" w:type="dxa"/></w:tcMar><w:vAlign w:val="center"/></w:tcPr><w:p wsp:rsidR="00BA2490" wsp:rsidRDefault="00F51652"><w:pPr><w:pStyle w:val="SurveyXactHorizontalChoiceHeading"/></w:pPr><w:r><w:t>3 g/uke</w:t></w:r></w:p></w:tc><w:tc><w:tcPr><w:tcW w:w="586" w:type="dxa"/><w:shd w:val="clear" w:color="auto" w:fill="auto"/><w:tcMar><w:top w:w="57" w:type="dxa"/><w:bottom w:w="57" w:type="dxa"/></w:tcMar><w:vAlign w:val="center"/></w:tcPr><w:p wsp:rsidR="00BA2490" wsp:rsidRDefault="00F51652"><w:pPr><w:pStyle w:val="SurveyXactHorizontalChoiceHeading"/></w:pPr><w:r><w:t>4 g/uke</w:t></w:r></w:p></w:tc><w:tc><w:tcPr><w:tcW w:w="586" w:type="dxa"/><w:shd w:val="clear" w:color="auto" w:fill="auto"/><w:tcMar><w:top w:w="57" w:type="dxa"/><w:bottom w:w="57" w:type="dxa"/></w:tcMar><w:vAlign w:val="center"/></w:tcPr><w:p wsp:rsidR="00BA2490" wsp:rsidRDefault="00F51652"><w:pPr><w:pStyle w:val="SurveyXactHorizontalChoiceHeading"/></w:pPr><w:r><w:t>5 g/uke</w:t></w:r></w:p></w:tc><w:tc><w:tcPr><w:tcW w:w="586" w:type="dxa"/><w:shd w:val="clear" w:color="auto" w:fill="auto"/><w:tcMar><w:top w:w="57" w:type="dxa"/><w:bottom w:w="57" w:type="dxa"/></w:tcMar><w:vAlign w:val="center"/></w:tcPr><w:p wsp:rsidR="00BA2490" wsp:rsidRDefault="00F51652"><w:pPr><w:pStyle w:val="SurveyXactHorizontalChoiceHeading"/></w:pPr><w:r><w:t>6 g/uke</w:t></w:r></w:p></w:tc><w:tc><w:tcPr><w:tcW w:w="586" w:type="dxa"/><w:shd w:val="clear" w:color="auto" w:fill="auto"/><w:tcMar><w:top w:w="57" w:type="dxa"/><w:bottom w:w="57" w:type="dxa"/></w:tcMar><w:vAlign w:val="center"/></w:tcPr><w:p wsp:rsidR="00BA2490" wsp:rsidRDefault="00F51652"><w:pPr><w:pStyle w:val="SurveyXactHorizontalChoiceHeading"/></w:pPr><w:r><w:t>Hver dag</w:t></w:r></w:p></w:tc><w:tc><w:tcPr><w:tcW w:w="586" w:type="dxa"/><w:shd w:val="clear" w:color="auto" w:fill="auto"/><w:tcMar><w:top w:w="57" w:type="dxa"/><w:bottom w:w="57" w:type="dxa"/></w:tcMar><w:vAlign w:val="center"/></w:tcPr><w:p wsp:rsidR="00BA2490" wsp:rsidRDefault="00F51652"><w:pPr><w:pStyle w:val="SurveyXactHorizontalChoiceHeading"/></w:pPr><w:r><w:t>Flere ganger daglig</w:t></w:r></w:p></w:tc></w:tr><w:tr wsp:rsidR="00F51652" wsp:rsidTr="00F51652"><w:tc><w:tcPr><w:tcW w:w="2933" w:type="dxa"/><w:shd w:val="clear" w:color="auto" w:fill="auto"/><w:tcMar><w:top w:w="57" w:type="dxa"/><w:bottom w:w="57" w:type="dxa"/></w:tcMar><w:vAlign w:val="center"/></w:tcPr><w:p wsp:rsidR="00BA2490" wsp:rsidRDefault="00F51652"><w:pPr><w:pStyle w:val="SurveyXactBatteryQuestionLine"/></w:pPr><w:r><w:t>Fint brød/rundstykker/loff</w:t></w:r></w:p></w:tc><w:tc><w:tcPr><w:tcW w:w="586" w:type="dxa"/><w:shd w:val="clear" w:color="auto" w:fill="auto"/><w:tcMar><w:top w:w="57" w:type="dxa"/><w:bottom w:w="57" w:type="dxa"/></w:tcMar><w:vAlign w:val="center"/></w:tcPr><w:p wsp:rsidR="00BA2490" wsp:rsidRDefault="00F51652"><w:pPr><w:pStyle w:val="SurveyXactClosedHorizontalChoice"/></w:pPr><w:r><w:t>(1) </w:t></w:r><w:r wsp:rsidRPr="00F51652"><w:rPr><w:rStyle w:val="SurveyXactClosedCheckbox"/></w:rPr><w:sym w:font="Wingdings" w:char="F071"/></w:r></w:p></w:tc><w:tc><w:tcPr><w:tcW w:w="586" w:type="dxa"/><w:shd w:val="clear" w:color="auto" w:fill="auto"/><w:tcMar><w:top w:w="57" w:type="dxa"/><w:bottom w:w="57" w:type="dxa"/></w:tcMar><w:vAlign w:val="center"/></w:tcPr><w:p wsp:rsidR="00BA2490" wsp:rsidRDefault="00F51652"><w:pPr><w:pStyle w:val="SurveyXactClosedHorizontalChoice"/></w:pPr><w:r><w:t>(2) </w:t></w:r><w:r wsp:rsidRPr="00F51652"><w:rPr><w:rStyle w:val="SurveyXactClosedCheckbox"/></w:rPr><w:sym w:font="Wingdings" w:char="F071"/></w:r></w:p></w:tc><w:tc><w:tcPr><w:tcW w:w="586" w:type="dxa"/><w:shd w:val="clear" w:color="auto" w:fill="auto"/><w:tcMar><w:top w:w="57" w:type="dxa"/><w:bottom w:w="57" w:type="dxa"/></w:tcMar><w:vAlign w:val="center"/></w:tcPr><w:p wsp:rsidR="00BA2490" wsp:rsidRDefault="00F51652"><w:pPr><w:pStyle w:val="SurveyXactClosedHorizontalChoice"/></w:pPr><w:r><w:t>(3) </w:t></w:r><w:r wsp:rsidRPr="00F51652"><w:rPr><w:rStyle w:val="SurveyXactClosedCheckbox"/></w:rPr><w:sym w:font="Wingdings" w:char="F071"/></w:r></w:p></w:tc><w:tc><w:tcPr><w:tcW w:w="586" w:type="dxa"/><w:shd w:val="clear" w:color="auto" w:fill="auto"/><w:tcMar><w:top w:w="57" w:type="dxa"/><w:bottom w:w="57" w:type="dxa"/></w:tcMar><w:vAlign w:val="center"/></w:tcPr><w:p wsp:rsidR="00BA2490" wsp:rsidRDefault="00F51652"><w:pPr><w:pStyle w:val="SurveyXactClosedHorizontalChoice"/></w:pPr><w:r><w:t>(4) </w:t></w:r><w:r wsp:rsidRPr="00F51652"><w:rPr><w:rStyle w:val="SurveyXactClosedCheckbox"/></w:rPr><w:sym w:font="Wingdings" w:char="F071"/></w:r></w:p></w:tc><w:tc><w:tcPr><w:tcW w:w="586" w:type="dxa"/><w:shd w:val="clear" w:color="auto" w:fill="auto"/><w:tcMar><w:top w:w="57" w:type="dxa"/><w:bottom w:w="57" w:type="dxa"/></w:tcMar><w:vAlign w:val="center"/></w:tcPr><w:p wsp:rsidR="00BA2490" wsp:rsidRDefault="00F51652"><w:pPr><w:pStyle w:val="SurveyXactClosedHorizontalChoice"/></w:pPr><w:r><w:t>(5) </w:t></w:r><w:r wsp:rsidRPr="00F51652"><w:rPr><w:rStyle w:val="SurveyXactClosedCheckbox"/></w:rPr><w:sym w:font="Wingdings" w:char="F071"/></w:r></w:p></w:tc><w:tc><w:tcPr><w:tcW w:w="586" w:type="dxa"/><w:shd w:val="clear" w:color="auto" w:fill="auto"/><w:tcMar><w:top w:w="57" w:type="dxa"/><w:bottom w:w="57" w:type="dxa"/></w:tcMar><w:vAlign w:val="center"/></w:tcPr><w:p wsp:rsidR="00BA2490" wsp:rsidRDefault="00F51652"><w:pPr><w:pStyle w:val="SurveyXactClosedHorizontalChoice"/></w:pPr><w:r><w:t>(6) </w:t></w:r><w:r wsp:rsidRPr="00F51652"><w:rPr><w:rStyle w:val="SurveyXactClosedCheckbox"/></w:rPr><w:sym w:font="Wingdings" w:char="F071"/></w:r></w:p></w:tc><w:tc><w:tcPr><w:tcW w:w="586" w:type="dxa"/><w:shd w:val="clear" w:color="auto" w:fill="auto"/><w:tcMar><w:top w:w="57" w:type="dxa"/><w:bottom w:w="57" w:type="dxa"/></w:tcMar><w:vAlign w:val="center"/></w:tcPr><w:p wsp:rsidR="00BA2490" wsp:rsidRDefault="00F51652"><w:pPr><w:pStyle w:val="SurveyXactClosedHorizontalChoice"/></w:pPr><w:r><w:t>(7) </w:t></w:r><w:r wsp:rsidRPr="00F51652"><w:rPr><w:rStyle w:val="SurveyXactClosedCheckbox"/></w:rPr><w:sym w:font="Wingdings" w:char="F071"/></w:r></w:p></w:tc><w:tc><w:tcPr><w:tcW w:w="586" w:type="dxa"/><w:shd w:val="clear" w:color="auto" w:fill="auto"/><w:tcMar><w:top w:w="57" w:type="dxa"/><w:bottom w:w="57" w:type="dxa"/></w:tcMar><w:vAlign w:val="center"/></w:tcPr><w:p wsp:rsidR="00BA2490" wsp:rsidRDefault="00F51652"><w:pPr><w:pStyle w:val="SurveyXactClosedHorizontalChoice"/></w:pPr><w:r><w:t>(8) </w:t></w:r><w:r wsp:rsidRPr="00F51652"><w:rPr><w:rStyle w:val="SurveyXactClosedCheckbox"/></w:rPr><w:sym w:font="Wingdings" w:char="F071"/></w:r></w:p></w:tc><w:tc><w:tcPr><w:tcW w:w="586" w:type="dxa"/><w:shd w:val="clear" w:color="auto" w:fill="auto"/><w:tcMar><w:top w:w="57" w:type="dxa"/><w:bottom w:w="57" w:type="dxa"/></w:tcMar><w:vAlign w:val="center"/></w:tcPr><w:p wsp:rsidR="00BA2490" wsp:rsidRDefault="00F51652"><w:pPr><w:pStyle w:val="SurveyXactClosedHorizontalChoice"/></w:pPr><w:r><w:t>(9) </w:t></w:r><w:r wsp:rsidRPr="00F51652"><w:rPr><w:rStyle w:val="SurveyXactClosedCheckbox"/></w:rPr><w:sym w:font="Wingdings" w:char="F071"/></w:r></w:p></w:tc><w:tc><w:tcPr><w:tcW w:w="586" w:type="dxa"/><w:shd w:val="clear" w:color="auto" w:fill="auto"/><w:tcMar><w:top w:w="57" w:type="dxa"/><w:bottom w:w="57" w:type="dxa"/></w:tcMar><w:vAlign w:val="center"/></w:tcPr><w:p wsp:rsidR="00BA2490" wsp:rsidRDefault="00F51652"><w:pPr><w:pStyle w:val="SurveyXactClosedHorizontalChoice"/></w:pPr><w:r><w:t>(10) </w:t></w:r><w:r wsp:rsidRPr="00F51652"><w:rPr><w:rStyle w:val="SurveyXactClosedCheckbox"/></w:rPr><w:sym w:font="Wingdings" w:char="F071"/></w:r></w:p></w:tc></w:tr><w:tr wsp:rsidR="00F51652" wsp:rsidTr="00F51652"><w:tc><w:tcPr><w:tcW w:w="2933" w:type="dxa"/><w:shd w:val="clear" w:color="auto" w:fill="auto"/><w:tcMar><w:top w:w="57" w:type="dxa"/><w:bottom w:w="57" w:type="dxa"/></w:tcMar><w:vAlign w:val="center"/></w:tcPr><w:p wsp:rsidR="00BA2490" wsp:rsidRDefault="00F51652"><w:pPr><w:pStyle w:val="SurveyXactBatteryQuestionLine"/></w:pPr><w:r><w:t>Grovt brød/rundstykker (minst 50% sammalt mel/hele korn og kjerner)</w:t></w:r></w:p></w:tc><w:tc><w:tcPr><w:tcW w:w="586" w:type="dxa"/><w:shd w:val="clear" w:color="auto" w:fill="auto"/><w:tcMar><w:top w:w="57" w:type="dxa"/><w:bottom w:w="57" w:type="dxa"/></w:tcMar><w:vAlign w:val="center"/></w:tcPr><w:p wsp:rsidR="00BA2490" wsp:rsidRDefault="00F51652"><w:pPr><w:pStyle w:val="SurveyXactClosedHorizontalChoice"/></w:pPr><w:r><w:t>(1) </w:t></w:r><w:r wsp:rsidRPr="00F51652"><w:rPr><w:rStyle w:val="SurveyXactClosedCheckbox"/></w:rPr><w:sym w:font="Wingdings" w:char="F071"/></w:r></w:p></w:tc><w:tc><w:tcPr><w:tcW w:w="586" w:type="dxa"/><w:shd w:val="clear" w:color="auto" w:fill="auto"/><w:tcMar><w:top w:w="57" w:type="dxa"/><w:bottom w:w="57" w:type="dxa"/></w:tcMar><w:vAlign w:val="center"/></w:tcPr><w:p wsp:rsidR="00BA2490" wsp:rsidRDefault="00F51652"><w:pPr><w:pStyle w:val="SurveyXactClosedHorizontalChoice"/></w:pPr><w:r><w:t>(2) </w:t></w:r><w:r wsp:rsidRPr="00F51652"><w:rPr><w:rStyle w:val="SurveyXactClosedCheckbox"/></w:rPr><w:sym w:font="Wingdings" w:char="F071"/></w:r></w:p></w:tc><w:tc><w:tcPr><w:tcW w:w="586" w:type="dxa"/><w:shd w:val="clear" w:color="auto" w:fill="auto"/><w:tcMar><w:top w:w="57" w:type="dxa"/><w:bottom w:w="57" w:type="dxa"/></w:tcMar><w:vAlign w:val="center"/></w:tcPr><w:p wsp:rsidR="00BA2490" wsp:rsidRDefault="00F51652"><w:pPr><w:pStyle w:val="SurveyXactClosedHorizontalChoice"/></w:pPr><w:r><w:t>(3) </w:t></w:r><w:r wsp:rsidRPr="00F51652"><w:rPr><w:rStyle w:val="SurveyXactClosedCheckbox"/></w:rPr><w:sym w:font="Wingdings" w:char="F071"/></w:r></w:p></w:tc><w:tc><w:tcPr><w:tcW w:w="586" w:type="dxa"/><w:shd w:val="clear" w:color="auto" w:fill="auto"/><w:tcMar><w:top w:w="57" w:type="dxa"/><w:bottom w:w="57" w:type="dxa"/></w:tcMar><w:vAlign w:val="center"/></w:tcPr><w:p wsp:rsidR="00BA2490" wsp:rsidRDefault="00F51652"><w:pPr><w:pStyle w:val="SurveyXactClosedHorizontalChoice"/></w:pPr><w:r><w:t>(4) </w:t></w:r><w:r wsp:rsidRPr="00F51652"><w:rPr><w:rStyle w:val="SurveyXactClosedCheckbox"/></w:rPr><w:sym w:font="Wingdings" w:char="F071"/></w:r></w:p></w:tc><w:tc><w:tcPr><w:tcW w:w="586" w:type="dxa"/><w:shd w:val="clear" w:color="auto" w:fill="auto"/><w:tcMar><w:top w:w="57" w:type="dxa"/><w:bottom w:w="57" w:type="dxa"/></w:tcMar><w:vAlign w:val="center"/></w:tcPr><w:p wsp:rsidR="00BA2490" wsp:rsidRDefault="00F51652"><w:pPr><w:pStyle w:val="SurveyXactClosedHorizontalChoice"/></w:pPr><w:r><w:t>(5) </w:t></w:r><w:r wsp:rsidRPr="00F51652"><w:rPr><w:rStyle w:val="SurveyXactClosedCheckbox"/></w:rPr><w:sym w:font="Wingdings" w:char="F071"/></w:r></w:p></w:tc><w:tc><w:tcPr><w:tcW w:w="586" w:type="dxa"/><w:shd w:val="clear" w:color="auto" w:fill="auto"/><w:tcMar><w:top w:w="57" w:type="dxa"/><w:bottom w:w="57" w:type="dxa"/></w:tcMar><w:vAlign w:val="center"/></w:tcPr><w:p wsp:rsidR="00BA2490" wsp:rsidRDefault="00F51652"><w:pPr><w:pStyle w:val="SurveyXactClosedHorizontalChoice"/></w:pPr><w:r><w:t>(6) </w:t></w:r><w:r wsp:rsidRPr="00F51652"><w:rPr><w:rStyle w:val="SurveyXactClosedCheckbox"/></w:rPr><w:sym w:font="Wingdings" w:char="F071"/></w:r></w:p></w:tc><w:tc><w:tcPr><w:tcW w:w="586" w:type="dxa"/><w:shd w:val="clear" w:color="auto" w:fill="auto"/><w:tcMar><w:top w:w="57" w:type="dxa"/><w:bottom w:w="57" w:type="dxa"/></w:tcMar><w:vAlign w:val="center"/></w:tcPr><w:p wsp:rsidR="00BA2490" wsp:rsidRDefault="00F51652"><w:pPr><w:pStyle w:val="SurveyXactClosedHorizontalChoice"/></w:pPr><w:r><w:t>(7) </w:t></w:r><w:r wsp:rsidRPr="00F51652"><w:rPr><w:rStyle w:val="SurveyXactClosedCheckbox"/></w:rPr><w:sym w:font="Wingdings" w:char="F071"/></w:r></w:p></w:tc><w:tc><w:tcPr><w:tcW w:w="586" w:type="dxa"/><w:shd w:val="clear" w:color="auto" w:fill="auto"/><w:tcMar><w:top w:w="57" w:type="dxa"/><w:bottom w:w="57" w:type="dxa"/></w:tcMar><w:vAlign w:val="center"/></w:tcPr><w:p wsp:rsidR="00BA2490" wsp:rsidRDefault="00F51652"><w:pPr><w:pStyle w:val="SurveyXactClosedHorizontalChoice"/></w:pPr><w:r><w:t>(8) </w:t></w:r><w:r wsp:rsidRPr="00F51652"><w:rPr><w:rStyle w:val="SurveyXactClosedCheckbox"/></w:rPr><w:sym w:font="Wingdings" w:char="F071"/></w:r></w:p></w:tc><w:tc><w:tcPr><w:tcW w:w="586" w:type="dxa"/><w:shd w:val="clear" w:color="auto" w:fill="auto"/><w:tcMar><w:top w:w="57" w:type="dxa"/><w:bottom w:w="57" w:type="dxa"/></w:tcMar><w:vAlign w:val="center"/></w:tcPr><w:p wsp:rsidR="00BA2490" wsp:rsidRDefault="00F51652"><w:pPr><w:pStyle w:val="SurveyXactClosedHorizontalChoice"/></w:pPr><w:r><w:t>(9) </w:t></w:r><w:r wsp:rsidRPr="00F51652"><w:rPr><w:rStyle w:val="SurveyXactClosedCheckbox"/></w:rPr><w:sym w:font="Wingdings" w:char="F071"/></w:r></w:p></w:tc><w:tc><w:tcPr><w:tcW w:w="586" w:type="dxa"/><w:shd w:val="clear" w:color="auto" w:fill="auto"/><w:tcMar><w:top w:w="57" w:type="dxa"/><w:bottom w:w="57" w:type="dxa"/></w:tcMar><w:vAlign w:val="center"/></w:tcPr><w:p wsp:rsidR="00BA2490" wsp:rsidRDefault="00F51652"><w:pPr><w:pStyle w:val="SurveyXactClosedHorizontalChoice"/></w:pPr><w:r><w:t>(10) </w:t></w:r><w:r wsp:rsidRPr="00F51652"><w:rPr><w:rStyle w:val="SurveyXactClosedCheckbox"/></w:rPr><w:sym w:font="Wingdings" w:char="F071"/></w:r></w:p></w:tc></w:tr><w:tr wsp:rsidR="00F51652" wsp:rsidTr="00F51652"><w:tc><w:tcPr><w:tcW w:w="2933" w:type="dxa"/><w:shd w:val="clear" w:color="auto" w:fill="auto"/><w:tcMar><w:top w:w="57" w:type="dxa"/><w:bottom w:w="57" w:type="dxa"/></w:tcMar><w:vAlign w:val="center"/></w:tcPr><w:p wsp:rsidR="00BA2490" wsp:rsidRDefault="00F51652"><w:pPr><w:pStyle w:val="SurveyXactBatteryQuestionLine"/></w:pPr><w:r><w:t>Grove knekkebrød</w:t></w:r></w:p></w:tc><w:tc><w:tcPr><w:tcW w:w="586" w:type="dxa"/><w:shd w:val="clear" w:color="auto" w:fill="auto"/><w:tcMar><w:top w:w="57" w:type="dxa"/><w:bottom w:w="57" w:type="dxa"/></w:tcMar><w:vAlign w:val="center"/></w:tcPr><w:p wsp:rsidR="00BA2490" wsp:rsidRDefault="00F51652"><w:pPr><w:pStyle w:val="SurveyXactClosedHorizontalChoice"/></w:pPr><w:r><w:t>(1) </w:t></w:r><w:r wsp:rsidRPr="00F51652"><w:rPr><w:rStyle w:val="SurveyXactClosedCheckbox"/></w:rPr><w:sym w:font="Wingdings" w:char="F071"/></w:r></w:p></w:tc><w:tc><w:tcPr><w:tcW w:w="586" w:type="dxa"/><w:shd w:val="clear" w:color="auto" w:fill="auto"/><w:tcMar><w:top w:w="57" w:type="dxa"/><w:bottom w:w="57" w:type="dxa"/></w:tcMar><w:vAlign w:val="center"/></w:tcPr><w:p wsp:rsidR="00BA2490" wsp:rsidRDefault="00F51652"><w:pPr><w:pStyle w:val="SurveyXactClosedHorizontalChoice"/></w:pPr><w:r><w:t>(2) </w:t></w:r><w:r wsp:rsidRPr="00F51652"><w:rPr><w:rStyle w:val="SurveyXactClosedCheckbox"/></w:rPr><w:sym w:font="Wingdings" w:char="F071"/></w:r></w:p></w:tc><w:tc><w:tcPr><w:tcW w:w="586" w:type="dxa"/><w:shd w:val="clear" w:color="auto" w:fill="auto"/><w:tcMar><w:top w:w="57" w:type="dxa"/><w:bottom w:w="57" w:type="dxa"/></w:tcMar><w:vAlign w:val="center"/></w:tcPr><w:p wsp:rsidR="00BA2490" wsp:rsidRDefault="00F51652"><w:pPr><w:pStyle w:val="SurveyXactClosedHorizontalChoice"/></w:pPr><w:r><w:t>(3) </w:t></w:r><w:r wsp:rsidRPr="00F51652"><w:rPr><w:rStyle w:val="SurveyXactClosedCheckbox"/></w:rPr><w:sym w:font="Wingdings" w:char="F071"/></w:r></w:p></w:tc><w:tc><w:tcPr><w:tcW w:w="586" w:type="dxa"/><w:shd w:val="clear" w:color="auto" w:fill="auto"/><w:tcMar><w:top w:w="57" w:type="dxa"/><w:bottom w:w="57" w:type="dxa"/></w:tcMar><w:vAlign w:val="center"/></w:tcPr><w:p wsp:rsidR="00BA2490" wsp:rsidRDefault="00F51652"><w:pPr><w:pStyle w:val="SurveyXactClosedHorizontalChoice"/></w:pPr><w:r><w:t>(4) </w:t></w:r><w:r wsp:rsidRPr="00F51652"><w:rPr><w:rStyle w:val="SurveyXactClosedCheckbox"/></w:rPr><w:sym w:font="Wingdings" w:char="F071"/></w:r></w:p></w:tc><w:tc><w:tcPr><w:tcW w:w="586" w:type="dxa"/><w:shd w:val="clear" w:color="auto" w:fill="auto"/><w:tcMar><w:top w:w="57" w:type="dxa"/><w:bottom w:w="57" w:type="dxa"/></w:tcMar><w:vAlign w:val="center"/></w:tcPr><w:p wsp:rsidR="00BA2490" wsp:rsidRDefault="00F51652"><w:pPr><w:pStyle w:val="SurveyXactClosedHorizontalChoice"/></w:pPr><w:r><w:t>(5) </w:t></w:r><w:r wsp:rsidRPr="00F51652"><w:rPr><w:rStyle w:val="SurveyXactClosedCheckbox"/></w:rPr><w:sym w:font="Wingdings" w:char="F071"/></w:r></w:p></w:tc><w:tc><w:tcPr><w:tcW w:w="586" w:type="dxa"/><w:shd w:val="clear" w:color="auto" w:fill="auto"/><w:tcMar><w:top w:w="57" w:type="dxa"/><w:bottom w:w="57" w:type="dxa"/></w:tcMar><w:vAlign w:val="center"/></w:tcPr><w:p wsp:rsidR="00BA2490" wsp:rsidRDefault="00F51652"><w:pPr><w:pStyle w:val="SurveyXactClosedHorizontalChoice"/></w:pPr><w:r><w:t>(6) </w:t></w:r><w:r wsp:rsidRPr="00F51652"><w:rPr><w:rStyle w:val="SurveyXactClosedCheckbox"/></w:rPr><w:sym w:font="Wingdings" w:char="F071"/></w:r></w:p></w:tc><w:tc><w:tcPr><w:tcW w:w="586" w:type="dxa"/><w:shd w:val="clear" w:color="auto" w:fill="auto"/><w:tcMar><w:top w:w="57" w:type="dxa"/><w:bottom w:w="57" w:type="dxa"/></w:tcMar><w:vAlign w:val="center"/></w:tcPr><w:p wsp:rsidR="00BA2490" wsp:rsidRDefault="00F51652"><w:pPr><w:pStyle w:val="SurveyXactClosedHorizontalChoice"/></w:pPr><w:r><w:t>(7) </w:t></w:r><w:r wsp:rsidRPr="00F51652"><w:rPr><w:rStyle w:val="SurveyXactClosedCheckbox"/></w:rPr><w:sym w:font="Wingdings" w:char="F071"/></w:r></w:p></w:tc><w:tc><w:tcPr><w:tcW w:w="586" w:type="dxa"/><w:shd w:val="clear" w:color="auto" w:fill="auto"/><w:tcMar><w:top w:w="57" w:type="dxa"/><w:bottom w:w="57" w:type="dxa"/></w:tcMar><w:vAlign w:val="center"/></w:tcPr><w:p wsp:rsidR="00BA2490" wsp:rsidRDefault="00F51652"><w:pPr><w:pStyle w:val="SurveyXactClosedHorizontalChoice"/></w:pPr><w:r><w:t>(8) </w:t></w:r><w:r wsp:rsidRPr="00F51652"><w:rPr><w:rStyle w:val="SurveyXactClosedCheckbox"/></w:rPr><w:sym w:font="Wingdings" w:char="F071"/></w:r></w:p></w:tc><w:tc><w:tcPr><w:tcW w:w="586" w:type="dxa"/><w:shd w:val="clear" w:color="auto" w:fill="auto"/><w:tcMar><w:top w:w="57" w:type="dxa"/><w:bottom w:w="57" w:type="dxa"/></w:tcMar><w:vAlign w:val="center"/></w:tcPr><w:p wsp:rsidR="00BA2490" wsp:rsidRDefault="00F51652"><w:pPr><w:pStyle w:val="SurveyXactClosedHorizontalChoice"/></w:pPr><w:r><w:t>(9) </w:t></w:r><w:r wsp:rsidRPr="00F51652"><w:rPr><w:rStyle w:val="SurveyXactClosedCheckbox"/></w:rPr><w:sym w:font="Wingdings" w:char="F071"/></w:r></w:p></w:tc><w:tc><w:tcPr><w:tcW w:w="586" w:type="dxa"/><w:shd w:val="clear" w:color="auto" w:fill="auto"/><w:tcMar><w:top w:w="57" w:type="dxa"/><w:bottom w:w="57" w:type="dxa"/></w:tcMar><w:vAlign w:val="center"/></w:tcPr><w:p wsp:rsidR="00BA2490" wsp:rsidRDefault="00F51652"><w:pPr><w:pStyle w:val="SurveyXactClosedHorizontalChoice"/></w:pPr><w:r><w:t>(10) </w:t></w:r><w:r wsp:rsidRPr="00F51652"><w:rPr><w:rStyle w:val="SurveyXactClosedCheckbox"/></w:rPr><w:sym w:font="Wingdings" w:char="F071"/></w:r></w:p></w:tc></w:tr><w:tr wsp:rsidR="00F51652" wsp:rsidTr="00F51652"><w:tc><w:tcPr><w:tcW w:w="2933" w:type="dxa"/><w:shd w:val="clear" w:color="auto" w:fill="auto"/><w:tcMar><w:top w:w="57" w:type="dxa"/><w:bottom w:w="57" w:type="dxa"/></w:tcMar><w:vAlign w:val="center"/></w:tcPr><w:p wsp:rsidR="00BA2490" wsp:rsidRDefault="00F51652"><w:pPr><w:pStyle w:val="SurveyXactBatteryQuestionLine"/></w:pPr><w:r><w:t>Havregrøt</w:t></w:r></w:p></w:tc><w:tc><w:tcPr><w:tcW w:w="586" w:type="dxa"/><w:shd w:val="clear" w:color="auto" w:fill="auto"/><w:tcMar><w:top w:w="57" w:type="dxa"/><w:bottom w:w="57" w:type="dxa"/></w:tcMar><w:vAlign w:val="center"/></w:tcPr><w:p wsp:rsidR="00BA2490" wsp:rsidRDefault="00F51652"><w:pPr><w:pStyle w:val="SurveyXactClosedHorizontalChoice"/></w:pPr><w:r><w:t>(1) </w:t></w:r><w:r wsp:rsidRPr="00F51652"><w:rPr><w:rStyle w:val="SurveyXactClosedCheckbox"/></w:rPr><w:sym w:font="Wingdings" w:char="F071"/></w:r></w:p></w:tc><w:tc><w:tcPr><w:tcW w:w="586" w:type="dxa"/><w:shd w:val="clear" w:color="auto" w:fill="auto"/><w:tcMar><w:top w:w="57" w:type="dxa"/><w:bottom w:w="57" w:type="dxa"/></w:tcMar><w:vAlign w:val="center"/></w:tcPr><w:p wsp:rsidR="00BA2490" wsp:rsidRDefault="00F51652"><w:pPr><w:pStyle w:val="SurveyXactClosedHorizontalChoice"/></w:pPr><w:r><w:t>(2) </w:t></w:r><w:r wsp:rsidRPr="00F51652"><w:rPr><w:rStyle w:val="SurveyXactClosedCheckbox"/></w:rPr><w:sym w:font="Wingdings" w:char="F071"/></w:r></w:p></w:tc><w:tc><w:tcPr><w:tcW w:w="586" w:type="dxa"/><w:shd w:val="clear" w:color="auto" w:fill="auto"/><w:tcMar><w:top w:w="57" w:type="dxa"/><w:bottom w:w="57" w:type="dxa"/></w:tcMar><w:vAlign w:val="center"/></w:tcPr><w:p wsp:rsidR="00BA2490" wsp:rsidRDefault="00F51652"><w:pPr><w:pStyle w:val="SurveyXactClosedHorizontalChoice"/></w:pPr><w:r><w:t>(3) </w:t></w:r><w:r wsp:rsidRPr="00F51652"><w:rPr><w:rStyle w:val="SurveyXactClosedCheckbox"/></w:rPr><w:sym w:font="Wingdings" w:char="F071"/></w:r></w:p></w:tc><w:tc><w:tcPr><w:tcW w:w="586" w:type="dxa"/><w:shd w:val="clear" w:color="auto" w:fill="auto"/><w:tcMar><w:top w:w="57" w:type="dxa"/><w:bottom w:w="57" w:type="dxa"/></w:tcMar><w:vAlign w:val="center"/></w:tcPr><w:p wsp:rsidR="00BA2490" wsp:rsidRDefault="00F51652"><w:pPr><w:pStyle w:val="SurveyXactClosedHorizontalChoice"/></w:pPr><w:r><w:t>(4) </w:t></w:r><w:r wsp:rsidRPr="00F51652"><w:rPr><w:rStyle w:val="SurveyXactClosedCheckbox"/></w:rPr><w:sym w:font="Wingdings" w:char="F071"/></w:r></w:p></w:tc><w:tc><w:tcPr><w:tcW w:w="586" w:type="dxa"/><w:shd w:val="clear" w:color="auto" w:fill="auto"/><w:tcMar><w:top w:w="57" w:type="dxa"/><w:bottom w:w="57" w:type="dxa"/></w:tcMar><w:vAlign w:val="center"/></w:tcPr><w:p wsp:rsidR="00BA2490" wsp:rsidRDefault="00F51652"><w:pPr><w:pStyle w:val="SurveyXactClosedHorizontalChoice"/></w:pPr><w:r><w:t>(5) </w:t></w:r><w:r wsp:rsidRPr="00F51652"><w:rPr><w:rStyle w:val="SurveyXactClosedCheckbox"/></w:rPr><w:sym w:font="Wingdings" w:char="F071"/></w:r></w:p></w:tc><w:tc><w:tcPr><w:tcW w:w="586" w:type="dxa"/><w:shd w:val="clear" w:color="auto" w:fill="auto"/><w:tcMar><w:top w:w="57" w:type="dxa"/><w:bottom w:w="57" w:type="dxa"/></w:tcMar><w:vAlign w:val="center"/></w:tcPr><w:p wsp:rsidR="00BA2490" wsp:rsidRDefault="00F51652"><w:pPr><w:pStyle w:val="SurveyXactClosedHorizontalChoice"/></w:pPr><w:r><w:t>(6) </w:t></w:r><w:r wsp:rsidRPr="00F51652"><w:rPr><w:rStyle w:val="SurveyXactClosedCheckbox"/></w:rPr><w:sym w:font="Wingdings" w:char="F071"/></w:r></w:p></w:tc><w:tc><w:tcPr><w:tcW w:w="586" w:type="dxa"/><w:shd w:val="clear" w:color="auto" w:fill="auto"/><w:tcMar><w:top w:w="57" w:type="dxa"/><w:bottom w:w="57" w:type="dxa"/></w:tcMar><w:vAlign w:val="center"/></w:tcPr><w:p wsp:rsidR="00BA2490" wsp:rsidRDefault="00F51652"><w:pPr><w:pStyle w:val="SurveyXactClosedHorizontalChoice"/></w:pPr><w:r><w:t>(7) </w:t></w:r><w:r wsp:rsidRPr="00F51652"><w:rPr><w:rStyle w:val="SurveyXactClosedCheckbox"/></w:rPr><w:sym w:font="Wingdings" w:char="F071"/></w:r></w:p></w:tc><w:tc><w:tcPr><w:tcW w:w="586" w:type="dxa"/><w:shd w:val="clear" w:color="auto" w:fill="auto"/><w:tcMar><w:top w:w="57" w:type="dxa"/><w:bottom w:w="57" w:type="dxa"/></w:tcMar><w:vAlign w:val="center"/></w:tcPr><w:p wsp:rsidR="00BA2490" wsp:rsidRDefault="00F51652"><w:pPr><w:pStyle w:val="SurveyXactClosedHorizontalChoice"/></w:pPr><w:r><w:t>(8) </w:t></w:r><w:r wsp:rsidRPr="00F51652"><w:rPr><w:rStyle w:val="SurveyXactClosedCheckbox"/></w:rPr><w:sym w:font="Wingdings" w:char="F071"/></w:r></w:p></w:tc><w:tc><w:tcPr><w:tcW w:w="586" w:type="dxa"/><w:shd w:val="clear" w:color="auto" w:fill="auto"/><w:tcMar><w:top w:w="57" w:type="dxa"/><w:bottom w:w="57" w:type="dxa"/></w:tcMar><w:vAlign w:val="center"/></w:tcPr><w:p wsp:rsidR="00BA2490" wsp:rsidRDefault="00F51652"><w:pPr><w:pStyle w:val="SurveyXactClosedHorizontalChoice"/></w:pPr><w:r><w:t>(9) </w:t></w:r><w:r wsp:rsidRPr="00F51652"><w:rPr><w:rStyle w:val="SurveyXactClosedCheckbox"/></w:rPr><w:sym w:font="Wingdings" w:char="F071"/></w:r></w:p></w:tc><w:tc><w:tcPr><w:tcW w:w="586" w:type="dxa"/><w:shd w:val="clear" w:color="auto" w:fill="auto"/><w:tcMar><w:top w:w="57" w:type="dxa"/><w:bottom w:w="57" w:type="dxa"/></w:tcMar><w:vAlign w:val="center"/></w:tcPr><w:p wsp:rsidR="00BA2490" wsp:rsidRDefault="00F51652"><w:pPr><w:pStyle w:val="SurveyXactClosedHorizontalChoice"/></w:pPr><w:r><w:t>(10) </w:t></w:r><w:r wsp:rsidRPr="00F51652"><w:rPr><w:rStyle w:val="SurveyXactClosedCheckbox"/></w:rPr><w:sym w:font="Wingdings" w:char="F071"/></w:r></w:p></w:tc></w:tr><w:tr wsp:rsidR="00F51652" wsp:rsidTr="00F51652"><w:tc><w:tcPr><w:tcW w:w="2933" w:type="dxa"/><w:shd w:val="clear" w:color="auto" w:fill="auto"/><w:tcMar><w:top w:w="57" w:type="dxa"/><w:bottom w:w="57" w:type="dxa"/></w:tcMar><w:vAlign w:val="center"/></w:tcPr><w:p wsp:rsidR="00BA2490" wsp:rsidRDefault="00F51652"><w:pPr><w:pStyle w:val="SurveyXactBatteryQuestionLine"/></w:pPr><w:proofErr w:type="spellStart"/><w:r><w:t>Musli</w:t></w:r><w:proofErr w:type="spellEnd"/><w:r><w:t>/havregryn uten tilsatt sukker</w:t></w:r></w:p></w:tc><w:tc><w:tcPr><w:tcW w:w="586" w:type="dxa"/><w:shd w:val="clear" w:color="auto" w:fill="auto"/><w:tcMar><w:top w:w="57" w:type="dxa"/><w:bottom w:w="57" w:type="dxa"/></w:tcMar><w:vAlign w:val="center"/></w:tcPr><w:p wsp:rsidR="00BA2490" wsp:rsidRDefault="00F51652"><w:pPr><w:pStyle w:val="SurveyXactClosedHorizontalChoice"/></w:pPr><w:r><w:t>(1) </w:t></w:r><w:r wsp:rsidRPr="00F51652"><w:rPr><w:rStyle w:val="SurveyXactClosedCheckbox"/></w:rPr><w:sym w:font="Wingdings" w:char="F071"/></w:r></w:p></w:tc><w:tc><w:tcPr><w:tcW w:w="586" w:type="dxa"/><w:shd w:val="clear" w:color="auto" w:fill="auto"/><w:tcMar><w:top w:w="57" w:type="dxa"/><w:bottom w:w="57" w:type="dxa"/></w:tcMar><w:vAlign w:val="center"/></w:tcPr><w:p wsp:rsidR="00BA2490" wsp:rsidRDefault="00F51652"><w:pPr><w:pStyle w:val="SurveyXactClosedHorizontalChoice"/></w:pPr><w:r><w:t>(2) </w:t></w:r><w:r wsp:rsidRPr="00F51652"><w:rPr><w:rStyle w:val="SurveyXactClosedCheckbox"/></w:rPr><w:sym w:font="Wingdings" w:char="F071"/></w:r></w:p></w:tc><w:tc><w:tcPr><w:tcW w:w="586" w:type="dxa"/><w:shd w:val="clear" w:color="auto" w:fill="auto"/><w:tcMar><w:top w:w="57" w:type="dxa"/><w:bottom w:w="57" w:type="dxa"/></w:tcMar><w:vAlign w:val="center"/></w:tcPr><w:p wsp:rsidR="00BA2490" wsp:rsidRDefault="00F51652"><w:pPr><w:pStyle w:val="SurveyXactClosedHorizontalChoice"/></w:pPr><w:r><w:t>(3) </w:t></w:r><w:r wsp:rsidRPr="00F51652"><w:rPr><w:rStyle w:val="SurveyXactClosedCheckbox"/></w:rPr><w:sym w:font="Wingdings" w:char="F071"/></w:r></w:p></w:tc><w:tc><w:tcPr><w:tcW w:w="586" w:type="dxa"/><w:shd w:val="clear" w:color="auto" w:fill="auto"/><w:tcMar><w:top w:w="57" w:type="dxa"/><w:bottom w:w="57" w:type="dxa"/></w:tcMar><w:vAlign w:val="center"/></w:tcPr><w:p wsp:rsidR="00BA2490" wsp:rsidRDefault="00F51652"><w:pPr><w:pStyle w:val="SurveyXactClosedHorizontalChoice"/></w:pPr><w:r><w:t>(4) </w:t></w:r><w:r wsp:rsidRPr="00F51652"><w:rPr><w:rStyle w:val="SurveyXactClosedCheckbox"/></w:rPr><w:sym w:font="Wingdings" w:char="F071"/></w:r></w:p></w:tc><w:tc><w:tcPr><w:tcW w:w="586" w:type="dxa"/><w:shd w:val="clear" w:color="auto" w:fill="auto"/><w:tcMar><w:top w:w="57" w:type="dxa"/><w:bottom w:w="57" w:type="dxa"/></w:tcMar><w:vAlign w:val="center"/></w:tcPr><w:p wsp:rsidR="00BA2490" wsp:rsidRDefault="00F51652"><w:pPr><w:pStyle w:val="SurveyXactClosedHorizontalChoice"/></w:pPr><w:r><w:t>(5) </w:t></w:r><w:r wsp:rsidRPr="00F51652"><w:rPr><w:rStyle w:val="SurveyXactClosedCheckbox"/></w:rPr><w:sym w:font="Wingdings" w:char="F071"/></w:r></w:p></w:tc><w:tc><w:tcPr><w:tcW w:w="586" w:type="dxa"/><w:shd w:val="clear" w:color="auto" w:fill="auto"/><w:tcMar><w:top w:w="57" w:type="dxa"/><w:bottom w:w="57" w:type="dxa"/></w:tcMar><w:vAlign w:val="center"/></w:tcPr><w:p wsp:rsidR="00BA2490" wsp:rsidRDefault="00F51652"><w:pPr><w:pStyle w:val="SurveyXactClosedHorizontalChoice"/></w:pPr><w:r><w:t>(6) </w:t></w:r><w:r wsp:rsidRPr="00F51652"><w:rPr><w:rStyle w:val="SurveyXactClosedCheckbox"/></w:rPr><w:sym w:font="Wingdings" w:char="F071"/></w:r></w:p></w:tc><w:tc><w:tcPr><w:tcW w:w="586" w:type="dxa"/><w:shd w:val="clear" w:color="auto" w:fill="auto"/><w:tcMar><w:top w:w="57" w:type="dxa"/><w:bottom w:w="57" w:type="dxa"/></w:tcMar><w:vAlign w:val="center"/></w:tcPr><w:p wsp:rsidR="00BA2490" wsp:rsidRDefault="00F51652"><w:pPr><w:pStyle w:val="SurveyXactClosedHorizontalChoice"/></w:pPr><w:r><w:t>(7) </w:t></w:r><w:r wsp:rsidRPr="00F51652"><w:rPr><w:rStyle w:val="SurveyXactClosedCheckbox"/></w:rPr><w:sym w:font="Wingdings" w:char="F071"/></w:r></w:p></w:tc><w:tc><w:tcPr><w:tcW w:w="586" w:type="dxa"/><w:shd w:val="clear" w:color="auto" w:fill="auto"/><w:tcMar><w:top w:w="57" w:type="dxa"/><w:bottom w:w="57" w:type="dxa"/></w:tcMar><w:vAlign w:val="center"/></w:tcPr><w:p wsp:rsidR="00BA2490" wsp:rsidRDefault="00F51652"><w:pPr><w:pStyle w:val="SurveyXactClosedHorizontalChoice"/></w:pPr><w:r><w:t>(8) </w:t></w:r><w:r wsp:rsidRPr="00F51652"><w:rPr><w:rStyle w:val="SurveyXactClosedCheckbox"/></w:rPr><w:sym w:font="Wingdings" w:char="F071"/></w:r></w:p></w:tc><w:tc><w:tcPr><w:tcW w:w="586" w:type="dxa"/><w:shd w:val="clear" w:color="auto" w:fill="auto"/><w:tcMar><w:top w:w="57" w:type="dxa"/><w:bottom w:w="57" w:type="dxa"/></w:tcMar><w:vAlign w:val="center"/></w:tcPr><w:p wsp:rsidR="00BA2490" wsp:rsidRDefault="00F51652"><w:pPr><w:pStyle w:val="SurveyXactClosedHorizontalChoice"/></w:pPr><w:r><w:t>(9) </w:t></w:r><w:r wsp:rsidRPr="00F51652"><w:rPr><w:rStyle w:val="SurveyXactClosedCheckbox"/></w:rPr><w:sym w:font="Wingdings" w:char="F071"/></w:r></w:p></w:tc><w:tc><w:tcPr><w:tcW w:w="586" w:type="dxa"/><w:shd w:val="clear" w:color="auto" w:fill="auto"/><w:tcMar><w:top w:w="57" w:type="dxa"/><w:bottom w:w="57" w:type="dxa"/></w:tcMar><w:vAlign w:val="center"/></w:tcPr><w:p wsp:rsidR="00BA2490" wsp:rsidRDefault="00F51652"><w:pPr><w:pStyle w:val="SurveyXactClosedHorizontalChoice"/></w:pPr><w:r><w:t>(10) </w:t></w:r><w:r wsp:rsidRPr="00F51652"><w:rPr><w:rStyle w:val="SurveyXactClosedCheckbox"/></w:rPr><w:sym w:font="Wingdings" w:char="F071"/></w:r></w:p></w:tc></w:tr><w:tr wsp:rsidR="00F51652" wsp:rsidTr="00F51652"><w:tc><w:tcPr><w:tcW w:w="2933" w:type="dxa"/><w:shd w:val="clear" w:color="auto" w:fill="auto"/><w:tcMar><w:top w:w="57" w:type="dxa"/><w:bottom w:w="57" w:type="dxa"/></w:tcMar><w:vAlign w:val="center"/></w:tcPr><w:p wsp:rsidR="00BA2490" wsp:rsidRDefault="00F51652"><w:pPr><w:pStyle w:val="SurveyXactBatteryQuestionLine"/></w:pPr><w:r><w:t>Andre frokostblandinger</w:t></w:r></w:p></w:tc><w:tc><w:tcPr><w:tcW w:w="586" w:type="dxa"/><w:shd w:val="clear" w:color="auto" w:fill="auto"/><w:tcMar><w:top w:w="57" w:type="dxa"/><w:bottom w:w="57" w:type="dxa"/></w:tcMar><w:vAlign w:val="center"/></w:tcPr><w:p wsp:rsidR="00BA2490" wsp:rsidRDefault="00F51652"><w:pPr><w:pStyle w:val="SurveyXactClosedHorizontalChoice"/></w:pPr><w:r><w:t>(1) </w:t></w:r><w:r wsp:rsidRPr="00F51652"><w:rPr><w:rStyle w:val="SurveyXactClosedCheckbox"/></w:rPr><w:sym w:font="Wingdings" w:char="F071"/></w:r></w:p></w:tc><w:tc><w:tcPr><w:tcW w:w="586" w:type="dxa"/><w:shd w:val="clear" w:color="auto" w:fill="auto"/><w:tcMar><w:top w:w="57" w:type="dxa"/><w:bottom w:w="57" w:type="dxa"/></w:tcMar><w:vAlign w:val="center"/></w:tcPr><w:p wsp:rsidR="00BA2490" wsp:rsidRDefault="00F51652"><w:pPr><w:pStyle w:val="SurveyXactClosedHorizontalChoice"/></w:pPr><w:r><w:t>(2) </w:t></w:r><w:r wsp:rsidRPr="00F51652"><w:rPr><w:rStyle w:val="SurveyXactClosedCheckbox"/></w:rPr><w:sym w:font="Wingdings" w:char="F071"/></w:r></w:p></w:tc><w:tc><w:tcPr><w:tcW w:w="586" w:type="dxa"/><w:shd w:val="clear" w:color="auto" w:fill="auto"/><w:tcMar><w:top w:w="57" w:type="dxa"/><w:bottom w:w="57" w:type="dxa"/></w:tcMar><w:vAlign w:val="center"/></w:tcPr><w:p wsp:rsidR="00BA2490" wsp:rsidRDefault="00F51652"><w:pPr><w:pStyle w:val="SurveyXactClosedHorizontalChoice"/></w:pPr><w:r><w:t>(3) </w:t></w:r><w:r wsp:rsidRPr="00F51652"><w:rPr><w:rStyle w:val="SurveyXactClosedCheckbox"/></w:rPr><w:sym w:font="Wingdings" w:char="F071"/></w:r></w:p></w:tc><w:tc><w:tcPr><w:tcW w:w="586" w:type="dxa"/><w:shd w:val="clear" w:color="auto" w:fill="auto"/><w:tcMar><w:top w:w="57" w:type="dxa"/><w:bottom w:w="57" w:type="dxa"/></w:tcMar><w:vAlign w:val="center"/></w:tcPr><w:p wsp:rsidR="00BA2490" wsp:rsidRDefault="00F51652"><w:pPr><w:pStyle w:val="SurveyXactClosedHorizontalChoice"/></w:pPr><w:r><w:t>(4) </w:t></w:r><w:r wsp:rsidRPr="00F51652"><w:rPr><w:rStyle w:val="SurveyXactClosedCheckbox"/></w:rPr><w:sym w:font="Wingdings" w:char="F071"/></w:r></w:p></w:tc><w:tc><w:tcPr><w:tcW w:w="586" w:type="dxa"/><w:shd w:val="clear" w:color="auto" w:fill="auto"/><w:tcMar><w:top w:w="57" w:type="dxa"/><w:bottom w:w="57" w:type="dxa"/></w:tcMar><w:vAlign w:val="center"/></w:tcPr><w:p wsp:rsidR="00BA2490" wsp:rsidRDefault="00F51652"><w:pPr><w:pStyle w:val="SurveyXactClosedHorizontalChoice"/></w:pPr><w:r><w:t>(5) </w:t></w:r><w:r wsp:rsidRPr="00F51652"><w:rPr><w:rStyle w:val="SurveyXactClosedCheckbox"/></w:rPr><w:sym w:font="Wingdings" w:char="F071"/></w:r></w:p></w:tc><w:tc><w:tcPr><w:tcW w:w="586" w:type="dxa"/><w:shd w:val="clear" w:color="auto" w:fill="auto"/><w:tcMar><w:top w:w="57" w:type="dxa"/><w:bottom w:w="57" w:type="dxa"/></w:tcMar><w:vAlign w:val="center"/></w:tcPr><w:p wsp:rsidR="00BA2490" wsp:rsidRDefault="00F51652"><w:pPr><w:pStyle w:val="SurveyXactClosedHorizontalChoice"/></w:pPr><w:r><w:t>(6) </w:t></w:r><w:r wsp:rsidRPr="00F51652"><w:rPr><w:rStyle w:val="SurveyXactClosedCheckbox"/></w:rPr><w:sym w:font="Wingdings" w:char="F071"/></w:r></w:p></w:tc><w:tc><w:tcPr><w:tcW w:w="586" w:type="dxa"/><w:shd w:val="clear" w:color="auto" w:fill="auto"/><w:tcMar><w:top w:w="57" w:type="dxa"/><w:bottom w:w="57" w:type="dxa"/></w:tcMar><w:vAlign w:val="center"/></w:tcPr><w:p wsp:rsidR="00BA2490" wsp:rsidRDefault="00F51652"><w:pPr><w:pStyle w:val="SurveyXactClosedHorizontalChoice"/></w:pPr><w:r><w:t>(7) </w:t></w:r><w:r wsp:rsidRPr="00F51652"><w:rPr><w:rStyle w:val="SurveyXactClosedCheckbox"/></w:rPr><w:sym w:font="Wingdings" w:char="F071"/></w:r></w:p></w:tc><w:tc><w:tcPr><w:tcW w:w="586" w:type="dxa"/><w:shd w:val="clear" w:color="auto" w:fill="auto"/><w:tcMar><w:top w:w="57" w:type="dxa"/><w:bottom w:w="57" w:type="dxa"/></w:tcMar><w:vAlign w:val="center"/></w:tcPr><w:p wsp:rsidR="00BA2490" wsp:rsidRDefault="00F51652"><w:pPr><w:pStyle w:val="SurveyXactClosedHorizontalChoice"/></w:pPr><w:r><w:t>(8) </w:t></w:r><w:r wsp:rsidRPr="00F51652"><w:rPr><w:rStyle w:val="SurveyXactClosedCheckbox"/></w:rPr><w:sym w:font="Wingdings" w:char="F071"/></w:r></w:p></w:tc><w:tc><w:tcPr><w:tcW w:w="586" w:type="dxa"/><w:shd w:val="clear" w:color="auto" w:fill="auto"/><w:tcMar><w:top w:w="57" w:type="dxa"/><w:bottom w:w="57" w:type="dxa"/></w:tcMar><w:vAlign w:val="center"/></w:tcPr><w:p wsp:rsidR="00BA2490" wsp:rsidRDefault="00F51652"><w:pPr><w:pStyle w:val="SurveyXactClosedHorizontalChoice"/></w:pPr><w:r><w:t>(9) </w:t></w:r><w:r wsp:rsidRPr="00F51652"><w:rPr><w:rStyle w:val="SurveyXactClosedCheckbox"/></w:rPr><w:sym w:font="Wingdings" w:char="F071"/></w:r></w:p></w:tc><w:tc><w:tcPr><w:tcW w:w="586" w:type="dxa"/><w:shd w:val="clear" w:color="auto" w:fill="auto"/><w:tcMar><w:top w:w="57" w:type="dxa"/><w:bottom w:w="57" w:type="dxa"/></w:tcMar><w:vAlign w:val="center"/></w:tcPr><w:p wsp:rsidR="00BA2490" wsp:rsidRDefault="00F51652"><w:pPr><w:pStyle w:val="SurveyXactClosedHorizontalChoice"/></w:pPr><w:r><w:t>(10) </w:t></w:r><w:r wsp:rsidRPr="00F51652"><w:rPr><w:rStyle w:val="SurveyXactClosedCheckbox"/></w:rPr><w:sym w:font="Wingdings" w:char="F071"/></w:r></w:p></w:tc></w:tr></w:tbl><w:p wsp:rsidR="00BA2490" wsp:rsidRDefault="00F51652"><w:r><w:br/></w:r></w:p></wx:sub-section><wx:sub-section><w:p wsp:rsidR="00BA2490" wsp:rsidRDefault="00F51652"><w:pPr><w:pStyle w:val="SurveyXactQuestionTitle"/></w:pPr><w:r><w:t>Hvor ofte spiser du?</w:t></w:r></w:p><w:tbl><w:tblPr><w:tblW w:w="0" w:type="auto"/><w:tblLayout w:type="Fixed"/><w:tblCellMar><w:left w:w="0" w:type="dxa"/><w:right w:w="0" w:type="dxa"/></w:tblCellMar><w:tblLook w:val="01E0"/></w:tblPr><w:tblGrid><w:gridCol w:w="2933"/><w:gridCol w:w="586"/><w:gridCol w:w="586"/><w:gridCol w:w="586"/><w:gridCol w:w="586"/><w:gridCol w:w="586"/><w:gridCol w:w="586"/><w:gridCol w:w="586"/><w:gridCol w:w="586"/><w:gridCol w:w="586"/><w:gridCol w:w="586"/></w:tblGrid><w:tr wsp:rsidR="00F51652" wsp:rsidTr="00F51652"><w:trPr><w:tblHeader/></w:trPr><w:tc><w:tcPr><w:tcW w:w="2933" w:type="dxa"/><w:shd w:val="clear" w:color="auto" w:fill="auto"/><w:tcMar><w:top w:w="57" w:type="dxa"/><w:bottom w:w="57" w:type="dxa"/></w:tcMar><w:vAlign w:val="center"/></w:tcPr><w:p wsp:rsidR="00BA2490" wsp:rsidRDefault="00BA2490"/></w:tc><w:tc><w:tcPr><w:tcW w:w="586" w:type="dxa"/><w:shd w:val="clear" w:color="auto" w:fill="auto"/><w:tcMar><w:top w:w="57" w:type="dxa"/><w:bottom w:w="57" w:type="dxa"/></w:tcMar><w:vAlign w:val="center"/></w:tcPr><w:p wsp:rsidR="00BA2490" wsp:rsidRDefault="00F51652"><w:pPr><w:pStyle w:val="SurveyXactHorizontalChoiceHeading"/></w:pPr><w:r><w:t>Aldri</w:t></w:r></w:p></w:tc><w:tc><w:tcPr><w:tcW w:w="586" w:type="dxa"/><w:shd w:val="clear" w:color="auto" w:fill="auto"/><w:tcMar><w:top w:w="57" w:type="dxa"/><w:bottom w:w="57" w:type="dxa"/></w:tcMar><w:vAlign w:val="center"/></w:tcPr><w:p wsp:rsidR="00BA2490" wsp:rsidRDefault="00F51652"><w:pPr><w:pStyle w:val="SurveyXactHorizontalChoiceHeading"/></w:pPr><w:r><w:t>Mindre enn 1 g/uke</w:t></w:r></w:p></w:tc><w:tc><w:tcPr><w:tcW w:w="586" w:type="dxa"/><w:shd w:val="clear" w:color="auto" w:fill="auto"/><w:tcMar><w:top w:w="57" w:type="dxa"/><w:bottom w:w="57" w:type="dxa"/></w:tcMar><w:vAlign w:val="center"/></w:tcPr><w:p wsp:rsidR="00BA2490" wsp:rsidRDefault="00F51652"><w:pPr><w:pStyle w:val="SurveyXactHorizontalChoiceHeading"/></w:pPr><w:r><w:t>1 g/uke</w:t></w:r></w:p></w:tc><w:tc><w:tcPr><w:tcW w:w="586" w:type="dxa"/><w:shd w:val="clear" w:color="auto" w:fill="auto"/><w:tcMar><w:top w:w="57" w:type="dxa"/><w:bottom w:w="57" w:type="dxa"/></w:tcMar><w:vAlign w:val="center"/></w:tcPr><w:p wsp:rsidR="00BA2490" wsp:rsidRDefault="00F51652"><w:pPr><w:pStyle w:val="SurveyXactHorizontalChoiceHeading"/></w:pPr><w:r><w:t>2 g/uke</w:t></w:r></w:p></w:tc><w:tc><w:tcPr><w:tcW w:w="586" w:type="dxa"/><w:shd w:val="clear" w:color="auto" w:fill="auto"/><w:tcMar><w:top w:w="57" w:type="dxa"/><w:bottom w:w="57" w:type="dxa"/></w:tcMar><w:vAlign w:val="center"/></w:tcPr><w:p wsp:rsidR="00BA2490" wsp:rsidRDefault="00F51652"><w:pPr><w:pStyle w:val="SurveyXactHorizontalChoiceHeading"/></w:pPr><w:r><w:t>3 g/uke</w:t></w:r></w:p></w:tc><w:tc><w:tcPr><w:tcW w:w="586" w:type="dxa"/><w:shd w:val="clear" w:color="auto" w:fill="auto"/><w:tcMar><w:top w:w="57" w:type="dxa"/><w:bottom w:w="57" w:type="dxa"/></w:tcMar><w:vAlign w:val="center"/></w:tcPr><w:p wsp:rsidR="00BA2490" wsp:rsidRDefault="00F51652"><w:pPr><w:pStyle w:val="SurveyXactHorizontalChoiceHeading"/></w:pPr><w:r><w:t>4 g/uke</w:t></w:r></w:p></w:tc><w:tc><w:tcPr><w:tcW w:w="586" w:type="dxa"/><w:shd w:val="clear" w:color="auto" w:fill="auto"/><w:tcMar><w:top w:w="57" w:type="dxa"/><w:bottom w:w="57" w:type="dxa"/></w:tcMar><w:vAlign w:val="center"/></w:tcPr><w:p wsp:rsidR="00BA2490" wsp:rsidRDefault="00F51652"><w:pPr><w:pStyle w:val="SurveyXactHorizontalChoiceHeading"/></w:pPr><w:r><w:t>5 g/uke</w:t></w:r></w:p></w:tc><w:tc><w:tcPr><w:tcW w:w="586" w:type="dxa"/><w:shd w:val="clear" w:color="auto" w:fill="auto"/><w:tcMar><w:top w:w="57" w:type="dxa"/><w:bottom w:w="57" w:type="dxa"/></w:tcMar><w:vAlign w:val="center"/></w:tcPr><w:p wsp:rsidR="00BA2490" wsp:rsidRDefault="00F51652"><w:pPr><w:pStyle w:val="SurveyXactHorizontalChoiceHeading"/></w:pPr><w:r><w:t>6 g/uke</w:t></w:r></w:p></w:tc><w:tc><w:tcPr><w:tcW w:w="586" w:type="dxa"/><w:shd w:val="clear" w:color="auto" w:fill="auto"/><w:tcMar><w:top w:w="57" w:type="dxa"/><w:bottom w:w="57" w:type="dxa"/></w:tcMar><w:vAlign w:val="center"/></w:tcPr><w:p wsp:rsidR="00BA2490" wsp:rsidRDefault="00F51652"><w:pPr><w:pStyle w:val="SurveyXactHorizontalChoiceHeading"/></w:pPr><w:r><w:t>Hver dag</w:t></w:r></w:p></w:tc><w:tc><w:tcPr><w:tcW w:w="586" w:type="dxa"/><w:shd w:val="clear" w:color="auto" w:fill="auto"/><w:tcMar><w:top w:w="57" w:type="dxa"/><w:bottom w:w="57" w:type="dxa"/></w:tcMar><w:vAlign w:val="center"/></w:tcPr><w:p wsp:rsidR="00BA2490" wsp:rsidRDefault="00F51652"><w:pPr><w:pStyle w:val="SurveyXactHorizontalChoiceHeading"/></w:pPr><w:r><w:t>Flere ganger daglig</w:t></w:r></w:p></w:tc></w:tr><w:tr wsp:rsidR="00F51652" wsp:rsidTr="00F51652"><w:tc><w:tcPr><w:tcW w:w="2933" w:type="dxa"/><w:shd w:val="clear" w:color="auto" w:fill="auto"/><w:tcMar><w:top w:w="57" w:type="dxa"/><w:bottom w:w="57" w:type="dxa"/></w:tcMar><w:vAlign w:val="center"/></w:tcPr><w:p wsp:rsidR="00BA2490" wsp:rsidRDefault="00F51652"><w:pPr><w:pStyle w:val="SurveyXactBatteryQuestionLine"/></w:pPr><w:r><w:t>Salte kjeks</w:t></w:r></w:p></w:tc><w:tc><w:tcPr><w:tcW w:w="586" w:type="dxa"/><w:shd w:val="clear" w:color="auto" w:fill="auto"/><w:tcMar><w:top w:w="57" w:type="dxa"/><w:bottom w:w="57" w:type="dxa"/></w:tcMar><w:vAlign w:val="center"/></w:tcPr><w:p wsp:rsidR="00BA2490" wsp:rsidRDefault="00F51652"><w:pPr><w:pStyle w:val="SurveyXactClosedHorizontalChoice"/></w:pPr><w:r><w:t>(1) </w:t></w:r><w:r wsp:rsidRPr="00F51652"><w:rPr><w:rStyle w:val="SurveyXactClosedCheckbox"/></w:rPr><w:sym w:font="Wingdings" w:char="F071"/></w:r></w:p></w:tc><w:tc><w:tcPr><w:tcW w:w="586" w:type="dxa"/><w:shd w:val="clear" w:color="auto" w:fill="auto"/><w:tcMar><w:top w:w="57" w:type="dxa"/><w:bottom w:w="57" w:type="dxa"/></w:tcMar><w:vAlign w:val="center"/></w:tcPr><w:p wsp:rsidR="00BA2490" wsp:rsidRDefault="00F51652"><w:pPr><w:pStyle w:val="SurveyXactClosedHorizontalChoice"/></w:pPr><w:r><w:t>(2) </w:t></w:r><w:r wsp:rsidRPr="00F51652"><w:rPr><w:rStyle w:val="SurveyXactClosedCheckbox"/></w:rPr><w:sym w:font="Wingdings" w:char="F071"/></w:r></w:p></w:tc><w:tc><w:tcPr><w:tcW w:w="586" w:type="dxa"/><w:shd w:val="clear" w:color="auto" w:fill="auto"/><w:tcMar><w:top w:w="57" w:type="dxa"/><w:bottom w:w="57" w:type="dxa"/></w:tcMar><w:vAlign w:val="center"/></w:tcPr><w:p wsp:rsidR="00BA2490" wsp:rsidRDefault="00F51652"><w:pPr><w:pStyle w:val="SurveyXactClosedHorizontalChoice"/></w:pPr><w:r><w:t>(3) </w:t></w:r><w:r wsp:rsidRPr="00F51652"><w:rPr><w:rStyle w:val="SurveyXactClosedCheckbox"/></w:rPr><w:sym w:font="Wingdings" w:char="F071"/></w:r></w:p></w:tc><w:tc><w:tcPr><w:tcW w:w="586" w:type="dxa"/><w:shd w:val="clear" w:color="auto" w:fill="auto"/><w:tcMar><w:top w:w="57" w:type="dxa"/><w:bottom w:w="57" w:type="dxa"/></w:tcMar><w:vAlign w:val="center"/></w:tcPr><w:p wsp:rsidR="00BA2490" wsp:rsidRDefault="00F51652"><w:pPr><w:pStyle w:val="SurveyXactClosedHorizontalChoice"/></w:pPr><w:r><w:t>(4) </w:t></w:r><w:r wsp:rsidRPr="00F51652"><w:rPr><w:rStyle w:val="SurveyXactClosedCheckbox"/></w:rPr><w:sym w:font="Wingdings" w:char="F071"/></w:r></w:p></w:tc><w:tc><w:tcPr><w:tcW w:w="586" w:type="dxa"/><w:shd w:val="clear" w:color="auto" w:fill="auto"/><w:tcMar><w:top w:w="57" w:type="dxa"/><w:bottom w:w="57" w:type="dxa"/></w:tcMar><w:vAlign w:val="center"/></w:tcPr><w:p wsp:rsidR="00BA2490" wsp:rsidRDefault="00F51652"><w:pPr><w:pStyle w:val="SurveyXactClosedHorizontalChoice"/></w:pPr><w:r><w:t>(5) </w:t></w:r><w:r wsp:rsidRPr="00F51652"><w:rPr><w:rStyle w:val="SurveyXactClosedCheckbox"/></w:rPr><w:sym w:font="Wingdings" w:char="F071"/></w:r></w:p></w:tc><w:tc><w:tcPr><w:tcW w:w="586" w:type="dxa"/><w:shd w:val="clear" w:color="auto" w:fill="auto"/><w:tcMar><w:top w:w="57" w:type="dxa"/><w:bottom w:w="57" w:type="dxa"/></w:tcMar><w:vAlign w:val="center"/></w:tcPr><w:p wsp:rsidR="00BA2490" wsp:rsidRDefault="00F51652"><w:pPr><w:pStyle w:val="SurveyXactClosedHorizontalChoice"/></w:pPr><w:r><w:t>(6) </w:t></w:r><w:r wsp:rsidRPr="00F51652"><w:rPr><w:rStyle w:val="SurveyXactClosedCheckbox"/></w:rPr><w:sym w:font="Wingdings" w:char="F071"/></w:r></w:p></w:tc><w:tc><w:tcPr><w:tcW w:w="586" w:type="dxa"/><w:shd w:val="clear" w:color="auto" w:fill="auto"/><w:tcMar><w:top w:w="57" w:type="dxa"/><w:bottom w:w="57" w:type="dxa"/></w:tcMar><w:vAlign w:val="center"/></w:tcPr><w:p wsp:rsidR="00BA2490" wsp:rsidRDefault="00F51652"><w:pPr><w:pStyle w:val="SurveyXactClosedHorizontalChoice"/></w:pPr><w:r><w:t>(7) </w:t></w:r><w:r wsp:rsidRPr="00F51652"><w:rPr><w:rStyle w:val="SurveyXactClosedCheckbox"/></w:rPr><w:sym w:font="Wingdings" w:char="F071"/></w:r></w:p></w:tc><w:tc><w:tcPr><w:tcW w:w="586" w:type="dxa"/><w:shd w:val="clear" w:color="auto" w:fill="auto"/><w:tcMar><w:top w:w="57" w:type="dxa"/><w:bottom w:w="57" w:type="dxa"/></w:tcMar><w:vAlign w:val="center"/></w:tcPr><w:p wsp:rsidR="00BA2490" wsp:rsidRDefault="00F51652"><w:pPr><w:pStyle w:val="SurveyXactClosedHorizontalChoice"/></w:pPr><w:r><w:t>(8) </w:t></w:r><w:r wsp:rsidRPr="00F51652"><w:rPr><w:rStyle w:val="SurveyXactClosedCheckbox"/></w:rPr><w:sym w:font="Wingdings" w:char="F071"/></w:r></w:p></w:tc><w:tc><w:tcPr><w:tcW w:w="586" w:type="dxa"/><w:shd w:val="clear" w:color="auto" w:fill="auto"/><w:tcMar><w:top w:w="57" w:type="dxa"/><w:bottom w:w="57" w:type="dxa"/></w:tcMar><w:vAlign w:val="center"/></w:tcPr><w:p wsp:rsidR="00BA2490" wsp:rsidRDefault="00F51652"><w:pPr><w:pStyle w:val="SurveyXactClosedHorizontalChoice"/></w:pPr><w:r><w:t>(9) </w:t></w:r><w:r wsp:rsidRPr="00F51652"><w:rPr><w:rStyle w:val="SurveyXactClosedCheckbox"/></w:rPr><w:sym w:font="Wingdings" w:char="F071"/></w:r></w:p></w:tc><w:tc><w:tcPr><w:tcW w:w="586" w:type="dxa"/><w:shd w:val="clear" w:color="auto" w:fill="auto"/><w:tcMar><w:top w:w="57" w:type="dxa"/><w:bottom w:w="57" w:type="dxa"/></w:tcMar><w:vAlign w:val="center"/></w:tcPr><w:p wsp:rsidR="00BA2490" wsp:rsidRDefault="00F51652"><w:pPr><w:pStyle w:val="SurveyXactClosedHorizontalChoice"/></w:pPr><w:r><w:t>(10) </w:t></w:r><w:r wsp:rsidRPr="00F51652"><w:rPr><w:rStyle w:val="SurveyXactClosedCheckbox"/></w:rPr><w:sym w:font="Wingdings" w:char="F071"/></w:r></w:p></w:tc></w:tr><w:tr wsp:rsidR="00F51652" wsp:rsidTr="00F51652"><w:tc><w:tcPr><w:tcW w:w="2933" w:type="dxa"/><w:shd w:val="clear" w:color="auto" w:fill="auto"/><w:tcMar><w:top w:w="57" w:type="dxa"/><w:bottom w:w="57" w:type="dxa"/></w:tcMar><w:vAlign w:val="center"/></w:tcPr><w:p wsp:rsidR="00BA2490" wsp:rsidRDefault="00F51652"><w:pPr><w:pStyle w:val="SurveyXactBatteryQuestionLine"/></w:pPr><w:r><w:t>Søte kjeks/</w:t></w:r><w:proofErr w:type="spellStart"/><w:r><w:t>cookies</w:t></w:r><w:proofErr w:type="spellEnd"/></w:p></w:tc><w:tc><w:tcPr><w:tcW w:w="586" w:type="dxa"/><w:shd w:val="clear" w:color="auto" w:fill="auto"/><w:tcMar><w:top w:w="57" w:type="dxa"/><w:bottom w:w="57" w:type="dxa"/></w:tcMar><w:vAlign w:val="center"/></w:tcPr><w:p wsp:rsidR="00BA2490" wsp:rsidRDefault="00F51652"><w:pPr><w:pStyle w:val="SurveyXactClosedHorizontalChoice"/></w:pPr><w:r><w:t>(1) </w:t></w:r><w:r wsp:rsidRPr="00F51652"><w:rPr><w:rStyle w:val="SurveyXactClosedCheckbox"/></w:rPr><w:sym w:font="Wingdings" w:char="F071"/></w:r></w:p></w:tc><w:tc><w:tcPr><w:tcW w:w="586" w:type="dxa"/><w:shd w:val="clear" w:color="auto" w:fill="auto"/><w:tcMar><w:top w:w="57" w:type="dxa"/><w:bottom w:w="57" w:type="dxa"/></w:tcMar><w:vAlign w:val="center"/></w:tcPr><w:p wsp:rsidR="00BA2490" wsp:rsidRDefault="00F51652"><w:pPr><w:pStyle w:val="SurveyXactClosedHorizontalChoice"/></w:pPr><w:r><w:t>(2) </w:t></w:r><w:r wsp:rsidRPr="00F51652"><w:rPr><w:rStyle w:val="SurveyXactClosedCheckbox"/></w:rPr><w:sym w:font="Wingdings" w:char="F071"/></w:r></w:p></w:tc><w:tc><w:tcPr><w:tcW w:w="586" w:type="dxa"/><w:shd w:val="clear" w:color="auto" w:fill="auto"/><w:tcMar><w:top w:w="57" w:type="dxa"/><w:bottom w:w="57" w:type="dxa"/></w:tcMar><w:vAlign w:val="center"/></w:tcPr><w:p wsp:rsidR="00BA2490" wsp:rsidRDefault="00F51652"><w:pPr><w:pStyle w:val="SurveyXactClosedHorizontalChoice"/></w:pPr><w:r><w:t>(3) </w:t></w:r><w:r wsp:rsidRPr="00F51652"><w:rPr><w:rStyle w:val="SurveyXactClosedCheckbox"/></w:rPr><w:sym w:font="Wingdings" w:char="F071"/></w:r></w:p></w:tc><w:tc><w:tcPr><w:tcW w:w="586" w:type="dxa"/><w:shd w:val="clear" w:color="auto" w:fill="auto"/><w:tcMar><w:top w:w="57" w:type="dxa"/><w:bottom w:w="57" w:type="dxa"/></w:tcMar><w:vAlign w:val="center"/></w:tcPr><w:p wsp:rsidR="00BA2490" wsp:rsidRDefault="00F51652"><w:pPr><w:pStyle w:val="SurveyXactClosedHorizontalChoice"/></w:pPr><w:r><w:t>(4) </w:t></w:r><w:r wsp:rsidRPr="00F51652"><w:rPr><w:rStyle w:val="SurveyXactClosedCheckbox"/></w:rPr><w:sym w:font="Wingdings" w:char="F071"/></w:r></w:p></w:tc><w:tc><w:tcPr><w:tcW w:w="586" w:type="dxa"/><w:shd w:val="clear" w:color="auto" w:fill="auto"/><w:tcMar><w:top w:w="57" w:type="dxa"/><w:bottom w:w="57" w:type="dxa"/></w:tcMar><w:vAlign w:val="center"/></w:tcPr><w:p wsp:rsidR="00BA2490" wsp:rsidRDefault="00F51652"><w:pPr><w:pStyle w:val="SurveyXactClosedHorizontalChoice"/></w:pPr><w:r><w:t>(5) </w:t></w:r><w:r wsp:rsidRPr="00F51652"><w:rPr><w:rStyle w:val="SurveyXactClosedCheckbox"/></w:rPr><w:sym w:font="Wingdings" w:char="F071"/></w:r></w:p></w:tc><w:tc><w:tcPr><w:tcW w:w="586" w:type="dxa"/><w:shd w:val="clear" w:color="auto" w:fill="auto"/><w:tcMar><w:top w:w="57" w:type="dxa"/><w:bottom w:w="57" w:type="dxa"/></w:tcMar><w:vAlign w:val="center"/></w:tcPr><w:p wsp:rsidR="00BA2490" wsp:rsidRDefault="00F51652"><w:pPr><w:pStyle w:val="SurveyXactClosedHorizontalChoice"/></w:pPr><w:r><w:t>(6) </w:t></w:r><w:r wsp:rsidRPr="00F51652"><w:rPr><w:rStyle w:val="SurveyXactClosedCheckbox"/></w:rPr><w:sym w:font="Wingdings" w:char="F071"/></w:r></w:p></w:tc><w:tc><w:tcPr><w:tcW w:w="586" w:type="dxa"/><w:shd w:val="clear" w:color="auto" w:fill="auto"/><w:tcMar><w:top w:w="57" w:type="dxa"/><w:bottom w:w="57" w:type="dxa"/></w:tcMar><w:vAlign w:val="center"/></w:tcPr><w:p wsp:rsidR="00BA2490" wsp:rsidRDefault="00F51652"><w:pPr><w:pStyle w:val="SurveyXactClosedHorizontalChoice"/></w:pPr><w:r><w:t>(7) </w:t></w:r><w:r wsp:rsidRPr="00F51652"><w:rPr><w:rStyle w:val="SurveyXactClosedCheckbox"/></w:rPr><w:sym w:font="Wingdings" w:char="F071"/></w:r></w:p></w:tc><w:tc><w:tcPr><w:tcW w:w="586" w:type="dxa"/><w:shd w:val="clear" w:color="auto" w:fill="auto"/><w:tcMar><w:top w:w="57" w:type="dxa"/><w:bottom w:w="57" w:type="dxa"/></w:tcMar><w:vAlign w:val="center"/></w:tcPr><w:p wsp:rsidR="00BA2490" wsp:rsidRDefault="00F51652"><w:pPr><w:pStyle w:val="SurveyXactClosedHorizontalChoice"/></w:pPr><w:r><w:t>(8) </w:t></w:r><w:r wsp:rsidRPr="00F51652"><w:rPr><w:rStyle w:val="SurveyXactClosedCheckbox"/></w:rPr><w:sym w:font="Wingdings" w:char="F071"/></w:r></w:p></w:tc><w:tc><w:tcPr><w:tcW w:w="586" w:type="dxa"/><w:shd w:val="clear" w:color="auto" w:fill="auto"/><w:tcMar><w:top w:w="57" w:type="dxa"/><w:bottom w:w="57" w:type="dxa"/></w:tcMar><w:vAlign w:val="center"/></w:tcPr><w:p wsp:rsidR="00BA2490" wsp:rsidRDefault="00F51652"><w:pPr><w:pStyle w:val="SurveyXactClosedHorizontalChoice"/></w:pPr><w:r><w:t>(9) </w:t></w:r><w:r wsp:rsidRPr="00F51652"><w:rPr><w:rStyle w:val="SurveyXactClosedCheckbox"/></w:rPr><w:sym w:font="Wingdings" w:char="F071"/></w:r></w:p></w:tc><w:tc><w:tcPr><w:tcW w:w="586" w:type="dxa"/><w:shd w:val="clear" w:color="auto" w:fill="auto"/><w:tcMar><w:top w:w="57" w:type="dxa"/><w:bottom w:w="57" w:type="dxa"/></w:tcMar><w:vAlign w:val="center"/></w:tcPr><w:p wsp:rsidR="00BA2490" wsp:rsidRDefault="00F51652"><w:pPr><w:pStyle w:val="SurveyXactClosedHorizontalChoice"/></w:pPr><w:r><w:t>(10) </w:t></w:r><w:r wsp:rsidRPr="00F51652"><w:rPr><w:rStyle w:val="SurveyXactClosedCheckbox"/></w:rPr><w:sym w:font="Wingdings" w:char="F071"/></w:r></w:p></w:tc></w:tr><w:tr wsp:rsidR="00F51652" wsp:rsidTr="00F51652"><w:tc><w:tcPr><w:tcW w:w="2933" w:type="dxa"/><w:shd w:val="clear" w:color="auto" w:fill="auto"/><w:tcMar><w:top w:w="57" w:type="dxa"/><w:bottom w:w="57" w:type="dxa"/></w:tcMar><w:vAlign w:val="center"/></w:tcPr><w:p wsp:rsidR="00BA2490" wsp:rsidRDefault="00F51652"><w:pPr><w:pStyle w:val="SurveyXactBatteryQuestionLine"/></w:pPr><w:r><w:t>Søtt bakverk (eks. kaker, boller) </w:t></w:r></w:p></w:tc><w:tc><w:tcPr><w:tcW w:w="586" w:type="dxa"/><w:shd w:val="clear" w:color="auto" w:fill="auto"/><w:tcMar><w:top w:w="57" w:type="dxa"/><w:bottom w:w="57" w:type="dxa"/></w:tcMar><w:vAlign w:val="center"/></w:tcPr><w:p wsp:rsidR="00BA2490" wsp:rsidRDefault="00F51652"><w:pPr><w:pStyle w:val="SurveyXactClosedHorizontalChoice"/></w:pPr><w:r><w:t>(1) </w:t></w:r><w:r wsp:rsidRPr="00F51652"><w:rPr><w:rStyle w:val="SurveyXactClosedCheckbox"/></w:rPr><w:sym w:font="Wingdings" w:char="F071"/></w:r></w:p></w:tc><w:tc><w:tcPr><w:tcW w:w="586" w:type="dxa"/><w:shd w:val="clear" w:color="auto" w:fill="auto"/><w:tcMar><w:top w:w="57" w:type="dxa"/><w:bottom w:w="57" w:type="dxa"/></w:tcMar><w:vAlign w:val="center"/></w:tcPr><w:p wsp:rsidR="00BA2490" wsp:rsidRDefault="00F51652"><w:pPr><w:pStyle w:val="SurveyXactClosedHorizontalChoice"/></w:pPr><w:r><w:t>(2) </w:t></w:r><w:r wsp:rsidRPr="00F51652"><w:rPr><w:rStyle w:val="SurveyXactClosedCheckbox"/></w:rPr><w:sym w:font="Wingdings" w:char="F071"/></w:r></w:p></w:tc><w:tc><w:tcPr><w:tcW w:w="586" w:type="dxa"/><w:shd w:val="clear" w:color="auto" w:fill="auto"/><w:tcMar><w:top w:w="57" w:type="dxa"/><w:bottom w:w="57" w:type="dxa"/></w:tcMar><w:vAlign w:val="center"/></w:tcPr><w:p wsp:rsidR="00BA2490" wsp:rsidRDefault="00F51652"><w:pPr><w:pStyle w:val="SurveyXactClosedHorizontalChoice"/></w:pPr><w:r><w:t>(3) </w:t></w:r><w:r wsp:rsidRPr="00F51652"><w:rPr><w:rStyle w:val="SurveyXactClosedCheckbox"/></w:rPr><w:sym w:font="Wingdings" w:char="F071"/></w:r></w:p></w:tc><w:tc><w:tcPr><w:tcW w:w="586" w:type="dxa"/><w:shd w:val="clear" w:color="auto" w:fill="auto"/><w:tcMar><w:top w:w="57" w:type="dxa"/><w:bottom w:w="57" w:type="dxa"/></w:tcMar><w:vAlign w:val="center"/></w:tcPr><w:p wsp:rsidR="00BA2490" wsp:rsidRDefault="00F51652"><w:pPr><w:pStyle w:val="SurveyXactClosedHorizontalChoice"/></w:pPr><w:r><w:t>(4) </w:t></w:r><w:r wsp:rsidRPr="00F51652"><w:rPr><w:rStyle w:val="SurveyXactClosedCheckbox"/></w:rPr><w:sym w:font="Wingdings" w:char="F071"/></w:r></w:p></w:tc><w:tc><w:tcPr><w:tcW w:w="586" w:type="dxa"/><w:shd w:val="clear" w:color="auto" w:fill="auto"/><w:tcMar><w:top w:w="57" w:type="dxa"/><w:bottom w:w="57" w:type="dxa"/></w:tcMar><w:vAlign w:val="center"/></w:tcPr><w:p wsp:rsidR="00BA2490" wsp:rsidRDefault="00F51652"><w:pPr><w:pStyle w:val="SurveyXactClosedHorizontalChoice"/></w:pPr><w:r><w:t>(5) </w:t></w:r><w:r wsp:rsidRPr="00F51652"><w:rPr><w:rStyle w:val="SurveyXactClosedCheckbox"/></w:rPr><w:sym w:font="Wingdings" w:char="F071"/></w:r></w:p></w:tc><w:tc><w:tcPr><w:tcW w:w="586" w:type="dxa"/><w:shd w:val="clear" w:color="auto" w:fill="auto"/><w:tcMar><w:top w:w="57" w:type="dxa"/><w:bottom w:w="57" w:type="dxa"/></w:tcMar><w:vAlign w:val="center"/></w:tcPr><w:p wsp:rsidR="00BA2490" wsp:rsidRDefault="00F51652"><w:pPr><w:pStyle w:val="SurveyXactClosedHorizontalChoice"/></w:pPr><w:r><w:t>(6) </w:t></w:r><w:r wsp:rsidRPr="00F51652"><w:rPr><w:rStyle w:val="SurveyXactClosedCheckbox"/></w:rPr><w:sym w:font="Wingdings" w:char="F071"/></w:r></w:p></w:tc><w:tc><w:tcPr><w:tcW w:w="586" w:type="dxa"/><w:shd w:val="clear" w:color="auto" w:fill="auto"/><w:tcMar><w:top w:w="57" w:type="dxa"/><w:bottom w:w="57" w:type="dxa"/></w:tcMar><w:vAlign w:val="center"/></w:tcPr><w:p wsp:rsidR="00BA2490" wsp:rsidRDefault="00F51652"><w:pPr><w:pStyle w:val="SurveyXactClosedHorizontalChoice"/></w:pPr><w:r><w:t>(7) </w:t></w:r><w:r wsp:rsidRPr="00F51652"><w:rPr><w:rStyle w:val="SurveyXactClosedCheckbox"/></w:rPr><w:sym w:font="Wingdings" w:char="F071"/></w:r></w:p></w:tc><w:tc><w:tcPr><w:tcW w:w="586" w:type="dxa"/><w:shd w:val="clear" w:color="auto" w:fill="auto"/><w:tcMar><w:top w:w="57" w:type="dxa"/><w:bottom w:w="57" w:type="dxa"/></w:tcMar><w:vAlign w:val="center"/></w:tcPr><w:p wsp:rsidR="00BA2490" wsp:rsidRDefault="00F51652"><w:pPr><w:pStyle w:val="SurveyXactClosedHorizontalChoice"/></w:pPr><w:r><w:t>(8) </w:t></w:r><w:r wsp:rsidRPr="00F51652"><w:rPr><w:rStyle w:val="SurveyXactClosedCheckbox"/></w:rPr><w:sym w:font="Wingdings" w:char="F071"/></w:r></w:p></w:tc><w:tc><w:tcPr><w:tcW w:w="586" w:type="dxa"/><w:shd w:val="clear" w:color="auto" w:fill="auto"/><w:tcMar><w:top w:w="57" w:type="dxa"/><w:bottom w:w="57" w:type="dxa"/></w:tcMar><w:vAlign w:val="center"/></w:tcPr><w:p wsp:rsidR="00BA2490" wsp:rsidRDefault="00F51652"><w:pPr><w:pStyle w:val="SurveyXactClosedHorizontalChoice"/></w:pPr><w:r><w:t>(9) </w:t></w:r><w:r wsp:rsidRPr="00F51652"><w:rPr><w:rStyle w:val="SurveyXactClosedCheckbox"/></w:rPr><w:sym w:font="Wingdings" w:char="F071"/></w:r></w:p></w:tc><w:tc><w:tcPr><w:tcW w:w="586" w:type="dxa"/><w:shd w:val="clear" w:color="auto" w:fill="auto"/><w:tcMar><w:top w:w="57" w:type="dxa"/><w:bottom w:w="57" w:type="dxa"/></w:tcMar><w:vAlign w:val="center"/></w:tcPr><w:p wsp:rsidR="00BA2490" wsp:rsidRDefault="00F51652"><w:pPr><w:pStyle w:val="SurveyXactClosedHorizontalChoice"/></w:pPr><w:r><w:t>(10) </w:t></w:r><w:r wsp:rsidRPr="00F51652"><w:rPr><w:rStyle w:val="SurveyXactClosedCheckbox"/></w:rPr><w:sym w:font="Wingdings" w:char="F071"/></w:r></w:p></w:tc></w:tr><w:tr wsp:rsidR="00F51652" wsp:rsidTr="00F51652"><w:tc><w:tcPr><w:tcW w:w="2933" w:type="dxa"/><w:shd w:val="clear" w:color="auto" w:fill="auto"/><w:tcMar><w:top w:w="57" w:type="dxa"/><w:bottom w:w="57" w:type="dxa"/></w:tcMar><w:vAlign w:val="center"/></w:tcPr><w:p wsp:rsidR="00BA2490" wsp:rsidRDefault="00F51652"><w:pPr><w:pStyle w:val="SurveyXactBatteryQuestionLine"/></w:pPr><w:r><w:t>Salt snacks (eks. chips, </w:t></w:r><w:proofErr w:type="spellStart"/><w:r><w:t>ostepop</w:t></w:r><w:proofErr w:type="spellEnd"/><w:r><w:t>, salte nøtter)</w:t></w:r></w:p></w:tc><w:tc><w:tcPr><w:tcW w:w="586" w:type="dxa"/><w:shd w:val="clear" w:color="auto" w:fill="auto"/><w:tcMar><w:top w:w="57" w:type="dxa"/><w:bottom w:w="57" w:type="dxa"/></w:tcMar><w:vAlign w:val="center"/></w:tcPr><w:p wsp:rsidR="00BA2490" wsp:rsidRDefault="00F51652"><w:pPr><w:pStyle w:val="SurveyXactClosedHorizontalChoice"/></w:pPr><w:r><w:t>(1) </w:t></w:r><w:r wsp:rsidRPr="00F51652"><w:rPr><w:rStyle w:val="SurveyXactClosedCheckbox"/></w:rPr><w:sym w:font="Wingdings" w:char="F071"/></w:r></w:p></w:tc><w:tc><w:tcPr><w:tcW w:w="586" w:type="dxa"/><w:shd w:val="clear" w:color="auto" w:fill="auto"/><w:tcMar><w:top w:w="57" w:type="dxa"/><w:bottom w:w="57" w:type="dxa"/></w:tcMar><w:vAlign w:val="center"/></w:tcPr><w:p wsp:rsidR="00BA2490" wsp:rsidRDefault="00F51652"><w:pPr><w:pStyle w:val="SurveyXactClosedHorizontalChoice"/></w:pPr><w:r><w:t>(2) </w:t></w:r><w:r wsp:rsidRPr="00F51652"><w:rPr><w:rStyle w:val="SurveyXactClosedCheckbox"/></w:rPr><w:sym w:font="Wingdings" w:char="F071"/></w:r></w:p></w:tc><w:tc><w:tcPr><w:tcW w:w="586" w:type="dxa"/><w:shd w:val="clear" w:color="auto" w:fill="auto"/><w:tcMar><w:top w:w="57" w:type="dxa"/><w:bottom w:w="57" w:type="dxa"/></w:tcMar><w:vAlign w:val="center"/></w:tcPr><w:p wsp:rsidR="00BA2490" wsp:rsidRDefault="00F51652"><w:pPr><w:pStyle w:val="SurveyXactClosedHorizontalChoice"/></w:pPr><w:r><w:t>(3) </w:t></w:r><w:r wsp:rsidRPr="00F51652"><w:rPr><w:rStyle w:val="SurveyXactClosedCheckbox"/></w:rPr><w:sym w:font="Wingdings" w:char="F071"/></w:r></w:p></w:tc><w:tc><w:tcPr><w:tcW w:w="586" w:type="dxa"/><w:shd w:val="clear" w:color="auto" w:fill="auto"/><w:tcMar><w:top w:w="57" w:type="dxa"/><w:bottom w:w="57" w:type="dxa"/></w:tcMar><w:vAlign w:val="center"/></w:tcPr><w:p wsp:rsidR="00BA2490" wsp:rsidRDefault="00F51652"><w:pPr><w:pStyle w:val="SurveyXactClosedHorizontalChoice"/></w:pPr><w:r><w:t>(4) </w:t></w:r><w:r wsp:rsidRPr="00F51652"><w:rPr><w:rStyle w:val="SurveyXactClosedCheckbox"/></w:rPr><w:sym w:font="Wingdings" w:char="F071"/></w:r></w:p></w:tc><w:tc><w:tcPr><w:tcW w:w="586" w:type="dxa"/><w:shd w:val="clear" w:color="auto" w:fill="auto"/><w:tcMar><w:top w:w="57" w:type="dxa"/><w:bottom w:w="57" w:type="dxa"/></w:tcMar><w:vAlign w:val="center"/></w:tcPr><w:p wsp:rsidR="00BA2490" wsp:rsidRDefault="00F51652"><w:pPr><w:pStyle w:val="SurveyXactClosedHorizontalChoice"/></w:pPr><w:r><w:t>(5) </w:t></w:r><w:r wsp:rsidRPr="00F51652"><w:rPr><w:rStyle w:val="SurveyXactClosedCheckbox"/></w:rPr><w:sym w:font="Wingdings" w:char="F071"/></w:r></w:p></w:tc><w:tc><w:tcPr><w:tcW w:w="586" w:type="dxa"/><w:shd w:val="clear" w:color="auto" w:fill="auto"/><w:tcMar><w:top w:w="57" w:type="dxa"/><w:bottom w:w="57" w:type="dxa"/></w:tcMar><w:vAlign w:val="center"/></w:tcPr><w:p wsp:rsidR="00BA2490" wsp:rsidRDefault="00F51652"><w:pPr><w:pStyle w:val="SurveyXactClosedHorizontalChoice"/></w:pPr><w:r><w:t>(6) </w:t></w:r><w:r wsp:rsidRPr="00F51652"><w:rPr><w:rStyle w:val="SurveyXactClosedCheckbox"/></w:rPr><w:sym w:font="Wingdings" w:char="F071"/></w:r></w:p></w:tc><w:tc><w:tcPr><w:tcW w:w="586" w:type="dxa"/><w:shd w:val="clear" w:color="auto" w:fill="auto"/><w:tcMar><w:top w:w="57" w:type="dxa"/><w:bottom w:w="57" w:type="dxa"/></w:tcMar><w:vAlign w:val="center"/></w:tcPr><w:p wsp:rsidR="00BA2490" wsp:rsidRDefault="00F51652"><w:pPr><w:pStyle w:val="SurveyXactClosedHorizontalChoice"/></w:pPr><w:r><w:t>(7) </w:t></w:r><w:r wsp:rsidRPr="00F51652"><w:rPr><w:rStyle w:val="SurveyXactClosedCheckbox"/></w:rPr><w:sym w:font="Wingdings" w:char="F071"/></w:r></w:p></w:tc><w:tc><w:tcPr><w:tcW w:w="586" w:type="dxa"/><w:shd w:val="clear" w:color="auto" w:fill="auto"/><w:tcMar><w:top w:w="57" w:type="dxa"/><w:bottom w:w="57" w:type="dxa"/></w:tcMar><w:vAlign w:val="center"/></w:tcPr><w:p wsp:rsidR="00BA2490" wsp:rsidRDefault="00F51652"><w:pPr><w:pStyle w:val="SurveyXactClosedHorizontalChoice"/></w:pPr><w:r><w:t>(8) </w:t></w:r><w:r wsp:rsidRPr="00F51652"><w:rPr><w:rStyle w:val="SurveyXactClosedCheckbox"/></w:rPr><w:sym w:font="Wingdings" w:char="F071"/></w:r></w:p></w:tc><w:tc><w:tcPr><w:tcW w:w="586" w:type="dxa"/><w:shd w:val="clear" w:color="auto" w:fill="auto"/><w:tcMar><w:top w:w="57" w:type="dxa"/><w:bottom w:w="57" w:type="dxa"/></w:tcMar><w:vAlign w:val="center"/></w:tcPr><w:p wsp:rsidR="00BA2490" wsp:rsidRDefault="00F51652"><w:pPr><w:pStyle w:val="SurveyXactClosedHorizontalChoice"/></w:pPr><w:r><w:t>(9) </w:t></w:r><w:r wsp:rsidRPr="00F51652"><w:rPr><w:rStyle w:val="SurveyXactClosedCheckbox"/></w:rPr><w:sym w:font="Wingdings" w:char="F071"/></w:r></w:p></w:tc><w:tc><w:tcPr><w:tcW w:w="586" w:type="dxa"/><w:shd w:val="clear" w:color="auto" w:fill="auto"/><w:tcMar><w:top w:w="57" w:type="dxa"/><w:bottom w:w="57" w:type="dxa"/></w:tcMar><w:vAlign w:val="center"/></w:tcPr><w:p wsp:rsidR="00BA2490" wsp:rsidRDefault="00F51652"><w:pPr><w:pStyle w:val="SurveyXactClosedHorizontalChoice"/></w:pPr><w:r><w:t>(10) </w:t></w:r><w:r wsp:rsidRPr="00F51652"><w:rPr><w:rStyle w:val="SurveyXactClosedCheckbox"/></w:rPr><w:sym w:font="Wingdings" w:char="F071"/></w:r></w:p></w:tc></w:tr><w:tr wsp:rsidR="00F51652" wsp:rsidTr="00F51652"><w:tc><w:tcPr><w:tcW w:w="2933" w:type="dxa"/><w:shd w:val="clear" w:color="auto" w:fill="auto"/><w:tcMar><w:top w:w="57" w:type="dxa"/><w:bottom w:w="57" w:type="dxa"/></w:tcMar><w:vAlign w:val="center"/></w:tcPr><w:p wsp:rsidR="00BA2490" wsp:rsidRDefault="00F51652"><w:pPr><w:pStyle w:val="SurveyXactBatteryQuestionLine"/></w:pPr><w:r><w:t>Søtsaker (eks. smågodt, sjokolade)</w:t></w:r></w:p></w:tc><w:tc><w:tcPr><w:tcW w:w="586" w:type="dxa"/><w:shd w:val="clear" w:color="auto" w:fill="auto"/><w:tcMar><w:top w:w="57" w:type="dxa"/><w:bottom w:w="57" w:type="dxa"/></w:tcMar><w:vAlign w:val="center"/></w:tcPr><w:p wsp:rsidR="00BA2490" wsp:rsidRDefault="00F51652"><w:pPr><w:pStyle w:val="SurveyXactClosedHorizontalChoice"/></w:pPr><w:r><w:t>(1) </w:t></w:r><w:r wsp:rsidRPr="00F51652"><w:rPr><w:rStyle w:val="SurveyXactClosedCheckbox"/></w:rPr><w:sym w:font="Wingdings" w:char="F071"/></w:r></w:p></w:tc><w:tc><w:tcPr><w:tcW w:w="586" w:type="dxa"/><w:shd w:val="clear" w:color="auto" w:fill="auto"/><w:tcMar><w:top w:w="57" w:type="dxa"/><w:bottom w:w="57" w:type="dxa"/></w:tcMar><w:vAlign w:val="center"/></w:tcPr><w:p wsp:rsidR="00BA2490" wsp:rsidRDefault="00F51652"><w:pPr><w:pStyle w:val="SurveyXactClosedHorizontalChoice"/></w:pPr><w:r><w:t>(2) </w:t></w:r><w:r wsp:rsidRPr="00F51652"><w:rPr><w:rStyle w:val="SurveyXactClosedCheckbox"/></w:rPr><w:sym w:font="Wingdings" w:char="F071"/></w:r></w:p></w:tc><w:tc><w:tcPr><w:tcW w:w="586" w:type="dxa"/><w:shd w:val="clear" w:color="auto" w:fill="auto"/><w:tcMar><w:top w:w="57" w:type="dxa"/><w:bottom w:w="57" w:type="dxa"/></w:tcMar><w:vAlign w:val="center"/></w:tcPr><w:p wsp:rsidR="00BA2490" wsp:rsidRDefault="00F51652"><w:pPr><w:pStyle w:val="SurveyXactClosedHorizontalChoice"/></w:pPr><w:r><w:t>(3) </w:t></w:r><w:r wsp:rsidRPr="00F51652"><w:rPr><w:rStyle w:val="SurveyXactClosedCheckbox"/></w:rPr><w:sym w:font="Wingdings" w:char="F071"/></w:r></w:p></w:tc><w:tc><w:tcPr><w:tcW w:w="586" w:type="dxa"/><w:shd w:val="clear" w:color="auto" w:fill="auto"/><w:tcMar><w:top w:w="57" w:type="dxa"/><w:bottom w:w="57" w:type="dxa"/></w:tcMar><w:vAlign w:val="center"/></w:tcPr><w:p wsp:rsidR="00BA2490" wsp:rsidRDefault="00F51652"><w:pPr><w:pStyle w:val="SurveyXactClosedHorizontalChoice"/></w:pPr><w:r><w:t>(4) </w:t></w:r><w:r wsp:rsidRPr="00F51652"><w:rPr><w:rStyle w:val="SurveyXactClosedCheckbox"/></w:rPr><w:sym w:font="Wingdings" w:char="F071"/></w:r></w:p></w:tc><w:tc><w:tcPr><w:tcW w:w="586" w:type="dxa"/><w:shd w:val="clear" w:color="auto" w:fill="auto"/><w:tcMar><w:top w:w="57" w:type="dxa"/><w:bottom w:w="57" w:type="dxa"/></w:tcMar><w:vAlign w:val="center"/></w:tcPr><w:p wsp:rsidR="00BA2490" wsp:rsidRDefault="00F51652"><w:pPr><w:pStyle w:val="SurveyXactClosedHorizontalChoice"/></w:pPr><w:r><w:t>(5) </w:t></w:r><w:r wsp:rsidRPr="00F51652"><w:rPr><w:rStyle w:val="SurveyXactClosedCheckbox"/></w:rPr><w:sym w:font="Wingdings" w:char="F071"/></w:r></w:p></w:tc><w:tc><w:tcPr><w:tcW w:w="586" w:type="dxa"/><w:shd w:val="clear" w:color="auto" w:fill="auto"/><w:tcMar><w:top w:w="57" w:type="dxa"/><w:bottom w:w="57" w:type="dxa"/></w:tcMar><w:vAlign w:val="center"/></w:tcPr><w:p wsp:rsidR="00BA2490" wsp:rsidRDefault="00F51652"><w:pPr><w:pStyle w:val="SurveyXactClosedHorizontalChoice"/></w:pPr><w:r><w:t>(6) </w:t></w:r><w:r wsp:rsidRPr="00F51652"><w:rPr><w:rStyle w:val="SurveyXactClosedCheckbox"/></w:rPr><w:sym w:font="Wingdings" w:char="F071"/></w:r></w:p></w:tc><w:tc><w:tcPr><w:tcW w:w="586" w:type="dxa"/><w:shd w:val="clear" w:color="auto" w:fill="auto"/><w:tcMar><w:top w:w="57" w:type="dxa"/><w:bottom w:w="57" w:type="dxa"/></w:tcMar><w:vAlign w:val="center"/></w:tcPr><w:p wsp:rsidR="00BA2490" wsp:rsidRDefault="00F51652"><w:pPr><w:pStyle w:val="SurveyXactClosedHorizontalChoice"/></w:pPr><w:r><w:t>(7) </w:t></w:r><w:r wsp:rsidRPr="00F51652"><w:rPr><w:rStyle w:val="SurveyXactClosedCheckbox"/></w:rPr><w:sym w:font="Wingdings" w:char="F071"/></w:r></w:p></w:tc><w:tc><w:tcPr><w:tcW w:w="586" w:type="dxa"/><w:shd w:val="clear" w:color="auto" w:fill="auto"/><w:tcMar><w:top w:w="57" w:type="dxa"/><w:bottom w:w="57" w:type="dxa"/></w:tcMar><w:vAlign w:val="center"/></w:tcPr><w:p wsp:rsidR="00BA2490" wsp:rsidRDefault="00F51652"><w:pPr><w:pStyle w:val="SurveyXactClosedHorizontalChoice"/></w:pPr><w:r><w:t>(8) </w:t></w:r><w:r wsp:rsidRPr="00F51652"><w:rPr><w:rStyle w:val="SurveyXactClosedCheckbox"/></w:rPr><w:sym w:font="Wingdings" w:char="F071"/></w:r></w:p></w:tc><w:tc><w:tcPr><w:tcW w:w="586" w:type="dxa"/><w:shd w:val="clear" w:color="auto" w:fill="auto"/><w:tcMar><w:top w:w="57" w:type="dxa"/><w:bottom w:w="57" w:type="dxa"/></w:tcMar><w:vAlign w:val="center"/></w:tcPr><w:p wsp:rsidR="00BA2490" wsp:rsidRDefault="00F51652"><w:pPr><w:pStyle w:val="SurveyXactClosedHorizontalChoice"/></w:pPr><w:r><w:t>(9) </w:t></w:r><w:r wsp:rsidRPr="00F51652"><w:rPr><w:rStyle w:val="SurveyXactClosedCheckbox"/></w:rPr><w:sym w:font="Wingdings" w:char="F071"/></w:r></w:p></w:tc><w:tc><w:tcPr><w:tcW w:w="586" w:type="dxa"/><w:shd w:val="clear" w:color="auto" w:fill="auto"/><w:tcMar><w:top w:w="57" w:type="dxa"/><w:bottom w:w="57" w:type="dxa"/></w:tcMar><w:vAlign w:val="center"/></w:tcPr><w:p wsp:rsidR="00BA2490" wsp:rsidRDefault="00F51652"><w:pPr><w:pStyle w:val="SurveyXactClosedHorizontalChoice"/></w:pPr><w:r><w:t>(10) </w:t></w:r><w:r wsp:rsidRPr="00F51652"><w:rPr><w:rStyle w:val="SurveyXactClosedCheckbox"/></w:rPr><w:sym w:font="Wingdings" w:char="F071"/></w:r></w:p></w:tc></w:tr></w:tbl><w:p wsp:rsidR="00BA2490" wsp:rsidRDefault="00F51652"><w:r><w:br/></w:r></w:p></wx:sub-section><wx:sub-section><w:p wsp:rsidR="00BA2490" wsp:rsidRDefault="00F51652"><w:pPr><w:pStyle w:val="SurveyXactQuestionTitle"/></w:pPr><w:r><w:t>Hvor ofte salter du maten du spiser?</w:t></w:r></w:p><w:p wsp:rsidR="00BA2490" wsp:rsidRDefault="00F51652"><w:pPr><w:pStyle w:val="SurveyXactClosedVerticalChoices"/></w:pPr><w:r><w:rPr><w:rStyle w:val="SurveyXactClosedVerticalChoiceValue"/></w:rPr><w:t>(1)</w:t></w:r><w:r><w:tab/></w:r><w:r><w:rPr><w:rStyle w:val="SurveyXactClosedCheckbox"/></w:rPr><w:sym w:font="Wingdings" w:char="F071"/></w:r><w:r><w:tab/><w:t>Aldri</w:t></w:r></w:p><w:p wsp:rsidR="00BA2490" wsp:rsidRDefault="00F51652"><w:pPr><w:pStyle w:val="SurveyXactClosedVerticalChoices"/></w:pPr><w:r><w:rPr><w:rStyle w:val="SurveyXactClosedVerticalChoiceValue"/></w:rPr><w:t>(2)</w:t></w:r><w:r><w:tab/></w:r><w:r><w:rPr><w:rStyle w:val="SurveyXactClosedCheckbox"/></w:rPr><w:sym w:font="Wingdings" w:char="F071"/></w:r><w:r><w:tab/><w:t>Mindre enn 1 gang/uke</w:t></w:r></w:p><w:p wsp:rsidR="00BA2490" wsp:rsidRDefault="00F51652"><w:pPr><w:pStyle w:val="SurveyXactClosedVerticalChoices"/></w:pPr><w:r><w:rPr><w:rStyle w:val="SurveyXactClosedVerticalChoiceValue"/></w:rPr><w:t>(3)</w:t></w:r><w:r><w:tab/></w:r><w:r><w:rPr><w:rStyle w:val="SurveyXactClosedCheckbox"/></w:rPr><w:sym w:font="Wingdings" w:char="F071"/></w:r><w:r><w:tab/><w:t>1 gang/uke</w:t></w:r></w:p><w:p wsp:rsidR="00BA2490" wsp:rsidRDefault="00F51652"><w:pPr><w:pStyle w:val="SurveyXactClosedVerticalChoices"/></w:pPr><w:r><w:rPr><w:rStyle w:val="SurveyXactClosedVerticalChoiceValue"/></w:rPr><w:t>(4)</w:t></w:r><w:r><w:tab/></w:r><w:r><w:rPr><w:rStyle w:val="SurveyXactClosedCheckbox"/></w:rPr><w:sym w:font="Wingdings" w:char="F071"/></w:r><w:r><w:tab/><w:t>2 ganger/uke</w:t></w:r></w:p><w:p wsp:rsidR="00BA2490" wsp:rsidRDefault="00F51652"><w:pPr><w:pStyle w:val="SurveyXactClosedVerticalChoices"/></w:pPr><w:r><w:rPr><w:rStyle w:val="SurveyXactClosedVerticalChoiceValue"/></w:rPr><w:t>(5)</w:t></w:r><w:r><w:tab/></w:r><w:r><w:rPr><w:rStyle w:val="SurveyXactClosedCheckbox"/></w:rPr><w:sym w:font="Wingdings" w:char="F071"/></w:r><w:r><w:tab/><w:t>3 ganger/uke</w:t></w:r></w:p><w:p wsp:rsidR="00BA2490" wsp:rsidRDefault="00F51652"><w:pPr><w:pStyle w:val="SurveyXactClosedVerticalChoices"/></w:pPr><w:r><w:rPr><w:rStyle w:val="SurveyXactClosedVerticalChoiceValue"/></w:rPr><w:t>(6)</w:t></w:r><w:r><w:tab/></w:r><w:r><w:rPr><w:rStyle w:val="SurveyXactClosedCheckbox"/></w:rPr><w:sym w:font="Wingdings" w:char="F071"/></w:r><w:r><w:tab/><w:t>4 ganger/uke</w:t></w:r></w:p><w:p wsp:rsidR="00BA2490" wsp:rsidRDefault="00F51652"><w:pPr><w:pStyle w:val="SurveyXactClosedVerticalChoices"/></w:pPr><w:r><w:rPr><w:rStyle w:val="SurveyXactClosedVerticalChoiceValue"/></w:rPr><w:t>(7)</w:t></w:r><w:r><w:tab/></w:r><w:r><w:rPr><w:rStyle w:val="SurveyXactClosedCheckbox"/></w:rPr><w:sym w:font="Wingdings" w:char="F071"/></w:r><w:r><w:tab/><w:t>5 ganger/uke </w:t></w:r></w:p><w:p wsp:rsidR="00BA2490" wsp:rsidRDefault="00F51652"><w:pPr><w:pStyle w:val="SurveyXactClosedVerticalChoices"/></w:pPr><w:r><w:rPr><w:rStyle w:val="SurveyXactClosedVerticalChoiceValue"/></w:rPr><w:t>(8)</w:t></w:r><w:r><w:tab/></w:r><w:r><w:rPr><w:rStyle w:val="SurveyXactClosedCheckbox"/></w:rPr><w:sym w:font="Wingdings" w:char="F071"/></w:r><w:r><w:tab/><w:t>6 ganger/uke</w:t></w:r></w:p><w:p wsp:rsidR="00BA2490" wsp:rsidRDefault="00F51652"><w:pPr><w:pStyle w:val="SurveyXactClosedVerticalChoices"/></w:pPr><w:r><w:rPr><w:rStyle w:val="SurveyXactClosedVerticalChoiceValue"/></w:rPr><w:t>(9)</w:t></w:r><w:r><w:tab/></w:r><w:r><w:rPr><w:rStyle w:val="SurveyXactClosedCheckbox"/></w:rPr><w:sym w:font="Wingdings" w:char="F071"/></w:r><w:r><w:tab/><w:t>Hver dag</w:t></w:r></w:p><w:p wsp:rsidR="00BA2490" wsp:rsidRDefault="00F51652"><w:pPr><w:pStyle w:val="SurveyXactClosedVerticalChoices"/></w:pPr><w:r><w:rPr><w:rStyle w:val="SurveyXactClosedVerticalChoiceValue"/></w:rPr><w:t>(10)</w:t></w:r><w:r><w:tab/></w:r><w:r><w:rPr><w:rStyle w:val="SurveyXactClosedCheckbox"/></w:rPr><w:sym w:font="Wingdings" w:char="F071"/></w:r><w:r><w:tab/><w:t>Flere ganger daglig</w:t></w:r></w:p><w:p wsp:rsidR="00BA2490" wsp:rsidRDefault="00F51652"><w:r><w:br/></w:r></w:p></wx:sub-section><wx:sub-section><w:p wsp:rsidR="00BA2490" wsp:rsidRDefault="00F51652"><w:pPr><w:pStyle w:val="SurveyXactQuestionTitle"/></w:pPr><w:r><w:t>I hvilken grad er du enig i følgende påstander?</w:t></w:r></w:p><w:tbl><w:tblPr><w:tblW w:w="0" w:type="auto"/><w:tblLayout w:type="Fixed"/><w:tblCellMar><w:left w:w="0" w:type="dxa"/><w:right w:w="0" w:type="dxa"/></w:tblCellMar><w:tblLook w:val="01E0"/></w:tblPr><w:tblGrid><w:gridCol w:w="2933"/><w:gridCol w:w="838"/><w:gridCol w:w="838"/><w:gridCol w:w="838"/><w:gridCol w:w="838"/><w:gridCol w:w="838"/><w:gridCol w:w="838"/><w:gridCol w:w="838"/></w:tblGrid><w:tr wsp:rsidR="00F51652" wsp:rsidTr="00F51652"><w:trPr><w:tblHeader/></w:trPr><w:tc><w:tcPr><w:tcW w:w="2933" w:type="dxa"/><w:shd w:val="clear" w:color="auto" w:fill="auto"/><w:tcMar><w:top w:w="57" w:type="dxa"/><w:bottom w:w="57" w:type="dxa"/></w:tcMar><w:vAlign w:val="center"/></w:tcPr><w:p wsp:rsidR="00BA2490" wsp:rsidRDefault="00BA2490"/></w:tc><w:tc><w:tcPr><w:tcW w:w="838" w:type="dxa"/><w:shd w:val="clear" w:color="auto" w:fill="auto"/><w:tcMar><w:top w:w="57" w:type="dxa"/><w:bottom w:w="57" w:type="dxa"/></w:tcMar><w:vAlign w:val="center"/></w:tcPr><w:p wsp:rsidR="00BA2490" wsp:rsidRDefault="00F51652"><w:pPr><w:pStyle w:val="SurveyXactHorizontalChoiceHeading"/></w:pPr><w:r><w:t>Helt uenig</w:t></w:r></w:p></w:tc><w:tc><w:tcPr><w:tcW w:w="838" w:type="dxa"/><w:shd w:val="clear" w:color="auto" w:fill="auto"/><w:tcMar><w:top w:w="57" w:type="dxa"/><w:bottom w:w="57" w:type="dxa"/></w:tcMar><w:vAlign w:val="center"/></w:tcPr><w:p wsp:rsidR="00BA2490" wsp:rsidRDefault="00F51652"><w:pPr><w:pStyle w:val="SurveyXactHorizontalChoiceHeading"/></w:pPr><w:r><w:t>.....</w:t></w:r></w:p></w:tc><w:tc><w:tcPr><w:tcW w:w="838" w:type="dxa"/><w:shd w:val="clear" w:color="auto" w:fill="auto"/><w:tcMar><w:top w:w="57" w:type="dxa"/><w:bottom w:w="57" w:type="dxa"/></w:tcMar><w:vAlign w:val="center"/></w:tcPr><w:p wsp:rsidR="00BA2490" wsp:rsidRDefault="00F51652"><w:pPr><w:pStyle w:val="SurveyXactHorizontalChoiceHeading"/></w:pPr><w:r><w:t>.....</w:t></w:r></w:p></w:tc><w:tc><w:tcPr><w:tcW w:w="838" w:type="dxa"/><w:shd w:val="clear" w:color="auto" w:fill="auto"/><w:tcMar><w:top w:w="57" w:type="dxa"/><w:bottom w:w="57" w:type="dxa"/></w:tcMar><w:vAlign w:val="center"/></w:tcPr><w:p wsp:rsidR="00BA2490" wsp:rsidRDefault="00F51652"><w:pPr><w:pStyle w:val="SurveyXactHorizontalChoiceHeading"/></w:pPr><w:r><w:t>Verken enig eller uenig</w:t></w:r></w:p></w:tc><w:tc><w:tcPr><w:tcW w:w="838" w:type="dxa"/><w:shd w:val="clear" w:color="auto" w:fill="auto"/><w:tcMar><w:top w:w="57" w:type="dxa"/><w:bottom w:w="57" w:type="dxa"/></w:tcMar><w:vAlign w:val="center"/></w:tcPr><w:p wsp:rsidR="00BA2490" wsp:rsidRDefault="00F51652"><w:pPr><w:pStyle w:val="SurveyXactHorizontalChoiceHeading"/></w:pPr><w:r><w:t>.....</w:t></w:r></w:p></w:tc><w:tc><w:tcPr><w:tcW w:w="838" w:type="dxa"/><w:shd w:val="clear" w:color="auto" w:fill="auto"/><w:tcMar><w:top w:w="57" w:type="dxa"/><w:bottom w:w="57" w:type="dxa"/></w:tcMar><w:vAlign w:val="center"/></w:tcPr><w:p wsp:rsidR="00BA2490" wsp:rsidRDefault="00F51652"><w:pPr><w:pStyle w:val="SurveyXactHorizontalChoiceHeading"/></w:pPr><w:r><w:t>.....</w:t></w:r></w:p></w:tc><w:tc><w:tcPr><w:tcW w:w="838" w:type="dxa"/><w:shd w:val="clear" w:color="auto" w:fill="auto"/><w:tcMar><w:top w:w="57" w:type="dxa"/><w:bottom w:w="57" w:type="dxa"/></w:tcMar><w:vAlign w:val="center"/></w:tcPr><w:p wsp:rsidR="00BA2490" wsp:rsidRDefault="00F51652"><w:pPr><w:pStyle w:val="SurveyXactHorizontalChoiceHeading"/></w:pPr><w:r><w:t>Helt enig</w:t></w:r></w:p></w:tc></w:tr><w:tr wsp:rsidR="00F51652" wsp:rsidTr="00F51652"><w:tc><w:tcPr><w:tcW w:w="2933" w:type="dxa"/><w:shd w:val="clear" w:color="auto" w:fill="auto"/><w:tcMar><w:top w:w="57" w:type="dxa"/><w:bottom w:w="57" w:type="dxa"/></w:tcMar><w:vAlign w:val="center"/></w:tcPr><w:p wsp:rsidR="00BA2490" wsp:rsidRDefault="00F51652"><w:pPr><w:pStyle w:val="SurveyXactBatteryQuestionLine"/></w:pPr><w:r><w:t>Jeg prøver stadig ny og ulik type mat</w:t></w:r></w:p></w:tc><w:tc><w:tcPr><w:tcW w:w="838" w:type="dxa"/><w:shd w:val="clear" w:color="auto" w:fill="auto"/><w:tcMar><w:top w:w="57" w:type="dxa"/><w:bottom w:w="57" w:type="dxa"/></w:tcMar><w:vAlign w:val="center"/></w:tcPr><w:p wsp:rsidR="00BA2490" wsp:rsidRDefault="00F51652"><w:pPr><w:pStyle w:val="SurveyXactClosedHorizontalChoice"/></w:pPr><w:r><w:t>(1) </w:t></w:r><w:r wsp:rsidRPr="00F51652"><w:rPr><w:rStyle w:val="SurveyXactClosedCheckbox"/></w:rPr><w:sym w:font="Wingdings" w:char="F071"/></w:r></w:p></w:tc><w:tc><w:tcPr><w:tcW w:w="838" w:type="dxa"/><w:shd w:val="clear" w:color="auto" w:fill="auto"/><w:tcMar><w:top w:w="57" w:type="dxa"/><w:bottom w:w="57" w:type="dxa"/></w:tcMar><w:vAlign w:val="center"/></w:tcPr><w:p wsp:rsidR="00BA2490" wsp:rsidRDefault="00F51652"><w:pPr><w:pStyle w:val="SurveyXactClosedHorizontalChoice"/></w:pPr><w:r><w:t>(2) </w:t></w:r><w:r wsp:rsidRPr="00F51652"><w:rPr><w:rStyle w:val="SurveyXactClosedCheckbox"/></w:rPr><w:sym w:font="Wingdings" w:char="F071"/></w:r></w:p></w:tc><w:tc><w:tcPr><w:tcW w:w="838" w:type="dxa"/><w:shd w:val="clear" w:color="auto" w:fill="auto"/><w:tcMar><w:top w:w="57" w:type="dxa"/><w:bottom w:w="57" w:type="dxa"/></w:tcMar><w:vAlign w:val="center"/></w:tcPr><w:p wsp:rsidR="00BA2490" wsp:rsidRDefault="00F51652"><w:pPr><w:pStyle w:val="SurveyXactClosedHorizontalChoice"/></w:pPr><w:r><w:t>(3) </w:t></w:r><w:r wsp:rsidRPr="00F51652"><w:rPr><w:rStyle w:val="SurveyXactClosedCheckbox"/></w:rPr><w:sym w:font="Wingdings" w:char="F071"/></w:r></w:p></w:tc><w:tc><w:tcPr><w:tcW w:w="838" w:type="dxa"/><w:shd w:val="clear" w:color="auto" w:fill="auto"/><w:tcMar><w:top w:w="57" w:type="dxa"/><w:bottom w:w="57" w:type="dxa"/></w:tcMar><w:vAlign w:val="center"/></w:tcPr><w:p wsp:rsidR="00BA2490" wsp:rsidRDefault="00F51652"><w:pPr><w:pStyle w:val="SurveyXactClosedHorizontalChoice"/></w:pPr><w:r><w:t>(4) </w:t></w:r><w:r wsp:rsidRPr="00F51652"><w:rPr><w:rStyle w:val="SurveyXactClosedCheckbox"/></w:rPr><w:sym w:font="Wingdings" w:char="F071"/></w:r></w:p></w:tc><w:tc><w:tcPr><w:tcW w:w="838" w:type="dxa"/><w:shd w:val="clear" w:color="auto" w:fill="auto"/><w:tcMar><w:top w:w="57" w:type="dxa"/><w:bottom w:w="57" w:type="dxa"/></w:tcMar><w:vAlign w:val="center"/></w:tcPr><w:p wsp:rsidR="00BA2490" wsp:rsidRDefault="00F51652"><w:pPr><w:pStyle w:val="SurveyXactClosedHorizontalChoice"/></w:pPr><w:r><w:t>(5) </w:t></w:r><w:r wsp:rsidRPr="00F51652"><w:rPr><w:rStyle w:val="SurveyXactClosedCheckbox"/></w:rPr><w:sym w:font="Wingdings" w:char="F071"/></w:r></w:p></w:tc><w:tc><w:tcPr><w:tcW w:w="838" w:type="dxa"/><w:shd w:val="clear" w:color="auto" w:fill="auto"/><w:tcMar><w:top w:w="57" w:type="dxa"/><w:bottom w:w="57" w:type="dxa"/></w:tcMar><w:vAlign w:val="center"/></w:tcPr><w:p wsp:rsidR="00BA2490" wsp:rsidRDefault="00F51652"><w:pPr><w:pStyle w:val="SurveyXactClosedHorizontalChoice"/></w:pPr><w:r><w:t>(6) </w:t></w:r><w:r wsp:rsidRPr="00F51652"><w:rPr><w:rStyle w:val="SurveyXactClosedCheckbox"/></w:rPr><w:sym w:font="Wingdings" w:char="F071"/></w:r></w:p></w:tc><w:tc><w:tcPr><w:tcW w:w="838" w:type="dxa"/><w:shd w:val="clear" w:color="auto" w:fill="auto"/><w:tcMar><w:top w:w="57" w:type="dxa"/><w:bottom w:w="57" w:type="dxa"/></w:tcMar><w:vAlign w:val="center"/></w:tcPr><w:p wsp:rsidR="00BA2490" wsp:rsidRDefault="00F51652"><w:pPr><w:pStyle w:val="SurveyXactClosedHorizontalChoice"/></w:pPr><w:r><w:t>(7) </w:t></w:r><w:r wsp:rsidRPr="00F51652"><w:rPr><w:rStyle w:val="SurveyXactClosedCheckbox"/></w:rPr><w:sym w:font="Wingdings" w:char="F071"/></w:r></w:p></w:tc></w:tr><w:tr wsp:rsidR="00F51652" wsp:rsidTr="00F51652"><w:tc><w:tcPr><w:tcW w:w="2933" w:type="dxa"/><w:shd w:val="clear" w:color="auto" w:fill="auto"/><w:tcMar><w:top w:w="57" w:type="dxa"/><w:bottom w:w="57" w:type="dxa"/></w:tcMar><w:vAlign w:val="center"/></w:tcPr><w:p wsp:rsidR="00BA2490" wsp:rsidRDefault="00F51652"><w:pPr><w:pStyle w:val="SurveyXactBatteryQuestionLine"/></w:pPr><w:r><w:t>Jeg stoler ikke på ukjent mat</w:t></w:r></w:p></w:tc><w:tc><w:tcPr><w:tcW w:w="838" w:type="dxa"/><w:shd w:val="clear" w:color="auto" w:fill="auto"/><w:tcMar><w:top w:w="57" w:type="dxa"/><w:bottom w:w="57" w:type="dxa"/></w:tcMar><w:vAlign w:val="center"/></w:tcPr><w:p wsp:rsidR="00BA2490" wsp:rsidRDefault="00F51652"><w:pPr><w:pStyle w:val="SurveyXactClosedHorizontalChoice"/></w:pPr><w:r><w:t>(1) </w:t></w:r><w:r wsp:rsidRPr="00F51652"><w:rPr><w:rStyle w:val="SurveyXactClosedCheckbox"/></w:rPr><w:sym w:font="Wingdings" w:char="F071"/></w:r></w:p></w:tc><w:tc><w:tcPr><w:tcW w:w="838" w:type="dxa"/><w:shd w:val="clear" w:color="auto" w:fill="auto"/><w:tcMar><w:top w:w="57" w:type="dxa"/><w:bottom w:w="57" w:type="dxa"/></w:tcMar><w:vAlign w:val="center"/></w:tcPr><w:p wsp:rsidR="00BA2490" wsp:rsidRDefault="00F51652"><w:pPr><w:pStyle w:val="SurveyXactClosedHorizontalChoice"/></w:pPr><w:r><w:t>(2) </w:t></w:r><w:r wsp:rsidRPr="00F51652"><w:rPr><w:rStyle w:val="SurveyXactClosedCheckbox"/></w:rPr><w:sym w:font="Wingdings" w:char="F071"/></w:r></w:p></w:tc><w:tc><w:tcPr><w:tcW w:w="838" w:type="dxa"/><w:shd w:val="clear" w:color="auto" w:fill="auto"/><w:tcMar><w:top w:w="57" w:type="dxa"/><w:bottom w:w="57" w:type="dxa"/></w:tcMar><w:vAlign w:val="center"/></w:tcPr><w:p wsp:rsidR="00BA2490" wsp:rsidRDefault="00F51652"><w:pPr><w:pStyle w:val="SurveyXactClosedHorizontalChoice"/></w:pPr><w:r><w:t>(3) </w:t></w:r><w:r wsp:rsidRPr="00F51652"><w:rPr><w:rStyle w:val="SurveyXactClosedCheckbox"/></w:rPr><w:sym w:font="Wingdings" w:char="F071"/></w:r></w:p></w:tc><w:tc><w:tcPr><w:tcW w:w="838" w:type="dxa"/><w:shd w:val="clear" w:color="auto" w:fill="auto"/><w:tcMar><w:top w:w="57" w:type="dxa"/><w:bottom w:w="57" w:type="dxa"/></w:tcMar><w:vAlign w:val="center"/></w:tcPr><w:p wsp:rsidR="00BA2490" wsp:rsidRDefault="00F51652"><w:pPr><w:pStyle w:val="SurveyXactClosedHorizontalChoice"/></w:pPr><w:r><w:t>(4) </w:t></w:r><w:r wsp:rsidRPr="00F51652"><w:rPr><w:rStyle w:val="SurveyXactClosedCheckbox"/></w:rPr><w:sym w:font="Wingdings" w:char="F071"/></w:r></w:p></w:tc><w:tc><w:tcPr><w:tcW w:w="838" w:type="dxa"/><w:shd w:val="clear" w:color="auto" w:fill="auto"/><w:tcMar><w:top w:w="57" w:type="dxa"/><w:bottom w:w="57" w:type="dxa"/></w:tcMar><w:vAlign w:val="center"/></w:tcPr><w:p wsp:rsidR="00BA2490" wsp:rsidRDefault="00F51652"><w:pPr><w:pStyle w:val="SurveyXactClosedHorizontalChoice"/></w:pPr><w:r><w:t>(5) </w:t></w:r><w:r wsp:rsidRPr="00F51652"><w:rPr><w:rStyle w:val="SurveyXactClosedCheckbox"/></w:rPr><w:sym w:font="Wingdings" w:char="F071"/></w:r></w:p></w:tc><w:tc><w:tcPr><w:tcW w:w="838" w:type="dxa"/><w:shd w:val="clear" w:color="auto" w:fill="auto"/><w:tcMar><w:top w:w="57" w:type="dxa"/><w:bottom w:w="57" w:type="dxa"/></w:tcMar><w:vAlign w:val="center"/></w:tcPr><w:p wsp:rsidR="00BA2490" wsp:rsidRDefault="00F51652"><w:pPr><w:pStyle w:val="SurveyXactClosedHorizontalChoice"/></w:pPr><w:r><w:t>(6) </w:t></w:r><w:r wsp:rsidRPr="00F51652"><w:rPr><w:rStyle w:val="SurveyXactClosedCheckbox"/></w:rPr><w:sym w:font="Wingdings" w:char="F071"/></w:r></w:p></w:tc><w:tc><w:tcPr><w:tcW w:w="838" w:type="dxa"/><w:shd w:val="clear" w:color="auto" w:fill="auto"/><w:tcMar><w:top w:w="57" w:type="dxa"/><w:bottom w:w="57" w:type="dxa"/></w:tcMar><w:vAlign w:val="center"/></w:tcPr><w:p wsp:rsidR="00BA2490" wsp:rsidRDefault="00F51652"><w:pPr><w:pStyle w:val="SurveyXactClosedHorizontalChoice"/></w:pPr><w:r><w:t>(7) </w:t></w:r><w:r wsp:rsidRPr="00F51652"><w:rPr><w:rStyle w:val="SurveyXactClosedCheckbox"/></w:rPr><w:sym w:font="Wingdings" w:char="F071"/></w:r></w:p></w:tc></w:tr><w:tr wsp:rsidR="00F51652" wsp:rsidTr="00F51652"><w:tc><w:tcPr><w:tcW w:w="2933" w:type="dxa"/><w:shd w:val="clear" w:color="auto" w:fill="auto"/><w:tcMar><w:top w:w="57" w:type="dxa"/><w:bottom w:w="57" w:type="dxa"/></w:tcMar><w:vAlign w:val="center"/></w:tcPr><w:p wsp:rsidR="00BA2490" wsp:rsidRDefault="00F51652"><w:pPr><w:pStyle w:val="SurveyXactBatteryQuestionLine"/></w:pPr><w:r><w:t>Hvis jeg ikke kjenner til hva som er i maten, vil jeg ikke smake</w:t></w:r></w:p></w:tc><w:tc><w:tcPr><w:tcW w:w="838" w:type="dxa"/><w:shd w:val="clear" w:color="auto" w:fill="auto"/><w:tcMar><w:top w:w="57" w:type="dxa"/><w:bottom w:w="57" w:type="dxa"/></w:tcMar><w:vAlign w:val="center"/></w:tcPr><w:p wsp:rsidR="00BA2490" wsp:rsidRDefault="00F51652"><w:pPr><w:pStyle w:val="SurveyXactClosedHorizontalChoice"/></w:pPr><w:r><w:t>(1) </w:t></w:r><w:r wsp:rsidRPr="00F51652"><w:rPr><w:rStyle w:val="SurveyXactClosedCheckbox"/></w:rPr><w:sym w:font="Wingdings" w:char="F071"/></w:r></w:p></w:tc><w:tc><w:tcPr><w:tcW w:w="838" w:type="dxa"/><w:shd w:val="clear" w:color="auto" w:fill="auto"/><w:tcMar><w:top w:w="57" w:type="dxa"/><w:bottom w:w="57" w:type="dxa"/></w:tcMar><w:vAlign w:val="center"/></w:tcPr><w:p wsp:rsidR="00BA2490" wsp:rsidRDefault="00F51652"><w:pPr><w:pStyle w:val="SurveyXactClosedHorizontalChoice"/></w:pPr><w:r><w:t>(2) </w:t></w:r><w:r wsp:rsidRPr="00F51652"><w:rPr><w:rStyle w:val="SurveyXactClosedCheckbox"/></w:rPr><w:sym w:font="Wingdings" w:char="F071"/></w:r></w:p></w:tc><w:tc><w:tcPr><w:tcW w:w="838" w:type="dxa"/><w:shd w:val="clear" w:color="auto" w:fill="auto"/><w:tcMar><w:top w:w="57" w:type="dxa"/><w:bottom w:w="57" w:type="dxa"/></w:tcMar><w:vAlign w:val="center"/></w:tcPr><w:p wsp:rsidR="00BA2490" wsp:rsidRDefault="00F51652"><w:pPr><w:pStyle w:val="SurveyXactClosedHorizontalChoice"/></w:pPr><w:r><w:t>(3) </w:t></w:r><w:r wsp:rsidRPr="00F51652"><w:rPr><w:rStyle w:val="SurveyXactClosedCheckbox"/></w:rPr><w:sym w:font="Wingdings" w:char="F071"/></w:r></w:p></w:tc><w:tc><w:tcPr><w:tcW w:w="838" w:type="dxa"/><w:shd w:val="clear" w:color="auto" w:fill="auto"/><w:tcMar><w:top w:w="57" w:type="dxa"/><w:bottom w:w="57" w:type="dxa"/></w:tcMar><w:vAlign w:val="center"/></w:tcPr><w:p wsp:rsidR="00BA2490" wsp:rsidRDefault="00F51652"><w:pPr><w:pStyle w:val="SurveyXactClosedHorizontalChoice"/></w:pPr><w:r><w:t>(4) </w:t></w:r><w:r wsp:rsidRPr="00F51652"><w:rPr><w:rStyle w:val="SurveyXactClosedCheckbox"/></w:rPr><w:sym w:font="Wingdings" w:char="F071"/></w:r></w:p></w:tc><w:tc><w:tcPr><w:tcW w:w="838" w:type="dxa"/><w:shd w:val="clear" w:color="auto" w:fill="auto"/><w:tcMar><w:top w:w="57" w:type="dxa"/><w:bottom w:w="57" w:type="dxa"/></w:tcMar><w:vAlign w:val="center"/></w:tcPr><w:p wsp:rsidR="00BA2490" wsp:rsidRDefault="00F51652"><w:pPr><w:pStyle w:val="SurveyXactClosedHorizontalChoice"/></w:pPr><w:r><w:t>(5) </w:t></w:r><w:r wsp:rsidRPr="00F51652"><w:rPr><w:rStyle w:val="SurveyXactClosedCheckbox"/></w:rPr><w:sym w:font="Wingdings" w:char="F071"/></w:r></w:p></w:tc><w:tc><w:tcPr><w:tcW w:w="838" w:type="dxa"/><w:shd w:val="clear" w:color="auto" w:fill="auto"/><w:tcMar><w:top w:w="57" w:type="dxa"/><w:bottom w:w="57" w:type="dxa"/></w:tcMar><w:vAlign w:val="center"/></w:tcPr><w:p wsp:rsidR="00BA2490" wsp:rsidRDefault="00F51652"><w:pPr><w:pStyle w:val="SurveyXactClosedHorizontalChoice"/></w:pPr><w:r><w:t>(6) </w:t></w:r><w:r wsp:rsidRPr="00F51652"><w:rPr><w:rStyle w:val="SurveyXactClosedCheckbox"/></w:rPr><w:sym w:font="Wingdings" w:char="F071"/></w:r></w:p></w:tc><w:tc><w:tcPr><w:tcW w:w="838" w:type="dxa"/><w:shd w:val="clear" w:color="auto" w:fill="auto"/><w:tcMar><w:top w:w="57" w:type="dxa"/><w:bottom w:w="57" w:type="dxa"/></w:tcMar><w:vAlign w:val="center"/></w:tcPr><w:p wsp:rsidR="00BA2490" wsp:rsidRDefault="00F51652"><w:pPr><w:pStyle w:val="SurveyXactClosedHorizontalChoice"/></w:pPr><w:r><w:t>(7) </w:t></w:r><w:r wsp:rsidRPr="00F51652"><w:rPr><w:rStyle w:val="SurveyXactClosedCheckbox"/></w:rPr><w:sym w:font="Wingdings" w:char="F071"/></w:r></w:p></w:tc></w:tr><w:tr wsp:rsidR="00F51652" wsp:rsidTr="00F51652"><w:tc><w:tcPr><w:tcW w:w="2933" w:type="dxa"/><w:shd w:val="clear" w:color="auto" w:fill="auto"/><w:tcMar><w:top w:w="57" w:type="dxa"/><w:bottom w:w="57" w:type="dxa"/></w:tcMar><w:vAlign w:val="center"/></w:tcPr><w:p wsp:rsidR="00BA2490" wsp:rsidRDefault="00F51652"><w:pPr><w:pStyle w:val="SurveyXactBatteryQuestionLine"/></w:pPr><w:r><w:t>Jeg er redd for å spise ting jeg ikke har spist før</w:t></w:r></w:p></w:tc><w:tc><w:tcPr><w:tcW w:w="838" w:type="dxa"/><w:shd w:val="clear" w:color="auto" w:fill="auto"/><w:tcMar><w:top w:w="57" w:type="dxa"/><w:bottom w:w="57" w:type="dxa"/></w:tcMar><w:vAlign w:val="center"/></w:tcPr><w:p wsp:rsidR="00BA2490" wsp:rsidRDefault="00F51652"><w:pPr><w:pStyle w:val="SurveyXactClosedHorizontalChoice"/></w:pPr><w:r><w:t>(1) </w:t></w:r><w:r wsp:rsidRPr="00F51652"><w:rPr><w:rStyle w:val="SurveyXactClosedCheckbox"/></w:rPr><w:sym w:font="Wingdings" w:char="F071"/></w:r></w:p></w:tc><w:tc><w:tcPr><w:tcW w:w="838" w:type="dxa"/><w:shd w:val="clear" w:color="auto" w:fill="auto"/><w:tcMar><w:top w:w="57" w:type="dxa"/><w:bottom w:w="57" w:type="dxa"/></w:tcMar><w:vAlign w:val="center"/></w:tcPr><w:p wsp:rsidR="00BA2490" wsp:rsidRDefault="00F51652"><w:pPr><w:pStyle w:val="SurveyXactClosedHorizontalChoice"/></w:pPr><w:r><w:t>(2) </w:t></w:r><w:r wsp:rsidRPr="00F51652"><w:rPr><w:rStyle w:val="SurveyXactClosedCheckbox"/></w:rPr><w:sym w:font="Wingdings" w:char="F071"/></w:r></w:p></w:tc><w:tc><w:tcPr><w:tcW w:w="838" w:type="dxa"/><w:shd w:val="clear" w:color="auto" w:fill="auto"/><w:tcMar><w:top w:w="57" w:type="dxa"/><w:bottom w:w="57" w:type="dxa"/></w:tcMar><w:vAlign w:val="center"/></w:tcPr><w:p wsp:rsidR="00BA2490" wsp:rsidRDefault="00F51652"><w:pPr><w:pStyle w:val="SurveyXactClosedHorizontalChoice"/></w:pPr><w:r><w:t>(3) </w:t></w:r><w:r wsp:rsidRPr="00F51652"><w:rPr><w:rStyle w:val="SurveyXactClosedCheckbox"/></w:rPr><w:sym w:font="Wingdings" w:char="F071"/></w:r></w:p></w:tc><w:tc><w:tcPr><w:tcW w:w="838" w:type="dxa"/><w:shd w:val="clear" w:color="auto" w:fill="auto"/><w:tcMar><w:top w:w="57" w:type="dxa"/><w:bottom w:w="57" w:type="dxa"/></w:tcMar><w:vAlign w:val="center"/></w:tcPr><w:p wsp:rsidR="00BA2490" wsp:rsidRDefault="00F51652"><w:pPr><w:pStyle w:val="SurveyXactClosedHorizontalChoice"/></w:pPr><w:r><w:t>(4) </w:t></w:r><w:r wsp:rsidRPr="00F51652"><w:rPr><w:rStyle w:val="SurveyXactClosedCheckbox"/></w:rPr><w:sym w:font="Wingdings" w:char="F071"/></w:r></w:p></w:tc><w:tc><w:tcPr><w:tcW w:w="838" w:type="dxa"/><w:shd w:val="clear" w:color="auto" w:fill="auto"/><w:tcMar><w:top w:w="57" w:type="dxa"/><w:bottom w:w="57" w:type="dxa"/></w:tcMar><w:vAlign w:val="center"/></w:tcPr><w:p wsp:rsidR="00BA2490" wsp:rsidRDefault="00F51652"><w:pPr><w:pStyle w:val="SurveyXactClosedHorizontalChoice"/></w:pPr><w:r><w:t>(5) </w:t></w:r><w:r wsp:rsidRPr="00F51652"><w:rPr><w:rStyle w:val="SurveyXactClosedCheckbox"/></w:rPr><w:sym w:font="Wingdings" w:char="F071"/></w:r></w:p></w:tc><w:tc><w:tcPr><w:tcW w:w="838" w:type="dxa"/><w:shd w:val="clear" w:color="auto" w:fill="auto"/><w:tcMar><w:top w:w="57" w:type="dxa"/><w:bottom w:w="57" w:type="dxa"/></w:tcMar><w:vAlign w:val="center"/></w:tcPr><w:p wsp:rsidR="00BA2490" wsp:rsidRDefault="00F51652"><w:pPr><w:pStyle w:val="SurveyXactClosedHorizontalChoice"/></w:pPr><w:r><w:t>(6) </w:t></w:r><w:r wsp:rsidRPr="00F51652"><w:rPr><w:rStyle w:val="SurveyXactClosedCheckbox"/></w:rPr><w:sym w:font="Wingdings" w:char="F071"/></w:r></w:p></w:tc><w:tc><w:tcPr><w:tcW w:w="838" w:type="dxa"/><w:shd w:val="clear" w:color="auto" w:fill="auto"/><w:tcMar><w:top w:w="57" w:type="dxa"/><w:bottom w:w="57" w:type="dxa"/></w:tcMar><w:vAlign w:val="center"/></w:tcPr><w:p wsp:rsidR="00BA2490" wsp:rsidRDefault="00F51652"><w:pPr><w:pStyle w:val="SurveyXactClosedHorizontalChoice"/></w:pPr><w:r><w:t>(7) </w:t></w:r><w:r wsp:rsidRPr="00F51652"><w:rPr><w:rStyle w:val="SurveyXactClosedCheckbox"/></w:rPr><w:sym w:font="Wingdings" w:char="F071"/></w:r></w:p></w:tc></w:tr><w:tr wsp:rsidR="00F51652" wsp:rsidTr="00F51652"><w:tc><w:tcPr><w:tcW w:w="2933" w:type="dxa"/><w:shd w:val="clear" w:color="auto" w:fill="auto"/><w:tcMar><w:top w:w="57" w:type="dxa"/><w:bottom w:w="57" w:type="dxa"/></w:tcMar><w:vAlign w:val="center"/></w:tcPr><w:p wsp:rsidR="00BA2490" wsp:rsidRDefault="00F51652"><w:pPr><w:pStyle w:val="SurveyXactBatteryQuestionLine"/></w:pPr><w:r><w:t>Jeg er veldig kresen på hva slags mat jeg vil spise</w:t></w:r></w:p></w:tc><w:tc><w:tcPr><w:tcW w:w="838" w:type="dxa"/><w:shd w:val="clear" w:color="auto" w:fill="auto"/><w:tcMar><w:top w:w="57" w:type="dxa"/><w:bottom w:w="57" w:type="dxa"/></w:tcMar><w:vAlign w:val="center"/></w:tcPr><w:p wsp:rsidR="00BA2490" wsp:rsidRDefault="00F51652"><w:pPr><w:pStyle w:val="SurveyXactClosedHorizontalChoice"/></w:pPr><w:r><w:t>(1) </w:t></w:r><w:r wsp:rsidRPr="00F51652"><w:rPr><w:rStyle w:val="SurveyXactClosedCheckbox"/></w:rPr><w:sym w:font="Wingdings" w:char="F071"/></w:r></w:p></w:tc><w:tc><w:tcPr><w:tcW w:w="838" w:type="dxa"/><w:shd w:val="clear" w:color="auto" w:fill="auto"/><w:tcMar><w:top w:w="57" w:type="dxa"/><w:bottom w:w="57" w:type="dxa"/></w:tcMar><w:vAlign w:val="center"/></w:tcPr><w:p wsp:rsidR="00BA2490" wsp:rsidRDefault="00F51652"><w:pPr><w:pStyle w:val="SurveyXactClosedHorizontalChoice"/></w:pPr><w:r><w:t>(2) </w:t></w:r><w:r wsp:rsidRPr="00F51652"><w:rPr><w:rStyle w:val="SurveyXactClosedCheckbox"/></w:rPr><w:sym w:font="Wingdings" w:char="F071"/></w:r></w:p></w:tc><w:tc><w:tcPr><w:tcW w:w="838" w:type="dxa"/><w:shd w:val="clear" w:color="auto" w:fill="auto"/><w:tcMar><w:top w:w="57" w:type="dxa"/><w:bottom w:w="57" w:type="dxa"/></w:tcMar><w:vAlign w:val="center"/></w:tcPr><w:p wsp:rsidR="00BA2490" wsp:rsidRDefault="00F51652"><w:pPr><w:pStyle w:val="SurveyXactClosedHorizontalChoice"/></w:pPr><w:r><w:t>(3) </w:t></w:r><w:r wsp:rsidRPr="00F51652"><w:rPr><w:rStyle w:val="SurveyXactClosedCheckbox"/></w:rPr><w:sym w:font="Wingdings" w:char="F071"/></w:r></w:p></w:tc><w:tc><w:tcPr><w:tcW w:w="838" w:type="dxa"/><w:shd w:val="clear" w:color="auto" w:fill="auto"/><w:tcMar><w:top w:w="57" w:type="dxa"/><w:bottom w:w="57" w:type="dxa"/></w:tcMar><w:vAlign w:val="center"/></w:tcPr><w:p wsp:rsidR="00BA2490" wsp:rsidRDefault="00F51652"><w:pPr><w:pStyle w:val="SurveyXactClosedHorizontalChoice"/></w:pPr><w:r><w:t>(4) </w:t></w:r><w:r wsp:rsidRPr="00F51652"><w:rPr><w:rStyle w:val="SurveyXactClosedCheckbox"/></w:rPr><w:sym w:font="Wingdings" w:char="F071"/></w:r></w:p></w:tc><w:tc><w:tcPr><w:tcW w:w="838" w:type="dxa"/><w:shd w:val="clear" w:color="auto" w:fill="auto"/><w:tcMar><w:top w:w="57" w:type="dxa"/><w:bottom w:w="57" w:type="dxa"/></w:tcMar><w:vAlign w:val="center"/></w:tcPr><w:p wsp:rsidR="00BA2490" wsp:rsidRDefault="00F51652"><w:pPr><w:pStyle w:val="SurveyXactClosedHorizontalChoice"/></w:pPr><w:r><w:t>(5) </w:t></w:r><w:r wsp:rsidRPr="00F51652"><w:rPr><w:rStyle w:val="SurveyXactClosedCheckbox"/></w:rPr><w:sym w:font="Wingdings" w:char="F071"/></w:r></w:p></w:tc><w:tc><w:tcPr><w:tcW w:w="838" w:type="dxa"/><w:shd w:val="clear" w:color="auto" w:fill="auto"/><w:tcMar><w:top w:w="57" w:type="dxa"/><w:bottom w:w="57" w:type="dxa"/></w:tcMar><w:vAlign w:val="center"/></w:tcPr><w:p wsp:rsidR="00BA2490" wsp:rsidRDefault="00F51652"><w:pPr><w:pStyle w:val="SurveyXactClosedHorizontalChoice"/></w:pPr><w:r><w:t>(6) </w:t></w:r><w:r wsp:rsidRPr="00F51652"><w:rPr><w:rStyle w:val="SurveyXactClosedCheckbox"/></w:rPr><w:sym w:font="Wingdings" w:char="F071"/></w:r></w:p></w:tc><w:tc><w:tcPr><w:tcW w:w="838" w:type="dxa"/><w:shd w:val="clear" w:color="auto" w:fill="auto"/><w:tcMar><w:top w:w="57" w:type="dxa"/><w:bottom w:w="57" w:type="dxa"/></w:tcMar><w:vAlign w:val="center"/></w:tcPr><w:p wsp:rsidR="00BA2490" wsp:rsidRDefault="00F51652"><w:pPr><w:pStyle w:val="SurveyXactClosedHorizontalChoice"/></w:pPr><w:r><w:t>(7) </w:t></w:r><w:r wsp:rsidRPr="00F51652"><w:rPr><w:rStyle w:val="SurveyXactClosedCheckbox"/></w:rPr><w:sym w:font="Wingdings" w:char="F071"/></w:r></w:p></w:tc></w:tr><w:tr wsp:rsidR="00F51652" wsp:rsidTr="00F51652"><w:tc><w:tcPr><w:tcW w:w="2933" w:type="dxa"/><w:shd w:val="clear" w:color="auto" w:fill="auto"/><w:tcMar><w:top w:w="57" w:type="dxa"/><w:bottom w:w="57" w:type="dxa"/></w:tcMar><w:vAlign w:val="center"/></w:tcPr><w:p wsp:rsidR="00BA2490" wsp:rsidRDefault="00F51652"><w:pPr><w:pStyle w:val="SurveyXactBatteryQuestionLine"/></w:pPr><w:r><w:t>Jeg spiser nesten all slags mat</w:t></w:r></w:p></w:tc><w:tc><w:tcPr><w:tcW w:w="838" w:type="dxa"/><w:shd w:val="clear" w:color="auto" w:fill="auto"/><w:tcMar><w:top w:w="57" w:type="dxa"/><w:bottom w:w="57" w:type="dxa"/></w:tcMar><w:vAlign w:val="center"/></w:tcPr><w:p wsp:rsidR="00BA2490" wsp:rsidRDefault="00F51652"><w:pPr><w:pStyle w:val="SurveyXactClosedHorizontalChoice"/></w:pPr><w:r><w:t>(1) </w:t></w:r><w:r wsp:rsidRPr="00F51652"><w:rPr><w:rStyle w:val="SurveyXactClosedCheckbox"/></w:rPr><w:sym w:font="Wingdings" w:char="F071"/></w:r></w:p></w:tc><w:tc><w:tcPr><w:tcW w:w="838" w:type="dxa"/><w:shd w:val="clear" w:color="auto" w:fill="auto"/><w:tcMar><w:top w:w="57" w:type="dxa"/><w:bottom w:w="57" w:type="dxa"/></w:tcMar><w:vAlign w:val="center"/></w:tcPr><w:p wsp:rsidR="00BA2490" wsp:rsidRDefault="00F51652"><w:pPr><w:pStyle w:val="SurveyXactClosedHorizontalChoice"/></w:pPr><w:r><w:t>(2) </w:t></w:r><w:r wsp:rsidRPr="00F51652"><w:rPr><w:rStyle w:val="SurveyXactClosedCheckbox"/></w:rPr><w:sym w:font="Wingdings" w:char="F071"/></w:r></w:p></w:tc><w:tc><w:tcPr><w:tcW w:w="838" w:type="dxa"/><w:shd w:val="clear" w:color="auto" w:fill="auto"/><w:tcMar><w:top w:w="57" w:type="dxa"/><w:bottom w:w="57" w:type="dxa"/></w:tcMar><w:vAlign w:val="center"/></w:tcPr><w:p wsp:rsidR="00BA2490" wsp:rsidRDefault="00F51652"><w:pPr><w:pStyle w:val="SurveyXactClosedHorizontalChoice"/></w:pPr><w:r><w:t>(3) </w:t></w:r><w:r wsp:rsidRPr="00F51652"><w:rPr><w:rStyle w:val="SurveyXactClosedCheckbox"/></w:rPr><w:sym w:font="Wingdings" w:char="F071"/></w:r></w:p></w:tc><w:tc><w:tcPr><w:tcW w:w="838" w:type="dxa"/><w:shd w:val="clear" w:color="auto" w:fill="auto"/><w:tcMar><w:top w:w="57" w:type="dxa"/><w:bottom w:w="57" w:type="dxa"/></w:tcMar><w:vAlign w:val="center"/></w:tcPr><w:p wsp:rsidR="00BA2490" wsp:rsidRDefault="00F51652"><w:pPr><w:pStyle w:val="SurveyXactClosedHorizontalChoice"/></w:pPr><w:r><w:t>(4) </w:t></w:r><w:r wsp:rsidRPr="00F51652"><w:rPr><w:rStyle w:val="SurveyXactClosedCheckbox"/></w:rPr><w:sym w:font="Wingdings" w:char="F071"/></w:r></w:p></w:tc><w:tc><w:tcPr><w:tcW w:w="838" w:type="dxa"/><w:shd w:val="clear" w:color="auto" w:fill="auto"/><w:tcMar><w:top w:w="57" w:type="dxa"/><w:bottom w:w="57" w:type="dxa"/></w:tcMar><w:vAlign w:val="center"/></w:tcPr><w:p wsp:rsidR="00BA2490" wsp:rsidRDefault="00F51652"><w:pPr><w:pStyle w:val="SurveyXactClosedHorizontalChoice"/></w:pPr><w:r><w:t>(5) </w:t></w:r><w:r wsp:rsidRPr="00F51652"><w:rPr><w:rStyle w:val="SurveyXactClosedCheckbox"/></w:rPr><w:sym w:font="Wingdings" w:char="F071"/></w:r></w:p></w:tc><w:tc><w:tcPr><w:tcW w:w="838" w:type="dxa"/><w:shd w:val="clear" w:color="auto" w:fill="auto"/><w:tcMar><w:top w:w="57" w:type="dxa"/><w:bottom w:w="57" w:type="dxa"/></w:tcMar><w:vAlign w:val="center"/></w:tcPr><w:p wsp:rsidR="00BA2490" wsp:rsidRDefault="00F51652"><w:pPr><w:pStyle w:val="SurveyXactClosedHorizontalChoice"/></w:pPr><w:r><w:t>(6) </w:t></w:r><w:r wsp:rsidRPr="00F51652"><w:rPr><w:rStyle w:val="SurveyXactClosedCheckbox"/></w:rPr><w:sym w:font="Wingdings" w:char="F071"/></w:r></w:p></w:tc><w:tc><w:tcPr><w:tcW w:w="838" w:type="dxa"/><w:shd w:val="clear" w:color="auto" w:fill="auto"/><w:tcMar><w:top w:w="57" w:type="dxa"/><w:bottom w:w="57" w:type="dxa"/></w:tcMar><w:vAlign w:val="center"/></w:tcPr><w:p wsp:rsidR="00BA2490" wsp:rsidRDefault="00F51652"><w:pPr><w:pStyle w:val="SurveyXactClosedHorizontalChoice"/></w:pPr><w:r><w:t>(7) </w:t></w:r><w:r wsp:rsidRPr="00F51652"><w:rPr><w:rStyle w:val="SurveyXactClosedCheckbox"/></w:rPr><w:sym w:font="Wingdings" w:char="F071"/></w:r></w:p></w:tc></w:tr></w:tbl><w:p wsp:rsidR="00BA2490" wsp:rsidRDefault="00F51652"><w:r><w:br/></w:r></w:p></wx:sub-section><wx:sub-section><w:p wsp:rsidR="00BA2490" wsp:rsidRDefault="00F51652"><w:pPr><w:pStyle w:val="SurveyXactQuestionTitle"/></w:pPr><w:r><w:t>Hvor ofte?</w:t></w:r></w:p><w:tbl><w:tblPr><w:tblW w:w="0" w:type="auto"/><w:tblLayout w:type="Fixed"/><w:tblCellMar><w:left w:w="0" w:type="dxa"/><w:right w:w="0" w:type="dxa"/></w:tblCellMar><w:tblLook w:val="01E0"/></w:tblPr><w:tblGrid><w:gridCol w:w="2933"/><w:gridCol w:w="651"/><w:gridCol w:w="651"/><w:gridCol w:w="651"/><w:gridCol w:w="651"/><w:gridCol w:w="651"/><w:gridCol w:w="651"/><w:gridCol w:w="651"/><w:gridCol w:w="651"/><w:gridCol w:w="651"/></w:tblGrid><w:tr wsp:rsidR="00F51652" wsp:rsidTr="00F51652"><w:
[truncated: 1,646,505 more chars]
