# Supplementary material for: The association between time scarcity, sociodemographic correlates and consumption of ultra-processed foods among parents in Norway: a cross-sectional study
Source: BMC Public Health. 2017 May 15;17:447. doi: 10.1186/s12889-017-4408-3 (PMC5433068; doi:10.1186/s12889-017-4408-3)
Supplement: Additional file 1: — HSL Questionnaire. Questionnaire. English translation of the combined questionnaire from the cross-sectional studies The Healthy and Sustainable Lifestyle project and the Child Food Courage project. (ZIP 293 kb) [file 12889_2017_4408_MOESM1_ESM.zip › HSL Questionnaire THS.eng.xml]

<?xml version="1.0" encoding="UTF-8" standalone="yes"?>
<?mso-application progid="Word.Document"?>
<w:wordDocument xmlns:aml="http://schemas.microsoft.com/aml/2001/core" xmlns:wpc="http://schemas.microsoft.com/office/word/2010/wordprocessingCanvas" xmlns:cx="http://schemas.microsoft.com/office/drawing/2014/chartex" xmlns:cx1="http://schemas.microsoft.com/office/drawing/2015/9/8/chartex" xmlns:cx2="http://schemas.microsoft.com/office/drawing/2015/10/21/chartex" xmlns:cx3="http://schemas.microsoft.com/office/drawing/2016/5/9/chartex" xmlns:cx4="http://schemas.microsoft.com/office/drawing/2016/5/10/chartex" xmlns:cx5="http://schemas.microsoft.com/office/drawing/2016/5/11/chartex" xmlns:cx6="http://schemas.microsoft.com/office/drawing/2016/5/12/chartex" xmlns:cx7="http://schemas.microsoft.com/office/drawing/2016/5/13/chartex" xmlns:cx8="http://schemas.microsoft.com/office/drawing/2016/5/14/chartex" xmlns:dt="uuid:C2F41010-65B3-11d1-A29F-00AA00C14882" xmlns:mc="http://schemas.openxmlformats.org/markup-compatibility/2006" xmlns:o="urn:schemas-microsoft-com:office:office" xmlns:v="urn:schemas-microsoft-com:vml" xmlns:w10="urn:schemas-microsoft-com:office:word" xmlns:w="http://schemas.microsoft.com/office/word/2003/wordml" xmlns:wx="http://schemas.microsoft.com/office/word/2003/auxHint" xmlns:wne="http://schemas.microsoft.com/office/word/2006/wordml" xmlns:wsp="http://schemas.microsoft.com/office/word/2003/wordml/sp2" xmlns:sl="http://schemas.microsoft.com/schemaLibrary/2003/core" w:macrosPresent="no" w:embeddedObjPresent="no" w:ocxPresent="no" xml:space="preserve"><w:ignoreSubtree w:val="http://schemas.microsoft.com/office/word/2003/wordml/sp2"/><o:DocumentProperties><o:Author>Helga Birgit T Bjørnarå</o:Author><o:LastAuthor>Tonje Holte Stea</o:LastAuthor><o:Revision>2</o:Revision><o:TotalTime>0</o:TotalTime><o:Created>2017-04-12T10:10:00Z</o:Created><o:LastSaved>2017-04-12T10:10:00Z</o:LastSaved><o:Pages>8</o:Pages><o:Words>597</o:Words><o:Characters>3165</o:Characters><o:Company>Universitetet i Agder</o:Company><o:Lines>26</o:Lines><o:Paragraphs>7</o:Paragraphs><o:CharactersWithSpaces>3755</o:CharactersWithSpaces><o:Version>16</o:Version></o:DocumentProperties><w:fonts><w:defaultFonts w:ascii="Verdana" w:fareast="Times New Roman" w:h-ansi="Verdana" w:cs="Verdana"/><w:font w:name="Times New Roman"><w:panose-1 w:val="02020603050405020304"/><w:charset w:val="00"/><w:family w:val="Roman"/><w:pitch w:val="variable"/><w:sig w:usb-0="E0002EFF" w:usb-1="C000785B" w:usb-2="00000009" w:usb-3="00000000" w:csb-0="000001FF" w:csb-1="00000000"/></w:font><w:font w:name="Symbol"><w:panose-1 w:val="05050102010706020507"/><w:charset w:val="02"/><w:family w:val="Roman"/><w:pitch w:val="variable"/><w:sig w:usb-0="00000000" w:usb-1="10000000" w:usb-2="00000000" w:usb-3="00000000" w:csb-0="80000000" w:csb-1="00000000"/></w:font><w:font w:name="Wingdings"><w:panose-1 w:val="05000000000000000000"/><w:charset w:val="02"/><w:family w:val="auto"/><w:pitch w:val="variable"/><w:sig w:usb-0="00000000" w:usb-1="10000000" w:usb-2="00000000" w:usb-3="00000000" w:csb-0="80000000" w:csb-1="00000000"/></w:font><w:font w:name="Cambria Math"><w:panose-1 w:val="02040503050406030204"/><w:charset w:val="00"/><w:family w:val="Roman"/><w:pitch w:val="variable"/><w:sig w:usb-0="E00002FF" w:usb-1="420024FF" w:usb-2="00000000" w:usb-3="00000000" w:csb-0="0000019F" w:csb-1="00000000"/></w:font><w:font w:name="Palatino Linotype"><w:panose-1 w:val="02040502050505030304"/><w:charset w:val="00"/><w:family w:val="Roman"/><w:pitch w:val="variable"/><w:sig w:usb-0="E0000287" w:usb-1="40000013" w:usb-2="00000000" w:usb-3="00000000" w:csb-0="0000019F" w:csb-1="00000000"/></w:font><w:font w:name="Arial Unicode MS"><w:altName w:val="Yu Gothic"/><w:panose-1 w:val="020B0604020202020204"/><w:charset w:val="80"/><w:family w:val="Swiss"/><w:pitch w:val="variable"/><w:sig w:usb-0="00000000" w:usb-1="E9DFFFFF" w:usb-2="0000003F" w:usb-3="00000000" w:csb-0="003F01FF" w:csb-1="00000000"/></w:font><w:font w:name="Verdana"><w:panose-1 w:val="020B0604030504040204"/><w:charset w:val="00"/><w:family w:val="Swiss"/><w:pitch w:val="variable"/><w:sig w:usb-0="A10006FF" w:usb-1="4000205B" w:usb-2="00000010" w:usb-3="00000000" w:csb-0="0000019F" w:csb-1="00000000"/></w:font><w:font w:name="@Arial Unicode MS"><w:panose-1 w:val="020B0604020202020204"/><w:charset w:val="80"/><w:family w:val="Swiss"/><w:pitch w:val="variable"/><w:sig w:usb-0="F7FFAFFF" w:usb-1="E9DFFFFF" w:usb-2="0000003F" w:usb-3="00000000" w:csb-0="003F01FF" w:csb-1="00000000"/></w:font><w:font w:name="Open Sans"><w:altName w:val="Segoe UI"/><w:panose-1 w:val="00000000000000000000"/><w:charset w:val="00"/><w:family w:val="Roman"/><w:notTrueType/><w:pitch w:val="default"/></w:font></w:fonts><w:lists><w:listDef w:listDefId="0"><w:lsid w:val="FFFFFF88"/><w:plt w:val="HybridMultilevel"/><w:tmpl w:val="80FE1754"/><w:lvl w:ilvl="0" w:tplc="04090001"><w:start w:val="1"/><w:nfc w:val="23"/><w:lvlText w:val="°"/><w:lvlJc w:val="left"/><w:pPr><w:tabs><w:tab w:val="list" w:pos="500"/></w:tabs><w:ind w:left="500" w:hanging="250"/></w:pPr><w:rPr><w:rFonts w:ascii="Symbol" w:h-ansi="Symbol" w:hint="default"/></w:rPr></w:lvl><w:lvl w:ilvl="1" w:tplc="04090001"><w:start w:val="1"/><w:nfc w:val="23"/><w:lvlText w:val="°"/><w:lvlJc w:val="left"/><w:pPr><w:tabs><w:tab w:val="list" w:pos="500"/></w:tabs><w:ind w:left="700" w:hanging="250"/></w:pPr><w:rPr><w:rFonts w:ascii="Symbol" w:h-ansi="Symbol" w:hint="default"/></w:rPr></w:lvl><w:lvl w:ilvl="2" w:tplc="04090001"><w:start w:val="1"/><w:nfc w:val="23"/><w:lvlText w:val="°"/><w:lvlJc w:val="left"/><w:pPr><w:tabs><w:tab w:val="list" w:pos="500"/></w:tabs><w:ind w:left="900" w:hanging="250"/></w:pPr><w:rPr><w:rFonts w:ascii="Symbol" w:h-ansi="Symbol" w:hint="default"/></w:rPr></w:lvl><w:lvl w:ilvl="3" w:tplc="04090001"><w:start w:val="1"/><w:nfc w:val="23"/><w:lvlText w:val="°"/><w:lvlJc w:val="left"/><w:pPr><w:tabs><w:tab w:val="list" w:pos="500"/></w:tabs><w:ind w:left="1100" w:hanging="250"/></w:pPr><w:rPr><w:rFonts w:ascii="Symbol" w:h-ansi="Symbol" w:hint="default"/></w:rPr></w:lvl><w:lvl w:ilvl="4" w:tplc="04090001"><w:start w:val="1"/><w:nfc w:val="23"/><w:lvlText w:val="°"/><w:lvlJc w:val="left"/><w:pPr><w:tabs><w:tab w:val="list" w:pos="500"/></w:tabs><w:ind w:left="1300" w:hanging="250"/></w:pPr><w:rPr><w:rFonts w:ascii="Symbol" w:h-ansi="Symbol" w:hint="default"/></w:rPr></w:lvl><w:lvl w:ilvl="5" w:tplc="04090001"><w:start w:val="1"/><w:nfc w:val="23"/><w:lvlText w:val="°"/><w:lvlJc w:val="left"/><w:pPr><w:tabs><w:tab w:val="list" w:pos="500"/></w:tabs><w:ind w:left="1500" w:hanging="250"/></w:pPr><w:rPr><w:rFonts w:ascii="Symbol" w:h-ansi="Symbol" w:hint="default"/></w:rPr></w:lvl><w:lvl w:ilvl="6" w:tplc="36BAF262"><w:lvlText w:val=""/><w:lvlJc w:val="left"/></w:lvl><w:lvl w:ilvl="7" w:tplc="4D68E8FC"><w:lvlText w:val=""/><w:lvlJc w:val="left"/></w:lvl><w:lvl w:ilvl="8" w:tplc="ADE4A1C2"><w:lvlText w:val=""/><w:lvlJc w:val="left"/></w:lvl></w:listDef><w:listDef w:listDefId="1"><w:lsid w:val="1EF83DF6"/><w:plt w:val="HybridMultilevel"/><w:tmpl w:val="6B5641C8"/><w:lvl w:ilvl="0" w:tplc="04090003"><w:start w:val="1"/><w:nfc w:val="23"/><w:lvlText w:val=" "/><w:lvlJc w:val="left"/><w:pPr><w:tabs><w:tab w:val="list" w:pos="500"/></w:tabs><w:ind w:left="500" w:hanging="250"/></w:pPr><w:rPr><w:rFonts w:ascii="Symbol" w:h-ansi="Symbol" w:hint="default"/></w:rPr></w:lvl><w:lvl w:ilvl="1" w:tplc="04090003"><w:start w:val="1"/><w:nfc w:val="23"/><w:lvlText w:val=" "/><w:lvlJc w:val="left"/><w:pPr><w:tabs><w:tab w:val="list" w:pos="500"/></w:tabs><w:ind w:left="700" w:hanging="250"/></w:pPr><w:rPr><w:rFonts w:ascii="Symbol" w:h-ansi="Symbol" w:hint="default"/></w:rPr></w:lvl><w:lvl w:ilvl="2" w:tplc="04090003"><w:start w:val="1"/><w:nfc w:val="23"/><w:lvlText w:val=" "/><w:lvlJc w:val="left"/><w:pPr><w:tabs><w:tab w:val="list" w:pos="500"/></w:tabs><w:ind w:left="900" w:hanging="250"/></w:pPr><w:rPr><w:rFonts w:ascii="Symbol" w:h-ansi="Symbol" w:hint="default"/></w:rPr></w:lvl><w:lvl w:ilvl="3" w:tplc="04090003"><w:start w:val="1"/><w:nfc w:val="23"/><w:lvlText w:val=" "/><w:lvlJc w:val="left"/><w:pPr><w:tabs><w:tab w:val="list" w:pos="500"/></w:tabs><w:ind w:left="1100" w:hanging="250"/></w:pPr><w:rPr><w:rFonts w:ascii="Symbol" w:h-ansi="Symbol" w:hint="default"/></w:rPr></w:lvl><w:lvl w:ilvl="4" w:tplc="04090003"><w:start w:val="1"/><w:nfc w:val="23"/><w:lvlText w:val=" "/><w:lvlJc w:val="left"/><w:pPr><w:tabs><w:tab w:val="list" w:pos="500"/></w:tabs><w:ind w:left="1300" w:hanging="250"/></w:pPr><w:rPr><w:rFonts w:ascii="Symbol" w:h-ansi="Symbol" w:hint="default"/></w:rPr></w:lvl><w:lvl w:ilvl="5" w:tplc="04090003"><w:start w:val="1"/><w:nfc w:val="23"/><w:lvlText w:val=" "/><w:lvlJc w:val="left"/><w:pPr><w:tabs><w:tab w:val="list" w:pos="500"/></w:tabs><w:ind w:left="1500" w:hanging="250"/></w:pPr><w:rPr><w:rFonts w:ascii="Symbol" w:h-ansi="Symbol" w:hint="default"/></w:rPr></w:lvl><w:lvl w:ilvl="6" w:tplc="903E09A2"><w:lvlText w:val=""/><w:lvlJc w:val="left"/></w:lvl><w:lvl w:ilvl="7" w:tplc="D5AE1A06"><w:lvlText w:val=""/><w:lvlJc w:val="left"/></w:lvl><w:lvl w:ilvl="8" w:tplc="D80CF300"><w:lvlText w:val=""/><w:lvlJc w:val="left"/></w:lvl></w:listDef><w:listDef w:listDefId="2"><w:lsid w:val="23762D19"/><w:plt w:val="HybridMultilevel"/><w:tmpl w:val="959C2DF8"/><w:lvl w:ilvl="0" w:tplc="04090001"><w:start w:val="1"/><w:nfc w:val="23"/><w:lvlText w:val="·"/><w:lvlJc w:val="left"/><w:pPr><w:tabs><w:tab w:val="list" w:pos="500"/></w:tabs><w:ind w:left="500" w:hanging="250"/></w:pPr><w:rPr><w:rFonts w:ascii="Symbol" w:h-ansi="Symbol" w:hint="default"/></w:rPr></w:lvl><w:lvl w:ilvl="1" w:tplc="04090001"><w:start w:val="1"/><w:nfc w:val="23"/><w:lvlText w:val="·"/><w:lvlJc w:val="left"/><w:pPr><w:tabs><w:tab w:val="list" w:pos="500"/></w:tabs><w:ind w:left="700" w:hanging="250"/></w:pPr><w:rPr><w:rFonts w:ascii="Symbol" w:h-ansi="Symbol" w:hint="default"/></w:rPr></w:lvl><w:lvl w:ilvl="2" w:tplc="04090001"><w:start w:val="1"/><w:nfc w:val="23"/><w:lvlText w:val="·"/><w:lvlJc w:val="left"/><w:pPr><w:tabs><w:tab w:val="list" w:pos="500"/></w:tabs><w:ind w:left="900" w:hanging="250"/></w:pPr><w:rPr><w:rFonts w:ascii="Symbol" w:h-ansi="Symbol" w:hint="default"/></w:rPr></w:lvl><w:lvl w:ilvl="3" w:tplc="04090001"><w:start w:val="1"/><w:nfc w:val="23"/><w:lvlText w:val="·"/><w:lvlJc w:val="left"/><w:pPr><w:tabs><w:tab w:val="list" w:pos="500"/></w:tabs><w:ind w:left="1100" w:hanging="250"/></w:pPr><w:rPr><w:rFonts w:ascii="Symbol" w:h-ansi="Symbol" w:hint="default"/></w:rPr></w:lvl><w:lvl w:ilvl="4" w:tplc="04090001"><w:start w:val="1"/><w:nfc w:val="23"/><w:lvlText w:val="·"/><w:lvlJc w:val="left"/><w:pPr><w:tabs><w:tab w:val="list" w:pos="500"/></w:tabs><w:ind w:left="1300" w:hanging="250"/></w:pPr><w:rPr><w:rFonts w:ascii="Symbol" w:h-ansi="Symbol" w:hint="default"/></w:rPr></w:lvl><w:lvl w:ilvl="5" w:tplc="04090001"><w:start w:val="1"/><w:nfc w:val="23"/><w:lvlText w:val="·"/><w:lvlJc w:val="left"/><w:pPr><w:tabs><w:tab w:val="list" w:pos="500"/></w:tabs><w:ind w:left="1500" w:hanging="250"/></w:pPr><w:rPr><w:rFonts w:ascii="Symbol" w:h-ansi="Symbol" w:hint="default"/></w:rPr></w:lvl><w:lvl w:ilvl="6" w:tplc="024A3FC8"><w:lvlText w:val=""/><w:lvlJc w:val="left"/></w:lvl><w:lvl w:ilvl="7" w:tplc="26E6B26A"><w:lvlText w:val=""/><w:lvlJc w:val="left"/></w:lvl><w:lvl w:ilvl="8" w:tplc="0186E6CA"><w:lvlText w:val=""/><w:lvlJc w:val="left"/></w:lvl></w:listDef></w:lists><w:styles><w:versionOfBuiltInStylenames w:val="7"/><w:latentStyles w:defLockedState="off" w:latentStyleCount="374"><w:lsdException w:name="Normal"/><w:lsdException w:name="heading 1"/><w:lsdException w:name="heading 2"/><w:lsdException w:name="heading 3"/><w:lsdException w:name="heading 4"/><w:lsdException w:name="heading 5"/><w:lsdException w:name="heading 6"/><w:lsdException w:name="heading 7"/><w:lsdException w:name="heading 8"/><w:lsdException w:name="heading 9"/><w:lsdException w:name="caption"/><w:lsdException w:name="Title"/><w:lsdException w:name="Subtitle"/><w:lsdException w:name="Strong"/><w:lsdException w:name="Emphasis"/><w:lsdException w:name="Normal Table"/><w:lsdException w:name="Table Simple 1"/><w:lsdException w:name="Table Simple 2"/><w:lsdException w:name="Table Simple 3"/><w:lsdException w:name="Table Classic 1"/><w:lsdException w:name="Table Classic 2"/><w:lsdException w:name="Table Classic 3"/><w:lsdException w:name="Table Classic 4"/><w:lsdException w:name="Table Colorful 1"/><w:lsdException w:name="Table Colorful 2"/><w:lsdException w:name="Table Colorful 3"/><w:lsdException w:name="Table Columns 1"/><w:lsdException w:name="Table Columns 2"/><w:lsdException w:name="Table Columns 3"/><w:lsdException w:name="Table Columns 4"/><w:lsdException w:name="Table Columns 5"/><w:lsdException w:name="Table Grid 1"/><w:lsdException w:name="Table Grid 2"/><w:lsdException w:name="Table Grid 3"/><w:lsdException w:name="Table Grid 4"/><w:lsdException w:name="Table Grid 5"/><w:lsdException w:name="Table Grid 6"/><w:lsdException w:name="Table Grid 7"/><w:lsdException w:name="Table Grid 8"/><w:lsdException w:name="Table List 1"/><w:lsdException w:name="Table List 2"/><w:lsdException w:name="Table List 3"/><w:lsdException w:name="Table List 4"/><w:lsdException w:name="Table List 5"/><w:lsdException w:name="Table List 6"/><w:lsdException w:name="Table List 7"/><w:lsdException w:name="Table List 8"/><w:lsdException w:name="Table 3D effects 1"/><w:lsdException w:name="Table 3D effects 2"/><w:lsdException w:name="Table 3D effects 3"/><w:lsdException w:name="Table Contemporary"/><w:lsdException w:name="Table Elegant"/><w:lsdException w:name="Table Professional"/><w:lsdException w:name="Table Subtle 1"/><w:lsdException w:name="Table Subtle 2"/><w:lsdException w:name="Table Web 1"/><w:lsdException w:name="Table Web 2"/><w:lsdException w:name="Table Web 3"/><w:lsdException w:name="Table Theme"/><w:lsdException w:name="No Spacing"/><w:lsdException w:name="Light Shading"/><w:lsdException w:name="Light List"/><w:lsdException w:name="Light Grid"/><w:lsdException w:name="Medium Shading 1"/><w:lsdException w:name="Medium Shading 2"/><w:lsdException w:name="Medium List 1"/><w:lsdException w:name="Medium List 2"/><w:lsdException w:name="Medium Grid 1"/><w:lsdException w:name="Medium Grid 2"/><w:lsdException w:name="Medium Grid 3"/><w:lsdException w:name="Dark List"/><w:lsdException w:name="Colorful Shading"/><w:lsdException w:name="Colorful List"/><w:lsdException w:name="Colorful Grid"/><w:lsdException w:name="Light Shading Accent 1"/><w:lsdException w:name="Light List Accent 1"/><w:lsdException w:name="Light Grid Accent 1"/><w:lsdException w:name="Medium Shading 1 Accent 1"/><w:lsdException w:name="Medium Shading 2 Accent 1"/><w:lsdException w:name="Medium List 1 Accent 1"/><w:lsdException w:name="List Paragraph"/><w:lsdException w:name="Quote"/><w:lsdException w:name="Intense Quote"/><w:lsdException w:name="Medium List 2 Accent 1"/><w:lsdException w:name="Medium Grid 1 Accent 1"/><w:lsdException w:name="Medium Grid 2 Accent 1"/><w:lsdException w:name="Medium Grid 3 Accent 1"/><w:lsdException w:name="Dark List Accent 1"/><w:lsdException w:name="Colorful Shading Accent 1"/><w:lsdException w:name="Colorful List Accent 1"/><w:lsdException w:name="Colorful Grid Accent 1"/><w:lsdException w:name="Light Shading Accent 2"/><w:lsdException w:name="Light List Accent 2"/><w:lsdException w:name="Light Grid Accent 2"/><w:lsdException w:name="Medium Shading 1 Accent 2"/><w:lsdException w:name="Medium Shading 2 Accent 2"/><w:lsdException w:name="Medium List 1 Accent 2"/><w:lsdException w:name="Medium List 2 Accent 2"/><w:lsdException w:name="Medium Grid 1 Accent 2"/><w:lsdException w:name="Medium Grid 2 Accent 2"/><w:lsdException w:name="Medium Grid 3 Accent 2"/><w:lsdException w:name="Dark List Accent 2"/><w:lsdException w:name="Colorful Shading Accent 2"/><w:lsdException w:name="Colorful List Accent 2"/><w:lsdException w:name="Colorful Grid Accent 2"/><w:lsdException w:name="Light Shading Accent 3"/><w:lsdException w:name="Light List Accent 3"/><w:lsdException w:name="Light Grid Accent 3"/><w:lsdException w:name="Medium Shading 1 Accent 3"/><w:lsdException w:name="Medium Shading 2 Accent 3"/><w:lsdException w:name="Medium List 1 Accent 3"/><w:lsdException w:name="Medium List 2 Accent 3"/><w:lsdException w:name="Medium Grid 1 Accent 3"/><w:lsdException w:name="Medium Grid 2 Accent 3"/><w:lsdException w:name="Medium Grid 3 Accent 3"/><w:lsdException w:name="Dark List Accent 3"/><w:lsdException w:name="Colorful Shading Accent 3"/><w:lsdException w:name="Colorful List Accent 3"/><w:lsdException w:name="Colorful Grid Accent 3"/><w:lsdException w:name="Light Shading Accent 4"/><w:lsdException w:name="Light List Accent 4"/><w:lsdException w:name="Light Grid Accent 4"/><w:lsdException w:name="Medium Shading 1 Accent 4"/><w:lsdException w:name="Medium Shading 2 Accent 4"/><w:lsdException w:name="Medium List 1 Accent 4"/><w:lsdException w:name="Medium List 2 Accent 4"/><w:lsdException w:name="Medium Grid 1 Accent 4"/><w:lsdException w:name="Medium Grid 2 Accent 4"/><w:lsdException w:name="Medium Grid 3 Accent 4"/><w:lsdException w:name="Dark List Accent 4"/><w:lsdException w:name="Colorful Shading Accent 4"/><w:lsdException w:name="Colorful List Accent 4"/><w:lsdException w:name="Colorful Grid Accent 4"/><w:lsdException w:name="Light Shading Accent 5"/><w:lsdException w:name="Light List Accent 5"/><w:lsdException w:name="Light Grid Accent 5"/><w:lsdException w:name="Medium Shading 1 Accent 5"/><w:lsdException w:name="Medium Shading 2 Accent 5"/><w:lsdException w:name="Medium List 1 Accent 5"/><w:lsdException w:name="Medium List 2 Accent 5"/><w:lsdException w:name="Medium Grid 1 Accent 5"/><w:lsdException w:name="Medium Grid 2 Accent 5"/><w:lsdException w:name="Medium Grid 3 Accent 5"/><w:lsdException w:name="Dark List Accent 5"/><w:lsdException w:name="Colorful Shading Accent 5"/><w:lsdException w:name="Colorful List Accent 5"/><w:lsdException w:name="Colorful Grid Accent 5"/><w:lsdException w:name="Light Shading Accent 6"/><w:lsdException w:name="Light List Accent 6"/><w:lsdException w:name="Light Grid Accent 6"/><w:lsdException w:name="Medium Shading 1 Accent 6"/><w:lsdException w:name="Medium Shading 2 Accent 6"/><w:lsdException w:name="Medium List 1 Accent 6"/><w:lsdException w:name="Medium List 2 Accent 6"/><w:lsdException w:name="Medium Grid 1 Accent 6"/><w:lsdException w:name="Medium Grid 2 Accent 6"/><w:lsdException w:name="Medium Grid 3 Accent 6"/><w:lsdException w:name="Dark List Accent 6"/><w:lsdException w:name="Colorful Shading Accent 6"/><w:lsdException w:name="Colorful List Accent 6"/><w:lsdException w:name="Colorful Grid Accent 6"/><w:lsdException w:name="Subtle Emphasis"/><w:lsdException w:name="Intense Emphasis"/><w:lsdException w:name="Subtle Reference"/><w:lsdException w:name="Intense Reference"/><w:lsdException w:name="Book Title"/><w:lsdException w:name="TOC Heading"/></w:latentStyles><w:style w:type="paragraph" w:default="on" w:styleId="Normal"><w:name w:val="Normal"/><w:rsid w:val="00BA2490"/><w:pPr><w:spacing w:line="312" w:line-rule="auto"/></w:pPr><w:rPr><w:rFonts w:ascii="Arial Unicode MS" w:h-ansi="Arial Unicode MS"/><wx:font wx:val="Arial Unicode MS"/><w:sz w:val="22"/><w:lang w:val="NO-BOK" w:fareast="NO-BOK" w:bidi="AR-SA"/></w:rPr></w:style><w:style w:type="paragraph" w:styleId="Overskrift1"><w:name w:val="heading 1"/><wx:uiName wx:val="Overskrift 1"/><w:next w:val="Normal"/><w:rsid w:val="00BA2490"/><w:pPr><w:pageBreakBefore/><w:pBdr><w:top w:val="double" w:sz="4" wx:bdrwidth="30" w:space="1" w:color="auto"/><w:bottom w:val="double" w:sz="4" wx:bdrwidth="30" w:space="1" w:color="auto"/></w:pBdr><w:shd w:val="clear" w:color="auto" w:fill="E0E0E0"/><w:spacing w:before="100" w:after="100"/><w:jc w:val="center"/><w:outlineLvl w:val="0"/></w:pPr><w:rPr><w:rFonts w:ascii="Palatino Linotype" w:h-ansi="Palatino Linotype"/><wx:font wx:val="Palatino Linotype"/><w:i/><w:sz w:val="36"/><w:lang w:val="NO-BOK" w:fareast="NO-BOK" w:bidi="AR-SA"/></w:rPr></w:style><w:style w:type="character" w:default="on" w:styleId="Standardskriftforavsnitt"><w:name w:val="Default Paragraph Font"/><wx:uiName wx:val="Standardskrift for avsnitt"/></w:style><w:style w:type="table" w:default="on" w:styleId="Vanligtabell"><w:name w:val="Normal Table"/><wx:uiName wx:val="Vanlig tabell"/><w:rPr><wx:font wx:val="Verdana"/><w:lang w:val="NO-BOK" w:fareast="NO-BOK" w:bidi="AR-SA"/></w:rPr><w:tblPr><w:tblInd w:w="0" w:type="dxa"/><w:tblCellMar><w:top w:w="0" w:type="dxa"/><w:left w:w="108" w:type="dxa"/><w:bottom w:w="0" w:type="dxa"/><w:right w:w="108" w:type="dxa"/></w:tblCellMar></w:tblPr></w:style><w:style w:type="list" w:default="on" w:styleId="Ingenliste"><w:name w:val="No List"/><wx:uiName wx:val="Ingen liste"/></w:style><w:style w:type="character" w:styleId="DefaultCharacterStyle"><w:name w:val="Default Character Style"/><w:rsid w:val="00BA2490"/><w:rPr><w:rFonts w:ascii="Arial Unicode MS" w:h-ansi="Arial Unicode MS"/><w:b w:val="off"/><w:i w:val="off"/><w:sz w:val="22"/></w:rPr></w:style><w:style w:type="character" w:styleId="SurveyXactClosedCheckbox"><w:name w:val="SurveyXact Closed Checkbox"/><w:rsid w:val="00BA2490"/><w:rPr><w:sz w:val="24"/></w:rPr></w:style><w:style w:type="character" w:styleId="SurveyXactClosedVerticalChoiceValue"><w:name w:val="SurveyXact Closed Vertical Choice Value"/><w:rsid w:val="00BA2490"/><w:rPr><w:sz w:val="16"/></w:rPr></w:style><w:style w:type="paragraph" w:styleId="SurveyXactQuestionTitle"><w:name w:val="SurveyXact Question Title"/><w:basedOn w:val="Normal"/><w:next w:val="Normal"/><w:rsid w:val="00BA2490"/><w:pPr><w:keepNext/><w:spacing w:before="200"/><w:outlineLvl w:val="3"/></w:pPr><w:rPr><wx:font wx:val="Arial Unicode MS"/><w:b/></w:rPr></w:style><w:style w:type="paragraph" w:styleId="SurveyXactQuestionTypeHeading"><w:name w:val="SurveyXact Question Type Heading"/><w:basedOn w:val="Normal"/><w:rsid w:val="00BA2490"/><w:rPr><wx:font wx:val="Arial Unicode MS"/></w:rPr></w:style><w:style w:type="paragraph" w:styleId="SurveyXactClosedVerticalChoices"><w:name w:val="SurveyXact Closed Vertical Choices"/><w:basedOn w:val="Normal"/><w:next w:val="Normal"/><w:rsid w:val="00BA2490"/><w:pPr><w:tabs><w:tab w:val="left" w:pos="510"/><w:tab w:val="left" w:pos="794"/></w:tabs><w:ind w:left="794" w:hanging="794"/></w:pPr><w:rPr><wx:font wx:val="Arial Unicode MS"/><w:sz w:val="20"/></w:rPr></w:style><w:style w:type="paragraph" w:styleId="SurveyXactHorizontalChoiceHeading"><w:name w:val="SurveyXact Horizontal Choice Heading"/><w:basedOn w:val="Normal"/><w:rsid w:val="00BA2490"/><w:pPr><w:jc w:val="center"/></w:pPr><w:rPr><wx:font wx:val="Arial Unicode MS"/><w:b/><w:sz w:val="16"/></w:rPr></w:style><w:style w:type="paragraph" w:styleId="SurveyXactClosedHorizontalChoice"><w:name w:val="SurveyXact Closed Horizontal Choice"/><w:basedOn w:val="Normal"/><w:rsid w:val="00BA2490"/><w:pPr><w:jc w:val="center"/></w:pPr><w:rPr><wx:font wx:val="Arial Unicode MS"/><w:sz w:val="16"/></w:rPr></w:style><w:style w:type="paragraph" w:styleId="SurveyXactOpenUnderline"><w:name w:val="SurveyXact Open Underline"/><w:basedOn w:val="Normal"/><w:rsid w:val="00BA2490"/><w:rPr><wx:font wx:val="Arial Unicode MS"/></w:rPr></w:style><w:style w:type="paragraph" w:styleId="SurveyXactBatteryQuestionLine"><w:name w:val="SurveyXact Battery Question Line"/><w:basedOn w:val="Normal"/><w:rsid w:val="00BA2490"/><w:rPr><wx:font wx:val="Arial Unicode MS"/></w:rPr></w:style><w:style w:type="paragraph" w:styleId="SurveyXactBatteryColumnHeading"><w:name w:val="SurveyXact Battery Column Heading"/><w:basedOn w:val="Normal"/><w:rsid w:val="00BA2490"/><w:pPr><w:jc w:val="center"/></w:pPr><w:rPr><wx:font wx:val="Arial Unicode MS"/></w:rPr></w:style><w:style w:type="table" w:styleId="SurveyXactBatteryTable"><w:name w:val="SurveyXact Battery Table"/><w:rsid w:val="00BA2490"/><w:rPr><wx:font wx:val="Verdana"/><w:lang w:val="NO-BOK" w:fareast="NO-BOK" w:bidi="AR-SA"/></w:rPr><w:tblPr><w:tblCellMar><w:top w:w="0" w:type="dxa"/><w:left w:w="0" w:type="dxa"/><w:bottom w:w="0" w:type="dxa"/><w:right w:w="0" w:type="dxa"/></w:tblCellMar></w:tblPr><w:tcPr><w:tcMar><w:top w:w="57" w:type="dxa"/><w:bottom w:w="57" w:type="dxa"/></w:tcMar><w:vAlign w:val="center"/></w:tcPr></w:style><w:style w:type="character" w:styleId="Utheving"><w:name w:val="Emphasis"/><wx:uiName wx:val="Utheving"/><w:rsid w:val="00586739"/><w:rPr><w:i/><w:i-cs/></w:rPr></w:style></w:styles><w:shapeDefaults><o:shapedefaults v:ext="edit" spidmax="1026"/><o:shapelayout v:ext="edit"><o:idmap v:ext="edit" data="1"/></o:shapelayout></w:shapeDefaults><w:docPr><w:view w:val="print"/><w:zoom w:percent="100"/><w:mirrorMargins/><w:proofState w:spelling="clean" w:grammar="clean"/><w:defaultTabStop w:val="708"/><w:hyphenationZone w:val="425"/><w:evenAndOddHeaders/><w:characterSpacingControl w:val="DontCompress"/><w:validateAgainstSchema/><w:saveInvalidXML w:val="off"/><w:ignoreMixedContent w:val="off"/><w:alwaysShowPlaceholderText w:val="off"/><w:compat><w:breakWrappedTables/></w:compat><wsp:rsids><wsp:rsidRoot wsp:val="00BA2490"/><wsp:rsid wsp:val="00063947"/><wsp:rsid wsp:val="000C30D0"/><wsp:rsid wsp:val="000D74FD"/><wsp:rsid wsp:val="00220B6A"/><wsp:rsid wsp:val="0022117C"/><wsp:rsid wsp:val="002C2D9C"/><wsp:rsid wsp:val="00392192"/><wsp:rsid wsp:val="00586739"/><wsp:rsid wsp:val="005B3F95"/><wsp:rsid wsp:val="005D36A7"/><wsp:rsid wsp:val="00751D92"/><wsp:rsid wsp:val="00A000E1"/><wsp:rsid wsp:val="00A36A31"/><wsp:rsid wsp:val="00B0025A"/><wsp:rsid wsp:val="00B03C00"/><wsp:rsid wsp:val="00B6242B"/><wsp:rsid wsp:val="00BA2490"/><wsp:rsid wsp:val="00BC4197"/><wsp:rsid wsp:val="00CC0424"/><wsp:rsid wsp:val="00DA59E4"/><wsp:rsid wsp:val="00E66059"/><wsp:rsid wsp:val="00E86680"/><wsp:rsid wsp:val="00EC4B71"/><wsp:rsid wsp:val="00F31CE1"/><wsp:rsid wsp:val="00F51652"/></wsp:rsids></w:docPr><w:body><wx:sect><w:tbl><w:tblPr><w:tblW w:w="0" w:type="auto"/><w:tblInd w:w="10" w:type="dxa"/><w:tblLayout w:type="Fixed"/><w:tblCellMar><w:left w:w="10" w:type="dxa"/><w:right w:w="10" w:type="dxa"/></w:tblCellMar><w:tblLook w:val="01E0"/></w:tblPr><w:tblGrid><w:gridCol w:w="8800"/></w:tblGrid><w:tr wsp:rsidR="00BA2490" wsp:rsidRPr="0022117C"><w:tc><w:tcPr><w:tcW w:w="8800" w:type="dxa"/></w:tcPr><w:p wsp:rsidR="00BA2490" wsp:rsidRDefault="00E66059" wsp:rsidP="00E66059"><w:pPr><w:rPr><w:b/><w:lang w:val="EN-US"/></w:rPr></w:pPr><w:r wsp:rsidRPr="00E66059"><w:rPr><w:b/><w:color w:val="000000"/><w:lang w:val="EN-US"/></w:rPr><w:t>Questions from the Healthy and Sustainable Lifestyle-survey Questionnaire which was used for analyses presented in the paper “The association between time scarcity, sociodemographic correlates and consumption of ultra-processed foods among parents in Norway: a cross-sectional study”, published in BMC Public Health.</w:t></w:r><w:r wsp:rsidR="00F51652" wsp:rsidRPr="00E66059"><w:rPr><w:b/><w:color w:val="000000"/><w:lang w:val="EN-US"/></w:rPr><w:t> </w:t></w:r><w:r wsp:rsidR="00F51652" wsp:rsidRPr="00E66059"><w:rPr><w:b/><w:lang w:val="EN-US"/></w:rPr><w:br/></w:r><w:r wsp:rsidR="00F51652" wsp:rsidRPr="00E66059"><w:rPr><w:b/><w:color w:val="000000"/><w:lang w:val="EN-US"/></w:rPr><w:br/></w:r></w:p><w:p wsp:rsidR="00E66059" wsp:rsidRDefault="00751D92" wsp:rsidP="00E66059"><w:pPr><w:rPr><w:b/><w:lang w:val="EN-US"/></w:rPr></w:pPr><w:r><w:rPr><w:b/><w:lang w:val="EN-US"/></w:rPr><w:t>Translated from Norwegian, 12.04. 2017</w:t></w:r></w:p><w:p wsp:rsidR="00751D92" wsp:rsidRDefault="00751D92" wsp:rsidP="00E66059"><w:pPr><w:rPr><w:b/><w:lang w:val="EN-US"/></w:rPr></w:pPr></w:p><w:p wsp:rsidR="00E66059" wsp:rsidRPr="00E66059" wsp:rsidRDefault="00751D92" wsp:rsidP="005D36A7"><w:pPr><w:rPr><w:b/><w:lang w:val="EN-US"/></w:rPr></w:pPr><w:r><w:rPr><w:b/><w:lang w:val="EN-US"/></w:rPr><w:t>Tonje Holte Stea</w:t></w:r></w:p></w:tc></w:tr></w:tbl><w:p wsp:rsidR="00751D92" wsp:rsidRPr="00CC0424" wsp:rsidRDefault="00751D92" wsp:rsidP="00B6242B"><w:pPr><w:pStyle w:val="SurveyXactQuestionTitle"/><w:rPr><w:color w:val="000000"/><w:lang w:val="EN-US"/></w:rPr></w:pPr></w:p><wx:sub-section><wx:sub-section><wx:sub-section><wx:sub-section><w:p wsp:rsidR="00BC4197" wsp:rsidRPr="00CC0424" wsp:rsidRDefault="00BC4197" wsp:rsidP="00B6242B"><w:pPr><w:pStyle w:val="SurveyXactQuestionTitle"/><w:rPr><w:color w:val="000000"/><w:lang w:val="EN-US"/></w:rPr><w:sectPr wsp:rsidR="00BC4197" wsp:rsidRPr="00CC0424" wsp:rsidSect="000D74FD"><w:pgSz w:w="11906" w:h="16838"/><w:pgMar w:top="1417" w:right="1417" w:bottom="1417" w:left="1417" w:header="708" w:footer="708" w:gutter="0"/><w:cols w:space="708"/><w:docGrid w:line-pitch="360"/></w:sectPr></w:pPr></w:p></wx:sub-section><wx:sub-section><w:p wsp:rsidR="00B6242B" wsp:rsidRPr="00CC0424" wsp:rsidRDefault="00B6242B" wsp:rsidP="00B6242B"><w:pPr><w:pStyle w:val="SurveyXactQuestionTitle"/><w:rPr><w:color w:val="000000"/><w:lang w:val="EN-US"/></w:rPr></w:pPr><w:r wsp:rsidRPr="00CC0424"><w:rPr><w:color w:val="000000"/><w:lang w:val="EN-US"/></w:rPr><w:t>Ultra-processed dinner products</w:t></w:r></w:p></wx:sub-section><wx:sub-section><w:p wsp:rsidR="00B6242B" wsp:rsidRPr="00A36A31" wsp:rsidRDefault="00B6242B" wsp:rsidP="00B6242B"><w:pPr><w:pStyle w:val="SurveyXactQuestionTitle"/><w:rPr><w:b w:val="off"/><w:u w:val="single"/><w:lang w:val="EN-US"/></w:rPr></w:pPr><w:r wsp:rsidRPr="00A36A31"><w:rPr><w:b w:val="off"/><w:u w:val="single"/><w:lang w:val="EN-US"/></w:rPr><w:t>How often do you eat?</w:t></w:r></w:p><w:tbl><w:tblPr><w:tblW w:w="0" w:type="auto"/><w:tblLayout w:type="Fixed"/><w:tblCellMar><w:left w:w="0" w:type="dxa"/><w:right w:w="0" w:type="dxa"/></w:tblCellMar><w:tblLook w:val="01E0"/></w:tblPr><w:tblGrid><w:gridCol w:w="3686"/><w:gridCol w:w="992"/><w:gridCol w:w="992"/><w:gridCol w:w="993"/><w:gridCol w:w="992"/><w:gridCol w:w="992"/><w:gridCol w:w="992"/><w:gridCol w:w="993"/><w:gridCol w:w="992"/><w:gridCol w:w="992"/><w:gridCol w:w="992"/></w:tblGrid><w:tr wsp:rsidR="00BC4197" wsp:rsidTr="005D36A7"><w:trPr><w:tblHeader/></w:trPr><w:tc><w:tcPr><w:tcW w:w="3686" w:type="dxa"/><w:shd w:val="clear" w:color="auto" w:fill="auto"/><w:tcMar><w:top w:w="57" w:type="dxa"/><w:bottom w:w="57" w:type="dxa"/></w:tcMar><w:vAlign w:val="center"/></w:tcPr><w:p wsp:rsidR="00BC4197" wsp:rsidRPr="000C30D0" wsp:rsidRDefault="00BC4197" wsp:rsidP="00BC4197"><w:pPr><w:rPr><w:lang w:val="EN-US"/></w:rPr></w:pPr></w:p></w:tc><w:tc><w:tcPr><w:tcW w:w="992" w:type="dxa"/><w:shd w:val="clear" w:color="auto" w:fill="auto"/><w:tcMar><w:top w:w="57" w:type="dxa"/><w:bottom w:w="57" w:type="dxa"/></w:tcMar><w:vAlign w:val="center"/></w:tcPr><w:p wsp:rsidR="00BC4197" wsp:rsidRDefault="00BC4197" wsp:rsidP="00BC4197"><w:pPr><w:pStyle w:val="SurveyXactHorizontalChoiceHeading"/></w:pPr><w:r><w:t>Never</w:t></w:r></w:p></w:tc><w:tc><w:tcPr><w:tcW w:w="992" w:type="dxa"/><w:shd w:val="clear" w:color="auto" w:fill="auto"/><w:tcMar><w:top w:w="57" w:type="dxa"/><w:bottom w:w="57" w:type="dxa"/></w:tcMar><w:vAlign w:val="center"/></w:tcPr><w:p wsp:rsidR="00BC4197" wsp:rsidRDefault="00BC4197" wsp:rsidP="00BC4197"><w:pPr><w:pStyle w:val="SurveyXactHorizontalChoiceHeading"/></w:pPr><w:r><w:t>Less </w:t></w:r><w:proofErr w:type="spellStart"/><w:r><w:t>than</w:t></w:r><w:proofErr w:type="spellEnd"/><w:r><w:t> 1 time/</w:t></w:r><w:proofErr w:type="spellStart"/><w:r><w:t>month</w:t></w:r><w:proofErr w:type="spellEnd"/></w:p></w:tc><w:tc><w:tcPr><w:tcW w:w="993" w:type="dxa"/><w:shd w:val="clear" w:color="auto" w:fill="auto"/><w:tcMar><w:top w:w="57" w:type="dxa"/><w:bottom w:w="57" w:type="dxa"/></w:tcMar><w:vAlign w:val="center"/></w:tcPr><w:p wsp:rsidR="00BC4197" wsp:rsidRDefault="00BC4197" wsp:rsidP="00BC4197"><w:pPr><w:pStyle w:val="SurveyXactHorizontalChoiceHeading"/></w:pPr><w:r><w:t>1-3 times/</w:t></w:r><w:proofErr w:type="spellStart"/><w:r><w:t>month</w:t></w:r><w:proofErr w:type="spellEnd"/></w:p></w:tc><w:tc><w:tcPr><w:tcW w:w="992" w:type="dxa"/><w:shd w:val="clear" w:color="auto" w:fill="auto"/><w:tcMar><w:top w:w="57" w:type="dxa"/><w:bottom w:w="57" w:type="dxa"/></w:tcMar><w:vAlign w:val="center"/></w:tcPr><w:p wsp:rsidR="00BC4197" wsp:rsidRDefault="00BC4197" wsp:rsidP="00BC4197"><w:pPr><w:pStyle w:val="SurveyXactHorizontalChoiceHeading"/></w:pPr><w:r><w:t>1 times/</w:t></w:r><w:proofErr w:type="spellStart"/><w:r><w:t>week</w:t></w:r><w:proofErr w:type="spellEnd"/></w:p></w:tc><w:tc><w:tcPr><w:tcW w:w="992" w:type="dxa"/><w:shd w:val="clear" w:color="auto" w:fill="auto"/><w:tcMar><w:top w:w="57" w:type="dxa"/><w:bottom w:w="57" w:type="dxa"/></w:tcMar><w:vAlign w:val="center"/></w:tcPr><w:p wsp:rsidR="00BC4197" wsp:rsidRDefault="00BC4197" wsp:rsidP="00BC4197"><w:pPr><w:pStyle w:val="SurveyXactHorizontalChoiceHeading"/></w:pPr><w:r><w:t>2 times/</w:t></w:r><w:proofErr w:type="spellStart"/><w:r><w:t>week</w:t></w:r><w:proofErr w:type="spellEnd"/></w:p></w:tc><w:tc><w:tcPr><w:tcW w:w="992" w:type="dxa"/><w:shd w:val="clear" w:color="auto" w:fill="auto"/><w:tcMar><w:top w:w="57" w:type="dxa"/><w:bottom w:w="57" w:type="dxa"/></w:tcMar><w:vAlign w:val="center"/></w:tcPr><w:p wsp:rsidR="00BC4197" wsp:rsidRDefault="00BC4197" wsp:rsidP="00BC4197"><w:pPr><w:pStyle w:val="SurveyXactHorizontalChoiceHeading"/></w:pPr><w:r><w:t>3 times/</w:t></w:r><w:proofErr w:type="spellStart"/><w:r><w:t>week</w:t></w:r><w:proofErr w:type="spellEnd"/></w:p></w:tc><w:tc><w:tcPr><w:tcW w:w="993" w:type="dxa"/><w:shd w:val="clear" w:color="auto" w:fill="auto"/><w:tcMar><w:top w:w="57" w:type="dxa"/><w:bottom w:w="57" w:type="dxa"/></w:tcMar><w:vAlign w:val="center"/></w:tcPr><w:p wsp:rsidR="00BC4197" wsp:rsidRDefault="00BC4197" wsp:rsidP="00BC4197"><w:pPr><w:pStyle w:val="SurveyXactHorizontalChoiceHeading"/></w:pPr><w:r><w:t>4 times/</w:t></w:r><w:proofErr w:type="spellStart"/><w:r><w:t>week</w:t></w:r><w:proofErr w:type="spellEnd"/></w:p></w:tc><w:tc><w:tcPr><w:tcW w:w="992" w:type="dxa"/><w:shd w:val="clear" w:color="auto" w:fill="auto"/><w:tcMar><w:top w:w="57" w:type="dxa"/><w:bottom w:w="57" w:type="dxa"/></w:tcMar><w:vAlign w:val="center"/></w:tcPr><w:p wsp:rsidR="00BC4197" wsp:rsidRDefault="00BC4197" wsp:rsidP="00BC4197"><w:pPr><w:pStyle w:val="SurveyXactHorizontalChoiceHeading"/></w:pPr><w:r><w:t>5 times/</w:t></w:r><w:proofErr w:type="spellStart"/><w:r><w:t>week</w:t></w:r><w:proofErr w:type="spellEnd"/></w:p></w:tc><w:tc><w:tcPr><w:tcW w:w="992" w:type="dxa"/><w:shd w:val="clear" w:color="auto" w:fill="auto"/><w:tcMar><w:top w:w="57" w:type="dxa"/><w:bottom w:w="57" w:type="dxa"/></w:tcMar><w:vAlign w:val="center"/></w:tcPr><w:p wsp:rsidR="00BC4197" wsp:rsidRDefault="00BC4197" wsp:rsidP="00BC4197"><w:pPr><w:pStyle w:val="SurveyXactHorizontalChoiceHeading"/></w:pPr><w:r><w:t>6 times/</w:t></w:r><w:proofErr w:type="spellStart"/><w:r><w:t>week</w:t></w:r><w:proofErr w:type="spellEnd"/></w:p></w:tc><w:tc><w:tcPr><w:tcW w:w="992" w:type="dxa"/><w:shd w:val="clear" w:color="auto" w:fill="auto"/><w:tcMar><w:top w:w="57" w:type="dxa"/><w:bottom w:w="57" w:type="dxa"/></w:tcMar><w:vAlign w:val="center"/></w:tcPr><w:p wsp:rsidR="00BC4197" wsp:rsidRDefault="00BC4197" wsp:rsidP="00BC4197"><w:pPr><w:pStyle w:val="SurveyXactHorizontalChoiceHeading"/></w:pPr><w:proofErr w:type="spellStart"/><w:r><w:t>Every</w:t></w:r><w:proofErr w:type="spellEnd"/><w:r><w:t> </w:t></w:r><w:proofErr w:type="spellStart"/><w:r><w:t>day</w:t></w:r><w:proofErr w:type="spellEnd"/></w:p></w:tc></w:tr><w:tr wsp:rsidR="00BC4197" wsp:rsidTr="005D36A7"><w:tc><w:tcPr><w:tcW w:w="3686" w:type="dxa"/><w:shd w:val="clear" w:color="auto" w:fill="auto"/><w:tcMar><w:top w:w="57" w:type="dxa"/><w:bottom w:w="57" w:type="dxa"/></w:tcMar><w:vAlign w:val="center"/></w:tcPr><w:p wsp:rsidR="00BC4197" wsp:rsidRPr="000C30D0" wsp:rsidRDefault="00BC4197" wsp:rsidP="00BC4197"><w:pPr><w:pStyle w:val="SurveyXactBatteryQuestionLine"/></w:pPr><w:proofErr w:type="spellStart"/><w:r wsp:rsidRPr="000C30D0"><w:t>Noodles</w:t></w:r><w:proofErr w:type="spellEnd"/></w:p></w:tc><w:tc><w:tcPr><w:tcW w:w="992" w:type="dxa"/><w:shd w:val="clear" w:color="auto" w:fill="auto"/><w:tcMar><w:top w:w="57" w:type="dxa"/><w:bottom w:w="57" w:type="dxa"/></w:tcMar><w:vAlign w:val="center"/></w:tcPr><w:p wsp:rsidR="00BC4197" wsp:rsidRDefault="00BC4197" wsp:rsidP="00BC4197"><w:pPr><w:pStyle w:val="SurveyXactClosedHorizontalChoice"/></w:pPr><w:r><w:t>(1) </w:t></w:r><w:r wsp:rsidRPr="00F51652"><w:rPr><w:rStyle w:val="SurveyXactClosedCheckbox"/></w:rPr><w:sym w:font="Wingdings" w:char="F071"/></w:r></w:p></w:tc><w:tc><w:tcPr><w:tcW w:w="992" w:type="dxa"/><w:shd w:val="clear" w:color="auto" w:fill="auto"/><w:tcMar><w:top w:w="57" w:type="dxa"/><w:bottom w:w="57" w:type="dxa"/></w:tcMar><w:vAlign w:val="center"/></w:tcPr><w:p wsp:rsidR="00BC4197" wsp:rsidRDefault="00BC4197" wsp:rsidP="00BC4197"><w:pPr><w:pStyle w:val="SurveyXactClosedHorizontalChoice"/></w:pPr><w:r><w:t>(2) </w:t></w:r><w:r wsp:rsidRPr="00F51652"><w:rPr><w:rStyle w:val="SurveyXactClosedCheckbox"/></w:rPr><w:sym w:font="Wingdings" w:char="F071"/></w:r></w:p></w:tc><w:tc><w:tcPr><w:tcW w:w="993" w:type="dxa"/><w:shd w:val="clear" w:color="auto" w:fill="auto"/><w:tcMar><w:top w:w="57" w:type="dxa"/><w:bottom w:w="57" w:type="dxa"/></w:tcMar><w:vAlign w:val="center"/></w:tcPr><w:p wsp:rsidR="00BC4197" wsp:rsidRDefault="00BC4197" wsp:rsidP="00BC4197"><w:pPr><w:pStyle w:val="SurveyXactClosedHorizontalChoice"/></w:pPr><w:r><w:t>(3) </w:t></w:r><w:r wsp:rsidRPr="00F51652"><w:rPr><w:rStyle w:val="SurveyXactClosedCheckbox"/></w:rPr><w:sym w:font="Wingdings" w:char="F071"/></w:r></w:p></w:tc><w:tc><w:tcPr><w:tcW w:w="992" w:type="dxa"/><w:shd w:val="clear" w:color="auto" w:fill="auto"/><w:tcMar><w:top w:w="57" w:type="dxa"/><w:bottom w:w="57" w:type="dxa"/></w:tcMar><w:vAlign w:val="center"/></w:tcPr><w:p wsp:rsidR="00BC4197" wsp:rsidRDefault="00BC4197" wsp:rsidP="00BC4197"><w:pPr><w:pStyle w:val="SurveyXactClosedHorizontalChoice"/></w:pPr><w:r><w:t>(4) </w:t></w:r><w:r wsp:rsidRPr="00F51652"><w:rPr><w:rStyle w:val="SurveyXactClosedCheckbox"/></w:rPr><w:sym w:font="Wingdings" w:char="F071"/></w:r></w:p></w:tc><w:tc><w:tcPr><w:tcW w:w="992" w:type="dxa"/><w:shd w:val="clear" w:color="auto" w:fill="auto"/><w:tcMar><w:top w:w="57" w:type="dxa"/><w:bottom w:w="57" w:type="dxa"/></w:tcMar><w:vAlign w:val="center"/></w:tcPr><w:p wsp:rsidR="00BC4197" wsp:rsidRDefault="00BC4197" wsp:rsidP="00BC4197"><w:pPr><w:pStyle w:val="SurveyXactClosedHorizontalChoice"/></w:pPr><w:r><w:t>(5) </w:t></w:r><w:r wsp:rsidRPr="00F51652"><w:rPr><w:rStyle w:val="SurveyXactClosedCheckbox"/></w:rPr><w:sym w:font="Wingdings" w:char="F071"/></w:r></w:p></w:tc><w:tc><w:tcPr><w:tcW w:w="992" w:type="dxa"/><w:shd w:val="clear" w:color="auto" w:fill="auto"/><w:tcMar><w:top w:w="57" w:type="dxa"/><w:bottom w:w="57" w:type="dxa"/></w:tcMar><w:vAlign w:val="center"/></w:tcPr><w:p wsp:rsidR="00BC4197" wsp:rsidRDefault="00BC4197" wsp:rsidP="00BC4197"><w:pPr><w:pStyle w:val="SurveyXactClosedHorizontalChoice"/></w:pPr><w:r><w:t>(6) </w:t></w:r><w:r wsp:rsidRPr="00F51652"><w:rPr><w:rStyle w:val="SurveyXactClosedCheckbox"/></w:rPr><w:sym w:font="Wingdings" w:char="F071"/></w:r></w:p></w:tc><w:tc><w:tcPr><w:tcW w:w="993" w:type="dxa"/><w:shd w:val="clear" w:color="auto" w:fill="auto"/><w:tcMar><w:top w:w="57" w:type="dxa"/><w:bottom w:w="57" w:type="dxa"/></w:tcMar><w:vAlign w:val="center"/></w:tcPr><w:p wsp:rsidR="00BC4197" wsp:rsidRDefault="00BC4197" wsp:rsidP="00BC4197"><w:pPr><w:pStyle w:val="SurveyXactClosedHorizontalChoice"/></w:pPr><w:r><w:t>(7) </w:t></w:r><w:r wsp:rsidRPr="00F51652"><w:rPr><w:rStyle w:val="SurveyXactClosedCheckbox"/></w:rPr><w:sym w:font="Wingdings" w:char="F071"/></w:r></w:p></w:tc><w:tc><w:tcPr><w:tcW w:w="992" w:type="dxa"/><w:shd w:val="clear" w:color="auto" w:fill="auto"/><w:tcMar><w:top w:w="57" w:type="dxa"/><w:bottom w:w="57" w:type="dxa"/></w:tcMar><w:vAlign w:val="center"/></w:tcPr><w:p wsp:rsidR="00BC4197" wsp:rsidRDefault="00BC4197" wsp:rsidP="00BC4197"><w:pPr><w:pStyle w:val="SurveyXactClosedHorizontalChoice"/></w:pPr><w:r><w:t>(8) </w:t></w:r><w:r wsp:rsidRPr="00F51652"><w:rPr><w:rStyle w:val="SurveyXactClosedCheckbox"/></w:rPr><w:sym w:font="Wingdings" w:char="F071"/></w:r></w:p></w:tc><w:tc><w:tcPr><w:tcW w:w="992" w:type="dxa"/><w:shd w:val="clear" w:color="auto" w:fill="auto"/><w:tcMar><w:top w:w="57" w:type="dxa"/><w:bottom w:w="57" w:type="dxa"/></w:tcMar><w:vAlign w:val="center"/></w:tcPr><w:p wsp:rsidR="00BC4197" wsp:rsidRDefault="00BC4197" wsp:rsidP="00BC4197"><w:pPr><w:pStyle w:val="SurveyXactClosedHorizontalChoice"/></w:pPr><w:r><w:t>(9) </w:t></w:r><w:r wsp:rsidRPr="00F51652"><w:rPr><w:rStyle w:val="SurveyXactClosedCheckbox"/></w:rPr><w:sym w:font="Wingdings" w:char="F071"/></w:r></w:p></w:tc><w:tc><w:tcPr><w:tcW w:w="992" w:type="dxa"/><w:shd w:val="clear" w:color="auto" w:fill="auto"/><w:tcMar><w:top w:w="57" w:type="dxa"/><w:bottom w:w="57" w:type="dxa"/></w:tcMar><w:vAlign w:val="center"/></w:tcPr><w:p wsp:rsidR="00BC4197" wsp:rsidRDefault="00BC4197" wsp:rsidP="00BC4197"><w:pPr><w:pStyle w:val="SurveyXactClosedHorizontalChoice"/></w:pPr><w:r><w:t>(10) </w:t></w:r><w:r wsp:rsidRPr="00F51652"><w:rPr><w:rStyle w:val="SurveyXactClosedCheckbox"/></w:rPr><w:sym w:font="Wingdings" w:char="F071"/></w:r></w:p></w:tc></w:tr><w:tr wsp:rsidR="00BC4197" wsp:rsidTr="005D36A7"><w:tc><w:tcPr><w:tcW w:w="3686" w:type="dxa"/><w:shd w:val="clear" w:color="auto" w:fill="auto"/><w:tcMar><w:top w:w="57" w:type="dxa"/><w:bottom w:w="57" w:type="dxa"/></w:tcMar><w:vAlign w:val="center"/></w:tcPr><w:p wsp:rsidR="00BC4197" wsp:rsidRPr="000C30D0" wsp:rsidRDefault="00BC4197" wsp:rsidP="00BC4197"><w:pPr><w:pStyle w:val="SurveyXactBatteryQuestionLine"/></w:pPr><w:proofErr w:type="spellStart"/><w:r wsp:rsidRPr="000C30D0"><w:t>Ready</w:t></w:r><w:proofErr w:type="spellEnd"/><w:r wsp:rsidRPr="000C30D0"><w:t> </w:t></w:r><w:proofErr w:type="spellStart"/><w:r wsp:rsidRPr="000C30D0"><w:t>meals</w:t></w:r><w:proofErr w:type="spellEnd"/></w:p></w:tc><w:tc><w:tcPr><w:tcW w:w="992" w:type="dxa"/><w:shd w:val="clear" w:color="auto" w:fill="auto"/><w:tcMar><w:top w:w="57" w:type="dxa"/><w:bottom w:w="57" w:type="dxa"/></w:tcMar><w:vAlign w:val="center"/></w:tcPr><w:p wsp:rsidR="00BC4197" wsp:rsidRDefault="00BC4197" wsp:rsidP="00BC4197"><w:pPr><w:pStyle w:val="SurveyXactClosedHorizontalChoice"/></w:pPr><w:r><w:t>(1) </w:t></w:r><w:r wsp:rsidRPr="00F51652"><w:rPr><w:rStyle w:val="SurveyXactClosedCheckbox"/></w:rPr><w:sym w:font="Wingdings" w:char="F071"/></w:r></w:p></w:tc><w:tc><w:tcPr><w:tcW w:w="992" w:type="dxa"/><w:shd w:val="clear" w:color="auto" w:fill="auto"/><w:tcMar><w:top w:w="57" w:type="dxa"/><w:bottom w:w="57" w:type="dxa"/></w:tcMar><w:vAlign w:val="center"/></w:tcPr><w:p wsp:rsidR="00BC4197" wsp:rsidRDefault="00BC4197" wsp:rsidP="00BC4197"><w:pPr><w:pStyle w:val="SurveyXactClosedHorizontalChoice"/></w:pPr><w:r><w:t>(2) </w:t></w:r><w:r wsp:rsidRPr="00F51652"><w:rPr><w:rStyle w:val="SurveyXactClosedCheckbox"/></w:rPr><w:sym w:font="Wingdings" w:char="F071"/></w:r></w:p></w:tc><w:tc><w:tcPr><w:tcW w:w="993" w:type="dxa"/><w:shd w:val="clear" w:color="auto" w:fill="auto"/><w:tcMar><w:top w:w="57" w:type="dxa"/><w:bottom w:w="57" w:type="dxa"/></w:tcMar><w:vAlign w:val="center"/></w:tcPr><w:p wsp:rsidR="00BC4197" wsp:rsidRDefault="00BC4197" wsp:rsidP="00BC4197"><w:pPr><w:pStyle w:val="SurveyXactClosedHorizontalChoice"/></w:pPr><w:r><w:t>(3) </w:t></w:r><w:r wsp:rsidRPr="00F51652"><w:rPr><w:rStyle w:val="SurveyXactClosedCheckbox"/></w:rPr><w:sym w:font="Wingdings" w:char="F071"/></w:r></w:p></w:tc><w:tc><w:tcPr><w:tcW w:w="992" w:type="dxa"/><w:shd w:val="clear" w:color="auto" w:fill="auto"/><w:tcMar><w:top w:w="57" w:type="dxa"/><w:bottom w:w="57" w:type="dxa"/></w:tcMar><w:vAlign w:val="center"/></w:tcPr><w:p wsp:rsidR="00BC4197" wsp:rsidRDefault="00BC4197" wsp:rsidP="00BC4197"><w:pPr><w:pStyle w:val="SurveyXactClosedHorizontalChoice"/></w:pPr><w:r><w:t>(4) </w:t></w:r><w:r wsp:rsidRPr="00F51652"><w:rPr><w:rStyle w:val="SurveyXactClosedCheckbox"/></w:rPr><w:sym w:font="Wingdings" w:char="F071"/></w:r></w:p></w:tc><w:tc><w:tcPr><w:tcW w:w="992" w:type="dxa"/><w:shd w:val="clear" w:color="auto" w:fill="auto"/><w:tcMar><w:top w:w="57" w:type="dxa"/><w:bottom w:w="57" w:type="dxa"/></w:tcMar><w:vAlign w:val="center"/></w:tcPr><w:p wsp:rsidR="00BC4197" wsp:rsidRDefault="00BC4197" wsp:rsidP="00BC4197"><w:pPr><w:pStyle w:val="SurveyXactClosedHorizontalChoice"/></w:pPr><w:r><w:t>(5) </w:t></w:r><w:r wsp:rsidRPr="00F51652"><w:rPr><w:rStyle w:val="SurveyXactClosedCheckbox"/></w:rPr><w:sym w:font="Wingdings" w:char="F071"/></w:r></w:p></w:tc><w:tc><w:tcPr><w:tcW w:w="992" w:type="dxa"/><w:shd w:val="clear" w:color="auto" w:fill="auto"/><w:tcMar><w:top w:w="57" w:type="dxa"/><w:bottom w:w="57" w:type="dxa"/></w:tcMar><w:vAlign w:val="center"/></w:tcPr><w:p wsp:rsidR="00BC4197" wsp:rsidRDefault="00BC4197" wsp:rsidP="00BC4197"><w:pPr><w:pStyle w:val="SurveyXactClosedHorizontalChoice"/></w:pPr><w:r><w:t>(6) </w:t></w:r><w:r wsp:rsidRPr="00F51652"><w:rPr><w:rStyle w:val="SurveyXactClosedCheckbox"/></w:rPr><w:sym w:font="Wingdings" w:char="F071"/></w:r></w:p></w:tc><w:tc><w:tcPr><w:tcW w:w="993" w:type="dxa"/><w:shd w:val="clear" w:color="auto" w:fill="auto"/><w:tcMar><w:top w:w="57" w:type="dxa"/><w:bottom w:w="57" w:type="dxa"/></w:tcMar><w:vAlign w:val="center"/></w:tcPr><w:p wsp:rsidR="00BC4197" wsp:rsidRDefault="00BC4197" wsp:rsidP="00BC4197"><w:pPr><w:pStyle w:val="SurveyXactClosedHorizontalChoice"/></w:pPr><w:r><w:t>(7) </w:t></w:r><w:r wsp:rsidRPr="00F51652"><w:rPr><w:rStyle w:val="SurveyXactClosedCheckbox"/></w:rPr><w:sym w:font="Wingdings" w:char="F071"/></w:r></w:p></w:tc><w:tc><w:tcPr><w:tcW w:w="992" w:type="dxa"/><w:shd w:val="clear" w:color="auto" w:fill="auto"/><w:tcMar><w:top w:w="57" w:type="dxa"/><w:bottom w:w="57" w:type="dxa"/></w:tcMar><w:vAlign w:val="center"/></w:tcPr><w:p wsp:rsidR="00BC4197" wsp:rsidRDefault="00BC4197" wsp:rsidP="00BC4197"><w:pPr><w:pStyle w:val="SurveyXactClosedHorizontalChoice"/></w:pPr><w:r><w:t>(8) </w:t></w:r><w:r wsp:rsidRPr="00F51652"><w:rPr><w:rStyle w:val="SurveyXactClosedCheckbox"/></w:rPr><w:sym w:font="Wingdings" w:char="F071"/></w:r></w:p></w:tc><w:tc><w:tcPr><w:tcW w:w="992" w:type="dxa"/><w:shd w:val="clear" w:color="auto" w:fill="auto"/><w:tcMar><w:top w:w="57" w:type="dxa"/><w:bottom w:w="57" w:type="dxa"/></w:tcMar><w:vAlign w:val="center"/></w:tcPr><w:p wsp:rsidR="00BC4197" wsp:rsidRDefault="00BC4197" wsp:rsidP="00BC4197"><w:pPr><w:pStyle w:val="SurveyXactClosedHorizontalChoice"/></w:pPr><w:r><w:t>(9) </w:t></w:r><w:r wsp:rsidRPr="00F51652"><w:rPr><w:rStyle w:val="SurveyXactClosedCheckbox"/></w:rPr><w:sym w:font="Wingdings" w:char="F071"/></w:r></w:p></w:tc><w:tc><w:tcPr><w:tcW w:w="992" w:type="dxa"/><w:shd w:val="clear" w:color="auto" w:fill="auto"/><w:tcMar><w:top w:w="57" w:type="dxa"/><w:bottom w:w="57" w:type="dxa"/></w:tcMar><w:vAlign w:val="center"/></w:tcPr><w:p wsp:rsidR="00BC4197" wsp:rsidRDefault="00BC4197" wsp:rsidP="00BC4197"><w:pPr><w:pStyle w:val="SurveyXactClosedHorizontalChoice"/></w:pPr><w:r><w:t>(10) </w:t></w:r><w:r wsp:rsidRPr="00F51652"><w:rPr><w:rStyle w:val="SurveyXactClosedCheckbox"/></w:rPr><w:sym w:font="Wingdings" w:char="F071"/></w:r></w:p></w:tc></w:tr><w:tr wsp:rsidR="00BC4197" wsp:rsidTr="005D36A7"><w:tc><w:tcPr><w:tcW w:w="3686" w:type="dxa"/><w:shd w:val="clear" w:color="auto" w:fill="auto"/><w:tcMar><w:top w:w="57" w:type="dxa"/><w:bottom w:w="57" w:type="dxa"/></w:tcMar><w:vAlign w:val="center"/></w:tcPr><w:p wsp:rsidR="00BC4197" wsp:rsidRPr="000C30D0" wsp:rsidRDefault="00BC4197" wsp:rsidP="00BC4197"><w:pPr><w:pStyle w:val="SurveyXactBatteryQuestionLine"/></w:pPr><w:proofErr w:type="spellStart"/><w:r wsp:rsidRPr="000C30D0"><w:t>Sausage</w:t></w:r><w:proofErr w:type="spellEnd"/></w:p></w:tc><w:tc><w:tcPr><w:tcW w:w="992" w:type="dxa"/><w:shd w:val="clear" w:color="auto" w:fill="auto"/><w:tcMar><w:top w:w="57" w:type="dxa"/><w:bottom w:w="57" w:type="dxa"/></w:tcMar><w:vAlign w:val="center"/></w:tcPr><w:p wsp:rsidR="00BC4197" wsp:rsidRDefault="00BC4197" wsp:rsidP="00BC4197"><w:pPr><w:pStyle w:val="SurveyXactClosedHorizontalChoice"/></w:pPr><w:r><w:t>(1) </w:t></w:r><w:r wsp:rsidRPr="00F51652"><w:rPr><w:rStyle w:val="SurveyXactClosedCheckbox"/></w:rPr><w:sym w:font="Wingdings" w:char="F071"/></w:r></w:p></w:tc><w:tc><w:tcPr><w:tcW w:w="992" w:type="dxa"/><w:shd w:val="clear" w:color="auto" w:fill="auto"/><w:tcMar><w:top w:w="57" w:type="dxa"/><w:bottom w:w="57" w:type="dxa"/></w:tcMar><w:vAlign w:val="center"/></w:tcPr><w:p wsp:rsidR="00BC4197" wsp:rsidRDefault="00BC4197" wsp:rsidP="00BC4197"><w:pPr><w:pStyle w:val="SurveyXactClosedHorizontalChoice"/></w:pPr><w:r><w:t>(2) </w:t></w:r><w:r wsp:rsidRPr="00F51652"><w:rPr><w:rStyle w:val="SurveyXactClosedCheckbox"/></w:rPr><w:sym w:font="Wingdings" w:char="F071"/></w:r></w:p></w:tc><w:tc><w:tcPr><w:tcW w:w="993" w:type="dxa"/><w:shd w:val="clear" w:color="auto" w:fill="auto"/><w:tcMar><w:top w:w="57" w:type="dxa"/><w:bottom w:w="57" w:type="dxa"/></w:tcMar><w:vAlign w:val="center"/></w:tcPr><w:p wsp:rsidR="00BC4197" wsp:rsidRDefault="00BC4197" wsp:rsidP="00BC4197"><w:pPr><w:pStyle w:val="SurveyXactClosedHorizontalChoice"/></w:pPr><w:r><w:t>(3) </w:t></w:r><w:r wsp:rsidRPr="00F51652"><w:rPr><w:rStyle w:val="SurveyXactClosedCheckbox"/></w:rPr><w:sym w:font="Wingdings" w:char="F071"/></w:r></w:p></w:tc><w:tc><w:tcPr><w:tcW w:w="992" w:type="dxa"/><w:shd w:val="clear" w:color="auto" w:fill="auto"/><w:tcMar><w:top w:w="57" w:type="dxa"/><w:bottom w:w="57" w:type="dxa"/></w:tcMar><w:vAlign w:val="center"/></w:tcPr><w:p wsp:rsidR="00BC4197" wsp:rsidRDefault="00BC4197" wsp:rsidP="00BC4197"><w:pPr><w:pStyle w:val="SurveyXactClosedHorizontalChoice"/></w:pPr><w:r><w:t>(4) </w:t></w:r><w:r wsp:rsidRPr="00F51652"><w:rPr><w:rStyle w:val="SurveyXactClosedCheckbox"/></w:rPr><w:sym w:font="Wingdings" w:char="F071"/></w:r></w:p></w:tc><w:tc><w:tcPr><w:tcW w:w="992" w:type="dxa"/><w:shd w:val="clear" w:color="auto" w:fill="auto"/><w:tcMar><w:top w:w="57" w:type="dxa"/><w:bottom w:w="57" w:type="dxa"/></w:tcMar><w:vAlign w:val="center"/></w:tcPr><w:p wsp:rsidR="00BC4197" wsp:rsidRDefault="00BC4197" wsp:rsidP="00BC4197"><w:pPr><w:pStyle w:val="SurveyXactClosedHorizontalChoice"/></w:pPr><w:r><w:t>(5) </w:t></w:r><w:r wsp:rsidRPr="00F51652"><w:rPr><w:rStyle w:val="SurveyXactClosedCheckbox"/></w:rPr><w:sym w:font="Wingdings" w:char="F071"/></w:r></w:p></w:tc><w:tc><w:tcPr><w:tcW w:w="992" w:type="dxa"/><w:shd w:val="clear" w:color="auto" w:fill="auto"/><w:tcMar><w:top w:w="57" w:type="dxa"/><w:bottom w:w="57" w:type="dxa"/></w:tcMar><w:vAlign w:val="center"/></w:tcPr><w:p wsp:rsidR="00BC4197" wsp:rsidRDefault="00BC4197" wsp:rsidP="00BC4197"><w:pPr><w:pStyle w:val="SurveyXactClosedHorizontalChoice"/></w:pPr><w:r><w:t>(6) </w:t></w:r><w:r wsp:rsidRPr="00F51652"><w:rPr><w:rStyle w:val="SurveyXactClosedCheckbox"/></w:rPr><w:sym w:font="Wingdings" w:char="F071"/></w:r></w:p></w:tc><w:tc><w:tcPr><w:tcW w:w="993" w:type="dxa"/><w:shd w:val="clear" w:color="auto" w:fill="auto"/><w:tcMar><w:top w:w="57" w:type="dxa"/><w:bottom w:w="57" w:type="dxa"/></w:tcMar><w:vAlign w:val="center"/></w:tcPr><w:p wsp:rsidR="00BC4197" wsp:rsidRDefault="00BC4197" wsp:rsidP="00BC4197"><w:pPr><w:pStyle w:val="SurveyXactClosedHorizontalChoice"/></w:pPr><w:r><w:t>(7) </w:t></w:r><w:r wsp:rsidRPr="00F51652"><w:rPr><w:rStyle w:val="SurveyXactClosedCheckbox"/></w:rPr><w:sym w:font="Wingdings" w:char="F071"/></w:r></w:p></w:tc><w:tc><w:tcPr><w:tcW w:w="992" w:type="dxa"/><w:shd w:val="clear" w:color="auto" w:fill="auto"/><w:tcMar><w:top w:w="57" w:type="dxa"/><w:bottom w:w="57" w:type="dxa"/></w:tcMar><w:vAlign w:val="center"/></w:tcPr><w:p wsp:rsidR="00BC4197" wsp:rsidRDefault="00BC4197" wsp:rsidP="00BC4197"><w:pPr><w:pStyle w:val="SurveyXactClosedHorizontalChoice"/></w:pPr><w:r><w:t>(8) </w:t></w:r><w:r wsp:rsidRPr="00F51652"><w:rPr><w:rStyle w:val="SurveyXactClosedCheckbox"/></w:rPr><w:sym w:font="Wingdings" w:char="F071"/></w:r></w:p></w:tc><w:tc><w:tcPr><w:tcW w:w="992" w:type="dxa"/><w:shd w:val="clear" w:color="auto" w:fill="auto"/><w:tcMar><w:top w:w="57" w:type="dxa"/><w:bottom w:w="57" w:type="dxa"/></w:tcMar><w:vAlign w:val="center"/></w:tcPr><w:p wsp:rsidR="00BC4197" wsp:rsidRDefault="00BC4197" wsp:rsidP="00BC4197"><w:pPr><w:pStyle w:val="SurveyXactClosedHorizontalChoice"/></w:pPr><w:r><w:t>(9) </w:t></w:r><w:r wsp:rsidRPr="00F51652"><w:rPr><w:rStyle w:val="SurveyXactClosedCheckbox"/></w:rPr><w:sym w:font="Wingdings" w:char="F071"/></w:r></w:p></w:tc><w:tc><w:tcPr><w:tcW w:w="992" w:type="dxa"/><w:shd w:val="clear" w:color="auto" w:fill="auto"/><w:tcMar><w:top w:w="57" w:type="dxa"/><w:bottom w:w="57" w:type="dxa"/></w:tcMar><w:vAlign w:val="center"/></w:tcPr><w:p wsp:rsidR="00BC4197" wsp:rsidRDefault="00BC4197" wsp:rsidP="00BC4197"><w:pPr><w:pStyle w:val="SurveyXactClosedHorizontalChoice"/></w:pPr><w:r><w:t>(10) </w:t></w:r><w:r wsp:rsidRPr="00F51652"><w:rPr><w:rStyle w:val="SurveyXactClosedCheckbox"/></w:rPr><w:sym w:font="Wingdings" w:char="F071"/></w:r></w:p></w:tc></w:tr><w:tr wsp:rsidR="00BC4197" wsp:rsidTr="005D36A7"><w:tc><w:tcPr><w:tcW w:w="3686" w:type="dxa"/><w:shd w:val="clear" w:color="auto" w:fill="auto"/><w:tcMar><w:top w:w="57" w:type="dxa"/><w:bottom w:w="57" w:type="dxa"/></w:tcMar><w:vAlign w:val="center"/></w:tcPr><w:p wsp:rsidR="00BC4197" wsp:rsidRPr="000C30D0" wsp:rsidRDefault="00BC4197" wsp:rsidP="00BC4197"><w:pPr><w:pStyle w:val="SurveyXactBatteryQuestionLine"/></w:pPr><w:r wsp:rsidRPr="000C30D0"><w:t>Pommes frites</w:t></w:r></w:p></w:tc><w:tc><w:tcPr><w:tcW w:w="992" w:type="dxa"/><w:shd w:val="clear" w:color="auto" w:fill="auto"/><w:tcMar><w:top w:w="57" w:type="dxa"/><w:bottom w:w="57" w:type="dxa"/></w:tcMar><w:vAlign w:val="center"/></w:tcPr><w:p wsp:rsidR="00BC4197" wsp:rsidRDefault="00BC4197" wsp:rsidP="00BC4197"><w:pPr><w:pStyle w:val="SurveyXactClosedHorizontalChoice"/></w:pPr><w:r><w:t>(1) </w:t></w:r><w:r wsp:rsidRPr="00F51652"><w:rPr><w:rStyle w:val="SurveyXactClosedCheckbox"/></w:rPr><w:sym w:font="Wingdings" w:char="F071"/></w:r></w:p></w:tc><w:tc><w:tcPr><w:tcW w:w="992" w:type="dxa"/><w:shd w:val="clear" w:color="auto" w:fill="auto"/><w:tcMar><w:top w:w="57" w:type="dxa"/><w:bottom w:w="57" w:type="dxa"/></w:tcMar><w:vAlign w:val="center"/></w:tcPr><w:p wsp:rsidR="00BC4197" wsp:rsidRDefault="00BC4197" wsp:rsidP="00BC4197"><w:pPr><w:pStyle w:val="SurveyXactClosedHorizontalChoice"/></w:pPr><w:r><w:t>(2) </w:t></w:r><w:r wsp:rsidRPr="00F51652"><w:rPr><w:rStyle w:val="SurveyXactClosedCheckbox"/></w:rPr><w:sym w:font="Wingdings" w:char="F071"/></w:r></w:p></w:tc><w:tc><w:tcPr><w:tcW w:w="993" w:type="dxa"/><w:shd w:val="clear" w:color="auto" w:fill="auto"/><w:tcMar><w:top w:w="57" w:type="dxa"/><w:bottom w:w="57" w:type="dxa"/></w:tcMar><w:vAlign w:val="center"/></w:tcPr><w:p wsp:rsidR="00BC4197" wsp:rsidRDefault="00BC4197" wsp:rsidP="00BC4197"><w:pPr><w:pStyle w:val="SurveyXactClosedHorizontalChoice"/></w:pPr><w:r><w:t>(3) </w:t></w:r><w:r wsp:rsidRPr="00F51652"><w:rPr><w:rStyle w:val="SurveyXactClosedCheckbox"/></w:rPr><w:sym w:font="Wingdings" w:char="F071"/></w:r></w:p></w:tc><w:tc><w:tcPr><w:tcW w:w="992" w:type="dxa"/><w:shd w:val="clear" w:color="auto" w:fill="auto"/><w:tcMar><w:top w:w="57" w:type="dxa"/><w:bottom w:w="57" w:type="dxa"/></w:tcMar><w:vAlign w:val="center"/></w:tcPr><w:p wsp:rsidR="00BC4197" wsp:rsidRDefault="00BC4197" wsp:rsidP="00BC4197"><w:pPr><w:pStyle w:val="SurveyXactClosedHorizontalChoice"/></w:pPr><w:r><w:t>(4) </w:t></w:r><w:r wsp:rsidRPr="00F51652"><w:rPr><w:rStyle w:val="SurveyXactClosedCheckbox"/></w:rPr><w:sym w:font="Wingdings" w:char="F071"/></w:r></w:p></w:tc><w:tc><w:tcPr><w:tcW w:w="992" w:type="dxa"/><w:shd w:val="clear" w:color="auto" w:fill="auto"/><w:tcMar><w:top w:w="57" w:type="dxa"/><w:bottom w:w="57" w:type="dxa"/></w:tcMar><w:vAlign w:val="center"/></w:tcPr><w:p wsp:rsidR="00BC4197" wsp:rsidRDefault="00BC4197" wsp:rsidP="00BC4197"><w:pPr><w:pStyle w:val="SurveyXactClosedHorizontalChoice"/></w:pPr><w:r><w:t>(5) </w:t></w:r><w:r wsp:rsidRPr="00F51652"><w:rPr><w:rStyle w:val="SurveyXactClosedCheckbox"/></w:rPr><w:sym w:font="Wingdings" w:char="F071"/></w:r></w:p></w:tc><w:tc><w:tcPr><w:tcW w:w="992" w:type="dxa"/><w:shd w:val="clear" w:color="auto" w:fill="auto"/><w:tcMar><w:top w:w="57" w:type="dxa"/><w:bottom w:w="57" w:type="dxa"/></w:tcMar><w:vAlign w:val="center"/></w:tcPr><w:p wsp:rsidR="00BC4197" wsp:rsidRDefault="00BC4197" wsp:rsidP="00BC4197"><w:pPr><w:pStyle w:val="SurveyXactClosedHorizontalChoice"/></w:pPr><w:r><w:t>(6) </w:t></w:r><w:r wsp:rsidRPr="00F51652"><w:rPr><w:rStyle w:val="SurveyXactClosedCheckbox"/></w:rPr><w:sym w:font="Wingdings" w:char="F071"/></w:r></w:p></w:tc><w:tc><w:tcPr><w:tcW w:w="993" w:type="dxa"/><w:shd w:val="clear" w:color="auto" w:fill="auto"/><w:tcMar><w:top w:w="57" w:type="dxa"/><w:bottom w:w="57" w:type="dxa"/></w:tcMar><w:vAlign w:val="center"/></w:tcPr><w:p wsp:rsidR="00BC4197" wsp:rsidRDefault="00BC4197" wsp:rsidP="00BC4197"><w:pPr><w:pStyle w:val="SurveyXactClosedHorizontalChoice"/></w:pPr><w:r><w:t>(7) </w:t></w:r><w:r wsp:rsidRPr="00F51652"><w:rPr><w:rStyle w:val="SurveyXactClosedCheckbox"/></w:rPr><w:sym w:font="Wingdings" w:char="F071"/></w:r></w:p></w:tc><w:tc><w:tcPr><w:tcW w:w="992" w:type="dxa"/><w:shd w:val="clear" w:color="auto" w:fill="auto"/><w:tcMar><w:top w:w="57" w:type="dxa"/><w:bottom w:w="57" w:type="dxa"/></w:tcMar><w:vAlign w:val="center"/></w:tcPr><w:p wsp:rsidR="00BC4197" wsp:rsidRDefault="00BC4197" wsp:rsidP="00BC4197"><w:pPr><w:pStyle w:val="SurveyXactClosedHorizontalChoice"/></w:pPr><w:r><w:t>(8) </w:t></w:r><w:r wsp:rsidRPr="00F51652"><w:rPr><w:rStyle w:val="SurveyXactClosedCheckbox"/></w:rPr><w:sym w:font="Wingdings" w:char="F071"/></w:r></w:p></w:tc><w:tc><w:tcPr><w:tcW w:w="992" w:type="dxa"/><w:shd w:val="clear" w:color="auto" w:fill="auto"/><w:tcMar><w:top w:w="57" w:type="dxa"/><w:bottom w:w="57" w:type="dxa"/></w:tcMar><w:vAlign w:val="center"/></w:tcPr><w:p wsp:rsidR="00BC4197" wsp:rsidRDefault="00BC4197" wsp:rsidP="00BC4197"><w:pPr><w:pStyle w:val="SurveyXactClosedHorizontalChoice"/></w:pPr><w:r><w:t>(9) </w:t></w:r><w:r wsp:rsidRPr="00F51652"><w:rPr><w:rStyle w:val="SurveyXactClosedCheckbox"/></w:rPr><w:sym w:font="Wingdings" w:char="F071"/></w:r></w:p></w:tc><w:tc><w:tcPr><w:tcW w:w="992" w:type="dxa"/><w:shd w:val="clear" w:color="auto" w:fill="auto"/><w:tcMar><w:top w:w="57" w:type="dxa"/><w:bottom w:w="57" w:type="dxa"/></w:tcMar><w:vAlign w:val="center"/></w:tcPr><w:p wsp:rsidR="00BC4197" wsp:rsidRDefault="00BC4197" wsp:rsidP="00BC4197"><w:pPr><w:pStyle w:val="SurveyXactClosedHorizontalChoice"/></w:pPr><w:r><w:t>(10) </w:t></w:r><w:r wsp:rsidRPr="00F51652"><w:rPr><w:rStyle w:val="SurveyXactClosedCheckbox"/></w:rPr><w:sym w:font="Wingdings" w:char="F071"/></w:r></w:p></w:tc></w:tr><w:tr wsp:rsidR="005D36A7" wsp:rsidTr="005D36A7"><w:tc><w:tcPr><w:tcW w:w="3686" w:type="dxa"/><w:shd w:val="clear" w:color="auto" w:fill="auto"/><w:tcMar><w:top w:w="57" w:type="dxa"/><w:bottom w:w="57" w:type="dxa"/></w:tcMar><w:vAlign w:val="center"/></w:tcPr><w:p wsp:rsidR="005D36A7" wsp:rsidRPr="00B6242B" wsp:rsidRDefault="005D36A7" wsp:rsidP="00BC4197"><w:pPr><w:pStyle w:val="SurveyXactBatteryQuestionLine"/><w:rPr><w:highlight w:val="yellow"/></w:rPr></w:pPr></w:p></w:tc><w:tc><w:tcPr><w:tcW w:w="992" w:type="dxa"/><w:shd w:val="clear" w:color="auto" w:fill="auto"/><w:tcMar><w:top w:w="57" w:type="dxa"/><w:bottom w:w="57" w:type="dxa"/></w:tcMar><w:vAlign w:val="center"/></w:tcPr><w:p wsp:rsidR="005D36A7" wsp:rsidRDefault="005D36A7" wsp:rsidP="00BC4197"><w:pPr><w:pStyle w:val="SurveyXactClosedHorizontalChoice"/></w:pPr></w:p></w:tc><w:tc><w:tcPr><w:tcW w:w="992" w:type="dxa"/><w:shd w:val="clear" w:color="auto" w:fill="auto"/><w:tcMar><w:top w:w="57" w:type="dxa"/><w:bottom w:w="57" w:type="dxa"/></w:tcMar><w:vAlign w:val="center"/></w:tcPr><w:p wsp:rsidR="005D36A7" wsp:rsidRDefault="005D36A7" wsp:rsidP="00BC4197"><w:pPr><w:pStyle w:val="SurveyXactClosedHorizontalChoice"/></w:pPr></w:p></w:tc><w:tc><w:tcPr><w:tcW w:w="993" w:type="dxa"/><w:shd w:val="clear" w:color="auto" w:fill="auto"/><w:tcMar><w:top w:w="57" w:type="dxa"/><w:bottom w:w="57" w:type="dxa"/></w:tcMar><w:vAlign w:val="center"/></w:tcPr><w:p wsp:rsidR="005D36A7" wsp:rsidRDefault="005D36A7" wsp:rsidP="00BC4197"><w:pPr><w:pStyle w:val="SurveyXactClosedHorizontalChoice"/></w:pPr></w:p></w:tc><w:tc><w:tcPr><w:tcW w:w="992" w:type="dxa"/><w:shd w:val="clear" w:color="auto" w:fill="auto"/><w:tcMar><w:top w:w="57" w:type="dxa"/><w:bottom w:w="57" w:type="dxa"/></w:tcMar><w:vAlign w:val="center"/></w:tcPr><w:p wsp:rsidR="005D36A7" wsp:rsidRDefault="005D36A7" wsp:rsidP="00BC4197"><w:pPr><w:pStyle w:val="SurveyXactClosedHorizontalChoice"/></w:pPr></w:p></w:tc><w:tc><w:tcPr><w:tcW w:w="992" w:type="dxa"/><w:shd w:val="clear" w:color="auto" w:fill="auto"/><w:tcMar><w:top w:w="57" w:type="dxa"/><w:bottom w:w="57" w:type="dxa"/></w:tcMar><w:vAlign w:val="center"/></w:tcPr><w:p wsp:rsidR="005D36A7" wsp:rsidRDefault="005D36A7" wsp:rsidP="00BC4197"><w:pPr><w:pStyle w:val="SurveyXactClosedHorizontalChoice"/></w:pPr></w:p></w:tc><w:tc><w:tcPr><w:tcW w:w="992" w:type="dxa"/><w:shd w:val="clear" w:color="auto" w:fill="auto"/><w:tcMar><w:top w:w="57" w:type="dxa"/><w:bottom w:w="57" w:type="dxa"/></w:tcMar><w:vAlign w:val="center"/></w:tcPr><w:p wsp:rsidR="005D36A7" wsp:rsidRDefault="005D36A7" wsp:rsidP="00BC4197"><w:pPr><w:pStyle w:val="SurveyXactClosedHorizontalChoice"/></w:pPr></w:p></w:tc><w:tc><w:tcPr><w:tcW w:w="993" w:type="dxa"/><w:shd w:val="clear" w:color="auto" w:fill="auto"/><w:tcMar><w:top w:w="57" w:type="dxa"/><w:bottom w:w="57" w:type="dxa"/></w:tcMar><w:vAlign w:val="center"/></w:tcPr><w:p wsp:rsidR="005D36A7" wsp:rsidRDefault="005D36A7" wsp:rsidP="00BC4197"><w:pPr><w:pStyle w:val="SurveyXactClosedHorizontalChoice"/></w:pPr></w:p></w:tc><w:tc><w:tcPr><w:tcW w:w="992" w:type="dxa"/><w:shd w:val="clear" w:color="auto" w:fill="auto"/><w:tcMar><w:top w:w="57" w:type="dxa"/><w:bottom w:w="57" w:type="dxa"/></w:tcMar><w:vAlign w:val="center"/></w:tcPr><w:p wsp:rsidR="005D36A7" wsp:rsidRDefault="005D36A7" wsp:rsidP="00BC4197"><w:pPr><w:pStyle w:val="SurveyXactClosedHorizontalChoice"/></w:pPr></w:p></w:tc><w:tc><w:tcPr><w:tcW w:w="992" w:type="dxa"/><w:shd w:val="clear" w:color="auto" w:fill="auto"/><w:tcMar><w:top w:w="57" w:type="dxa"/><w:bottom w:w="57" w:type="dxa"/></w:tcMar><w:vAlign w:val="center"/></w:tcPr><w:p wsp:rsidR="005D36A7" wsp:rsidRDefault="005D36A7" wsp:rsidP="00BC4197"><w:pPr><w:pStyle w:val="SurveyXactClosedHorizontalChoice"/></w:pPr></w:p></w:tc><w:tc><w:tcPr><w:tcW w:w="992" w:type="dxa"/><w:shd w:val="clear" w:color="auto" w:fill="auto"/><w:tcMar><w:top w:w="57" w:type="dxa"/><w:bottom w:w="57" w:type="dxa"/></w:tcMar><w:vAlign w:val="center"/></w:tcPr><w:p wsp:rsidR="005D36A7" wsp:rsidRDefault="005D36A7" wsp:rsidP="00BC4197"><w:pPr><w:pStyle w:val="SurveyXactClosedHorizontalChoice"/></w:pPr></w:p></w:tc></w:tr></w:tbl><w:p wsp:rsidR="005D36A7" wsp:rsidRDefault="005D36A7" wsp:rsidP="00A36A31"><w:pPr><w:pStyle w:val="SurveyXactQuestionTitle"/><w:rPr><w:lang w:val="EN-US"/></w:rPr></w:pPr></w:p></wx:sub-section><wx:sub-section><w:p wsp:rsidR="00A36A31" wsp:rsidRPr="00A36A31" wsp:rsidRDefault="005D36A7" wsp:rsidP="00A36A31"><w:pPr><w:pStyle w:val="SurveyXactQuestionTitle"/><w:rPr><w:lang w:val="EN-US"/></w:rPr></w:pPr><w:r><w:rPr><w:lang w:val="EN-US"/></w:rPr><w:br w:type="page"/></w:r><w:r wsp:rsidR="00A36A31" wsp:rsidRPr="00A36A31"><w:rPr><w:lang w:val="EN-US"/></w:rPr><w:t>Sweet/salty snacks &amp; soft drinks</w:t></w:r></w:p><w:tbl><w:tblPr><w:tblW w:w="0" w:type="auto"/><w:tblInd w:w="10" w:type="dxa"/><w:tblLayout w:type="Fixed"/><w:tblCellMar><w:left w:w="10" w:type="dxa"/><w:right w:w="10" w:type="dxa"/></w:tblCellMar><w:tblLook w:val="01E0"/></w:tblPr><w:tblGrid><w:gridCol w:w="3686"/><w:gridCol w:w="992"/><w:gridCol w:w="992"/><w:gridCol w:w="993"/><w:gridCol w:w="992"/><w:gridCol w:w="992"/><w:gridCol w:w="153"/><w:gridCol w:w="839"/><w:gridCol w:w="993"/><w:gridCol w:w="992"/><w:gridCol w:w="992"/><w:gridCol w:w="992"/></w:tblGrid><w:tr wsp:rsidR="00A36A31" wsp:rsidRPr="0022117C" wsp:rsidTr="005D36A7"><w:trPr><w:gridAfter w:val="5"/><w:wAfter w:w="4808" w:type="dxa"/></w:trPr><w:tc><w:tcPr><w:tcW w:w="8800" w:type="dxa"/><w:gridSpan w:val="7"/></w:tcPr><w:p wsp:rsidR="005D36A7" wsp:rsidRPr="00A36A31" wsp:rsidRDefault="005D36A7" wsp:rsidP="005D36A7"><w:pPr><w:pStyle w:val="SurveyXactQuestionTitle"/><w:rPr><w:b w:val="off"/><w:u w:val="single"/><w:lang w:val="EN-US"/></w:rPr></w:pPr><w:r wsp:rsidRPr="00A36A31"><w:rPr><w:b w:val="off"/><w:u w:val="single"/><w:lang w:val="EN-US"/></w:rPr><w:t>How often do you eat?</w:t></w:r></w:p><w:p wsp:rsidR="00A36A31" wsp:rsidRPr="005D36A7" wsp:rsidRDefault="00A36A31" wsp:rsidP="00DB7996"><w:pPr><w:rPr><w:lang w:val="EN-US"/></w:rPr></w:pPr></w:p></w:tc></w:tr><w:tr wsp:rsidR="005D36A7" wsp:rsidTr="005D36A7"><w:tblPrEx><w:tblCellMar><w:left w:w="0" w:type="dxa"/><w:right w:w="0" w:type="dxa"/></w:tblCellMar></w:tblPrEx><w:trPr><w:tblHeader/></w:trPr><w:tc><w:tcPr><w:tcW w:w="3686" w:type="dxa"/><w:shd w:val="clear" w:color="auto" w:fill="auto"/><w:tcMar><w:top w:w="57" w:type="dxa"/><w:bottom w:w="57" w:type="dxa"/></w:tcMar><w:vAlign w:val="center"/></w:tcPr><w:p wsp:rsidR="005D36A7" wsp:rsidRPr="00B6242B" wsp:rsidRDefault="005D36A7" wsp:rsidP="00DB7996"><w:pPr><w:rPr><w:lang w:val="EN-US"/></w:rPr></w:pPr></w:p></w:tc><w:tc><w:tcPr><w:tcW w:w="992" w:type="dxa"/><w:shd w:val="clear" w:color="auto" w:fill="auto"/><w:tcMar><w:top w:w="57" w:type="dxa"/><w:bottom w:w="57" w:type="dxa"/></w:tcMar><w:vAlign w:val="center"/></w:tcPr><w:p wsp:rsidR="005D36A7" wsp:rsidRDefault="005D36A7" wsp:rsidP="00DB7996"><w:pPr><w:pStyle w:val="SurveyXactHorizontalChoiceHeading"/></w:pPr><w:r><w:t>Never</w:t></w:r></w:p></w:tc><w:tc><w:tcPr><w:tcW w:w="992" w:type="dxa"/><w:shd w:val="clear" w:color="auto" w:fill="auto"/><w:tcMar><w:top w:w="57" w:type="dxa"/><w:bottom w:w="57" w:type="dxa"/></w:tcMar><w:vAlign w:val="center"/></w:tcPr><w:p wsp:rsidR="005D36A7" wsp:rsidRDefault="005D36A7" wsp:rsidP="00DB7996"><w:pPr><w:pStyle w:val="SurveyXactHorizontalChoiceHeading"/></w:pPr><w:r><w:t>Less </w:t></w:r><w:proofErr w:type="spellStart"/><w:r><w:t>than</w:t></w:r><w:proofErr w:type="spellEnd"/><w:r><w:t> 1 time/</w:t></w:r><w:proofErr w:type="spellStart"/><w:r><w:t>month</w:t></w:r><w:proofErr w:type="spellEnd"/></w:p></w:tc><w:tc><w:tcPr><w:tcW w:w="993" w:type="dxa"/><w:shd w:val="clear" w:color="auto" w:fill="auto"/><w:tcMar><w:top w:w="57" w:type="dxa"/><w:bottom w:w="57" w:type="dxa"/></w:tcMar><w:vAlign w:val="center"/></w:tcPr><w:p wsp:rsidR="005D36A7" wsp:rsidRDefault="005D36A7" wsp:rsidP="00DB7996"><w:pPr><w:pStyle w:val="SurveyXactHorizontalChoiceHeading"/></w:pPr><w:r><w:t>1-3 times/</w:t></w:r><w:proofErr w:type="spellStart"/><w:r><w:t>month</w:t></w:r><w:proofErr w:type="spellEnd"/></w:p></w:tc><w:tc><w:tcPr><w:tcW w:w="992" w:type="dxa"/><w:shd w:val="clear" w:color="auto" w:fill="auto"/><w:tcMar><w:top w:w="57" w:type="dxa"/><w:bottom w:w="57" w:type="dxa"/></w:tcMar><w:vAlign w:val="center"/></w:tcPr><w:p wsp:rsidR="005D36A7" wsp:rsidRDefault="005D36A7" wsp:rsidP="00DB7996"><w:pPr><w:pStyle w:val="SurveyXactHorizontalChoiceHeading"/></w:pPr><w:r><w:t>1 times/</w:t></w:r><w:proofErr w:type="spellStart"/><w:r><w:t>week</w:t></w:r><w:proofErr w:type="spellEnd"/></w:p></w:tc><w:tc><w:tcPr><w:tcW w:w="992" w:type="dxa"/><w:shd w:val="clear" w:color="auto" w:fill="auto"/><w:tcMar><w:top w:w="57" w:type="dxa"/><w:bottom w:w="57" w:type="dxa"/></w:tcMar><w:vAlign w:val="center"/></w:tcPr><w:p wsp:rsidR="005D36A7" wsp:rsidRDefault="005D36A7" wsp:rsidP="00DB7996"><w:pPr><w:pStyle w:val="SurveyXactHorizontalChoiceHeading"/></w:pPr><w:r><w:t>2 times/</w:t></w:r><w:proofErr w:type="spellStart"/><w:r><w:t>week</w:t></w:r><w:proofErr w:type="spellEnd"/></w:p></w:tc><w:tc><w:tcPr><w:tcW w:w="992" w:type="dxa"/><w:gridSpan w:val="2"/><w:shd w:val="clear" w:color="auto" w:fill="auto"/><w:tcMar><w:top w:w="57" w:type="dxa"/><w:bottom w:w="57" w:type="dxa"/></w:tcMar><w:vAlign w:val="center"/></w:tcPr><w:p wsp:rsidR="005D36A7" wsp:rsidRDefault="005D36A7" wsp:rsidP="00DB7996"><w:pPr><w:pStyle w:val="SurveyXactHorizontalChoiceHeading"/></w:pPr><w:r><w:t>3 times/</w:t></w:r><w:proofErr w:type="spellStart"/><w:r><w:t>week</w:t></w:r><w:proofErr w:type="spellEnd"/></w:p></w:tc><w:tc><w:tcPr><w:tcW w:w="993" w:type="dxa"/><w:shd w:val="clear" w:color="auto" w:fill="auto"/><w:tcMar><w:top w:w="57" w:type="dxa"/><w:bottom w:w="57" w:type="dxa"/></w:tcMar><w:vAlign w:val="center"/></w:tcPr><w:p wsp:rsidR="005D36A7" wsp:rsidRDefault="005D36A7" wsp:rsidP="00DB7996"><w:pPr><w:pStyle w:val="SurveyXactHorizontalChoiceHeading"/></w:pPr><w:r><w:t>4 times/</w:t></w:r><w:proofErr w:type="spellStart"/><w:r><w:t>week</w:t></w:r><w:proofErr w:type="spellEnd"/></w:p></w:tc><w:tc><w:tcPr><w:tcW w:w="992" w:type="dxa"/><w:shd w:val="clear" w:color="auto" w:fill="auto"/><w:tcMar><w:top w:w="57" w:type="dxa"/><w:bottom w:w="57" w:type="dxa"/></w:tcMar><w:vAlign w:val="center"/></w:tcPr><w:p wsp:rsidR="005D36A7" wsp:rsidRDefault="005D36A7" wsp:rsidP="00DB7996"><w:pPr><w:pStyle w:val="SurveyXactHorizontalChoiceHeading"/></w:pPr><w:r><w:t>5 times/</w:t></w:r><w:proofErr w:type="spellStart"/><w:r><w:t>week</w:t></w:r><w:proofErr w:type="spellEnd"/></w:p></w:tc><w:tc><w:tcPr><w:tcW w:w="992" w:type="dxa"/><w:shd w:val="clear" w:color="auto" w:fill="auto"/><w:tcMar><w:top w:w="57" w:type="dxa"/><w:bottom w:w="57" w:type="dxa"/></w:tcMar><w:vAlign w:val="center"/></w:tcPr><w:p wsp:rsidR="005D36A7" wsp:rsidRDefault="005D36A7" wsp:rsidP="00DB7996"><w:pPr><w:pStyle w:val="SurveyXactHorizontalChoiceHeading"/></w:pPr><w:r><w:t>6 times/</w:t></w:r><w:proofErr w:type="spellStart"/><w:r><w:t>week</w:t></w:r><w:proofErr w:type="spellEnd"/></w:p></w:tc><w:tc><w:tcPr><w:tcW w:w="992" w:type="dxa"/><w:shd w:val="clear" w:color="auto" w:fill="auto"/><w:tcMar><w:top w:w="57" w:type="dxa"/><w:bottom w:w="57" w:type="dxa"/></w:tcMar><w:vAlign w:val="center"/></w:tcPr><w:p wsp:rsidR="005D36A7" wsp:rsidRDefault="005D36A7" wsp:rsidP="00DB7996"><w:pPr><w:pStyle w:val="SurveyXactHorizontalChoiceHeading"/></w:pPr><w:proofErr w:type="spellStart"/><w:r><w:t>Every</w:t></w:r><w:proofErr w:type="spellEnd"/><w:r><w:t> </w:t></w:r><w:proofErr w:type="spellStart"/><w:r><w:t>day</w:t></w:r><w:proofErr w:type="spellEnd"/></w:p></w:tc></w:tr><w:tr wsp:rsidR="005D36A7" wsp:rsidTr="005D36A7"><w:tblPrEx><w:tblCellMar><w:left w:w="0" w:type="dxa"/><w:right w:w="0" w:type="dxa"/></w:tblCellMar></w:tblPrEx><w:tc><w:tcPr><w:tcW w:w="3686" w:type="dxa"/><w:shd w:val="clear" w:color="auto" w:fill="auto"/><w:tcMar><w:top w:w="57" w:type="dxa"/><w:bottom w:w="57" w:type="dxa"/></w:tcMar><w:vAlign w:val="center"/></w:tcPr><w:p wsp:rsidR="005D36A7" wsp:rsidRPr="000C30D0" wsp:rsidRDefault="005D36A7" wsp:rsidP="00DB7996"><w:pPr><w:pStyle w:val="SurveyXactBatteryQuestionLine"/><w:rPr><w:lang w:val="EN-US"/></w:rPr></w:pPr><w:r wsp:rsidRPr="000C30D0"><w:rPr><w:lang w:val="EN-US"/></w:rPr><w:t>Salted snacks (e.g. chips, chees doodles, salted nuts)</w:t></w:r></w:p></w:tc><w:tc><w:tcPr><w:tcW w:w="992" w:type="dxa"/><w:shd w:val="clear" w:color="auto" w:fill="auto"/><w:tcMar><w:top w:w="57" w:type="dxa"/><w:bottom w:w="57" w:type="dxa"/></w:tcMar><w:vAlign w:val="center"/></w:tcPr><w:p wsp:rsidR="005D36A7" wsp:rsidRDefault="005D36A7" wsp:rsidP="00DB7996"><w:pPr><w:pStyle w:val="SurveyXactClosedHorizontalChoice"/></w:pPr><w:r><w:t>(1) </w:t></w:r><w:r wsp:rsidRPr="00F51652"><w:rPr><w:rStyle w:val="SurveyXactClosedCheckbox"/></w:rPr><w:sym w:font="Wingdings" w:char="F071"/></w:r></w:p></w:tc><w:tc><w:tcPr><w:tcW w:w="992" w:type="dxa"/><w:shd w:val="clear" w:color="auto" w:fill="auto"/><w:tcMar><w:top w:w="57" w:type="dxa"/><w:bottom w:w="57" w:type="dxa"/></w:tcMar><w:vAlign w:val="center"/></w:tcPr><w:p wsp:rsidR="005D36A7" wsp:rsidRDefault="005D36A7" wsp:rsidP="00DB7996"><w:pPr><w:pStyle w:val="SurveyXactClosedHorizontalChoice"/></w:pPr><w:r><w:t>(2) </w:t></w:r><w:r wsp:rsidRPr="00F51652"><w:rPr><w:rStyle w:val="SurveyXactClosedCheckbox"/></w:rPr><w:sym w:font="Wingdings" w:char="F071"/></w:r></w:p></w:tc><w:tc><w:tcPr><w:tcW w:w="993" w:type="dxa"/><w:shd w:val="clear" w:color="auto" w:fill="auto"/><w:tcMar><w:top w:w="57" w:type="dxa"/><w:bottom w:w="57" w:type="dxa"/></w:tcMar><w:vAlign w:val="center"/></w:tcPr><w:p wsp:rsidR="005D36A7" wsp:rsidRDefault="005D36A7" wsp:rsidP="00DB7996"><w:pPr><w:pStyle w:val="SurveyXactClosedHorizontalChoice"/></w:pPr><w:r><w:t>(3) </w:t></w:r><w:r wsp:rsidRPr="00F51652"><w:rPr><w:rStyle w:val="SurveyXactClosedCheckbox"/></w:rPr><w:sym w:font="Wingdings" w:char="F071"/></w:r></w:p></w:tc><w:tc><w:tcPr><w:tcW w:w="992" w:type="dxa"/><w:shd w:val="clear" w:color="auto" w:fill="auto"/><w:tcMar><w:top w:w="57" w:type="dxa"/><w:bottom w:w="57" w:type="dxa"/></w:tcMar><w:vAlign w:val="center"/></w:tcPr><w:p wsp:rsidR="005D36A7" wsp:rsidRDefault="005D36A7" wsp:rsidP="00DB7996"><w:pPr><w:pStyle w:val="SurveyXactClosedHorizontalChoice"/></w:pPr><w:r><w:t>(4) </w:t></w:r><w:r wsp:rsidRPr="00F51652"><w:rPr><w:rStyle w:val="SurveyXactClosedCheckbox"/></w:rPr><w:sym w:font="Wingdings" w:char="F071"/></w:r></w:p></w:tc><w:tc><w:tcPr><w:tcW w:w="992" w:type="dxa"/><w:shd w:val="clear" w:color="auto" w:fill="auto"/><w:tcMar><w:top w:w="57" w:type="dxa"/><w:bottom w:w="57" w:type="dxa"/></w:tcMar><w:vAlign w:val="center"/></w:tcPr><w:p wsp:rsidR="005D36A7" wsp:rsidRDefault="005D36A7" wsp:rsidP="00DB7996"><w:pPr><w:pStyle w:val="SurveyXactClosedHorizontalChoice"/></w:pPr><w:r><w:t>(5) </w:t></w:r><w:r wsp:rsidRPr="00F51652"><w:rPr><w:rStyle w:val="SurveyXactClosedCheckbox"/></w:rPr><w:sym w:font="Wingdings" w:char="F071"/></w:r></w:p></w:tc><w:tc><w:tcPr><w:tcW w:w="992" w:type="dxa"/><w:gridSpan w:val="2"/><w:shd w:val="clear" w:color="auto" w:fill="auto"/><w:tcMar><w:top w:w="57" w:type="dxa"/><w:bottom w:w="57" w:type="dxa"/></w:tcMar><w:vAlign w:val="center"/></w:tcPr><w:p wsp:rsidR="005D36A7" wsp:rsidRDefault="005D36A7" wsp:rsidP="00DB7996"><w:pPr><w:pStyle w:val="SurveyXactClosedHorizontalChoice"/></w:pPr><w:r><w:t>(6) </w:t></w:r><w:r wsp:rsidRPr="00F51652"><w:rPr><w:rStyle w:val="SurveyXactClosedCheckbox"/></w:rPr><w:sym w:font="Wingdings" w:char="F071"/></w:r></w:p></w:tc><w:tc><w:tcPr><w:tcW w:w="993" w:type="dxa"/><w:shd w:val="clear" w:color="auto" w:fill="auto"/><w:tcMar><w:top w:w="57" w:type="dxa"/><w:bottom w:w="57" w:type="dxa"/></w:tcMar><w:vAlign w:val="center"/></w:tcPr><w:p wsp:rsidR="005D36A7" wsp:rsidRDefault="005D36A7" wsp:rsidP="00DB7996"><w:pPr><w:pStyle w:val="SurveyXactClosedHorizontalChoice"/></w:pPr><w:r><w:t>(7) </w:t></w:r><w:r wsp:rsidRPr="00F51652"><w:rPr><w:rStyle w:val="SurveyXactClosedCheckbox"/></w:rPr><w:sym w:font="Wingdings" w:char="F071"/></w:r></w:p></w:tc><w:tc><w:tcPr><w:tcW w:w="992" w:type="dxa"/><w:shd w:val="clear" w:color="auto" w:fill="auto"/><w:tcMar><w:top w:w="57" w:type="dxa"/><w:bottom w:w="57" w:type="dxa"/></w:tcMar><w:vAlign w:val="center"/></w:tcPr><w:p wsp:rsidR="005D36A7" wsp:rsidRDefault="005D36A7" wsp:rsidP="00DB7996"><w:pPr><w:pStyle w:val="SurveyXactClosedHorizontalChoice"/></w:pPr><w:r><w:t>(8) </w:t></w:r><w:r wsp:rsidRPr="00F51652"><w:rPr><w:rStyle w:val="SurveyXactClosedCheckbox"/></w:rPr><w:sym w:font="Wingdings" w:char="F071"/></w:r></w:p></w:tc><w:tc><w:tcPr><w:tcW w:w="992" w:type="dxa"/><w:shd w:val="clear" w:color="auto" w:fill="auto"/><w:tcMar><w:top w:w="57" w:type="dxa"/><w:bottom w:w="57" w:type="dxa"/></w:tcMar><w:vAlign w:val="center"/></w:tcPr><w:p wsp:rsidR="005D36A7" wsp:rsidRDefault="005D36A7" wsp:rsidP="00DB7996"><w:pPr><w:pStyle w:val="SurveyXactClosedHorizontalChoice"/></w:pPr><w:r><w:t>(9) </w:t></w:r><w:r wsp:rsidRPr="00F51652"><w:rPr><w:rStyle w:val="SurveyXactClosedCheckbox"/></w:rPr><w:sym w:font="Wingdings" w:char="F071"/></w:r></w:p></w:tc><w:tc><w:tcPr><w:tcW w:w="992" w:type="dxa"/><w:shd w:val="clear" w:color="auto" w:fill="auto"/><w:tcMar><w:top w:w="57" w:type="dxa"/><w:bottom w:w="57" w:type="dxa"/></w:tcMar><w:vAlign w:val="center"/></w:tcPr><w:p wsp:rsidR="005D36A7" wsp:rsidRDefault="005D36A7" wsp:rsidP="00DB7996"><w:pPr><w:pStyle w:val="SurveyXactClosedHorizontalChoice"/></w:pPr><w:r><w:t>(10) </w:t></w:r><w:r wsp:rsidRPr="00F51652"><w:rPr><w:rStyle w:val="SurveyXactClosedCheckbox"/></w:rPr><w:sym w:font="Wingdings" w:char="F071"/></w:r></w:p></w:tc></w:tr><w:tr wsp:rsidR="005D36A7" wsp:rsidTr="005D36A7"><w:tblPrEx><w:tblCellMar><w:left w:w="0" w:type="dxa"/><w:right w:w="0" w:type="dxa"/></w:tblCellMar></w:tblPrEx><w:tc><w:tcPr><w:tcW w:w="3686" w:type="dxa"/><w:shd w:val="clear" w:color="auto" w:fill="auto"/><w:tcMar><w:top w:w="57" w:type="dxa"/><w:bottom w:w="57" w:type="dxa"/></w:tcMar><w:vAlign w:val="center"/></w:tcPr><w:p wsp:rsidR="005D36A7" wsp:rsidRPr="000C30D0" wsp:rsidRDefault="005D36A7" wsp:rsidP="00DB7996"><w:pPr><w:pStyle w:val="SurveyXactBatteryQuestionLine"/><w:rPr><w:lang w:val="EN-US"/></w:rPr></w:pPr><w:r wsp:rsidRPr="000C30D0"><w:rPr><w:lang w:val="EN-US"/></w:rPr><w:t>Confectionery (e.g. sweets, chocolate)</w:t></w:r></w:p></w:tc><w:tc><w:tcPr><w:tcW w:w="992" w:type="dxa"/><w:shd w:val="clear" w:color="auto" w:fill="auto"/><w:tcMar><w:top w:w="57" w:type="dxa"/><w:bottom w:w="57" w:type="dxa"/></w:tcMar><w:vAlign w:val="center"/></w:tcPr><w:p wsp:rsidR="005D36A7" wsp:rsidRDefault="005D36A7" wsp:rsidP="00DB7996"><w:pPr><w:pStyle w:val="SurveyXactClosedHorizontalChoice"/></w:pPr><w:r><w:t>(1) </w:t></w:r><w:r wsp:rsidRPr="00F51652"><w:rPr><w:rStyle w:val="SurveyXactClosedCheckbox"/></w:rPr><w:sym w:font="Wingdings" w:char="F071"/></w:r></w:p></w:tc><w:tc><w:tcPr><w:tcW w:w="992" w:type="dxa"/><w:shd w:val="clear" w:color="auto" w:fill="auto"/><w:tcMar><w:top w:w="57" w:type="dxa"/><w:bottom w:w="57" w:type="dxa"/></w:tcMar><w:vAlign w:val="center"/></w:tcPr><w:p wsp:rsidR="005D36A7" wsp:rsidRDefault="005D36A7" wsp:rsidP="00DB7996"><w:pPr><w:pStyle w:val="SurveyXactClosedHorizontalChoice"/></w:pPr><w:r><w:t>(2) </w:t></w:r><w:r wsp:rsidRPr="00F51652"><w:rPr><w:rStyle w:val="SurveyXactClosedCheckbox"/></w:rPr><w:sym w:font="Wingdings" w:char="F071"/></w:r></w:p></w:tc><w:tc><w:tcPr><w:tcW w:w="993" w:type="dxa"/><w:shd w:val="clear" w:color="auto" w:fill="auto"/><w:tcMar><w:top w:w="57" w:type="dxa"/><w:bottom w:w="57" w:type="dxa"/></w:tcMar><w:vAlign w:val="center"/></w:tcPr><w:p wsp:rsidR="005D36A7" wsp:rsidRDefault="005D36A7" wsp:rsidP="00DB7996"><w:pPr><w:pStyle w:val="SurveyXactClosedHorizontalChoice"/></w:pPr><w:r><w:t>(3) </w:t></w:r><w:r wsp:rsidRPr="00F51652"><w:rPr><w:rStyle w:val="SurveyXactClosedCheckbox"/></w:rPr><w:sym w:font="Wingdings" w:char="F071"/></w:r></w:p></w:tc><w:tc><w:tcPr><w:tcW w:w="992" w:type="dxa"/><w:shd w:val="clear" w:color="auto" w:fill="auto"/><w:tcMar><w:top w:w="57" w:type="dxa"/><w:bottom w:w="57" w:type="dxa"/></w:tcMar><w:vAlign w:val="center"/></w:tcPr><w:p wsp:rsidR="005D36A7" wsp:rsidRDefault="005D36A7" wsp:rsidP="00DB7996"><w:pPr><w:pStyle w:val="SurveyXactClosedHorizontalChoice"/></w:pPr><w:r><w:t>(4) </w:t></w:r><w:r wsp:rsidRPr="00F51652"><w:rPr><w:rStyle w:val="SurveyXactClosedCheckbox"/></w:rPr><w:sym w:font="Wingdings" w:char="F071"/></w:r></w:p></w:tc><w:tc><w:tcPr><w:tcW w:w="992" w:type="dxa"/><w:shd w:val="clear" w:color="auto" w:fill="auto"/><w:tcMar><w:top w:w="57" w:type="dxa"/><w:bottom w:w="57" w:type="dxa"/></w:tcMar><w:vAlign w:val="center"/></w:tcPr><w:p wsp:rsidR="005D36A7" wsp:rsidRDefault="005D36A7" wsp:rsidP="00DB7996"><w:pPr><w:pStyle w:val="SurveyXactClosedHorizontalChoice"/></w:pPr><w:r><w:t>(5) </w:t></w:r><w:r wsp:rsidRPr="00F51652"><w:rPr><w:rStyle w:val="SurveyXactClosedCheckbox"/></w:rPr><w:sym w:font="Wingdings" w:char="F071"/></w:r></w:p></w:tc><w:tc><w:tcPr><w:tcW w:w="992" w:type="dxa"/><w:gridSpan w:val="2"/><w:shd w:val="clear" w:color="auto" w:fill="auto"/><w:tcMar><w:top w:w="57" w:type="dxa"/><w:bottom w:w="57" w:type="dxa"/></w:tcMar><w:vAlign w:val="center"/></w:tcPr><w:p wsp:rsidR="005D36A7" wsp:rsidRDefault="005D36A7" wsp:rsidP="00DB7996"><w:pPr><w:pStyle w:val="SurveyXactClosedHorizontalChoice"/></w:pPr><w:r><w:t>(6) </w:t></w:r><w:r wsp:rsidRPr="00F51652"><w:rPr><w:rStyle w:val="SurveyXactClosedCheckbox"/></w:rPr><w:sym w:font="Wingdings" w:char="F071"/></w:r></w:p></w:tc><w:tc><w:tcPr><w:tcW w:w="993" w:type="dxa"/><w:shd w:val="clear" w:color="auto" w:fill="auto"/><w:tcMar><w:top w:w="57" w:type="dxa"/><w:bottom w:w="57" w:type="dxa"/></w:tcMar><w:vAlign w:val="center"/></w:tcPr><w:p wsp:rsidR="005D36A7" wsp:rsidRDefault="005D36A7" wsp:rsidP="00DB7996"><w:pPr><w:pStyle w:val="SurveyXactClosedHorizontalChoice"/></w:pPr><w:r><w:t>(7) </w:t></w:r><w:r wsp:rsidRPr="00F51652"><w:rPr><w:rStyle w:val="SurveyXactClosedCheckbox"/></w:rPr><w:sym w:font="Wingdings" w:char="F071"/></w:r></w:p></w:tc><w:tc><w:tcPr><w:tcW w:w="992" w:type="dxa"/><w:shd w:val="clear" w:color="auto" w:fill="auto"/><w:tcMar><w:top w:w="57" w:type="dxa"/><w:bottom w:w="57" w:type="dxa"/></w:tcMar><w:vAlign w:val="center"/></w:tcPr><w:p wsp:rsidR="005D36A7" wsp:rsidRDefault="005D36A7" wsp:rsidP="00DB7996"><w:pPr><w:pStyle w:val="SurveyXactClosedHorizontalChoice"/></w:pPr><w:r><w:t>(8) </w:t></w:r><w:r wsp:rsidRPr="00F51652"><w:rPr><w:rStyle w:val="SurveyXactClosedCheckbox"/></w:rPr><w:sym w:font="Wingdings" w:char="F071"/></w:r></w:p></w:tc><w:tc><w:tcPr><w:tcW w:w="992" w:type="dxa"/><w:shd w:val="clear" w:color="auto" w:fill="auto"/><w:tcMar><w:top w:w="57" w:type="dxa"/><w:bottom w:w="57" w:type="dxa"/></w:tcMar><w:vAlign w:val="center"/></w:tcPr><w:p wsp:rsidR="005D36A7" wsp:rsidRDefault="005D36A7" wsp:rsidP="00DB7996"><w:pPr><w:pStyle w:val="SurveyXactClosedHorizontalChoice"/></w:pPr><w:r><w:t>(9) </w:t></w:r><w:r wsp:rsidRPr="00F51652"><w:rPr><w:rStyle w:val="SurveyXactClosedCheckbox"/></w:rPr><w:sym w:font="Wingdings" w:char="F071"/></w:r></w:p></w:tc><w:tc><w:tcPr><w:tcW w:w="992" w:type="dxa"/><w:shd w:val="clear" w:color="auto" w:fill="auto"/><w:tcMar><w:top w:w="57" w:type="dxa"/><w:bottom w:w="57" w:type="dxa"/></w:tcMar><w:vAlign w:val="center"/></w:tcPr><w:p wsp:rsidR="005D36A7" wsp:rsidRDefault="005D36A7" wsp:rsidP="00DB7996"><w:pPr><w:pStyle w:val="SurveyXactClosedHorizontalChoice"/></w:pPr><w:r><w:t>(10) </w:t></w:r><w:r wsp:rsidRPr="00F51652"><w:rPr><w:rStyle w:val="SurveyXactClosedCheckbox"/></w:rPr><w:sym w:font="Wingdings" w:char="F071"/></w:r></w:p></w:tc></w:tr></w:tbl><w:p wsp:rsidR="005D36A7" wsp:rsidRDefault="005D36A7"><w:r><w:rPr><w:b/></w:rPr><w:br w:type="page"/></w:r></w:p><w:tbl><w:tblPr><w:tblW w:w="0" w:type="auto"/><w:tblLayout w:type="Fixed"/><w:tblCellMar><w:left w:w="0" w:type="dxa"/><w:right w:w="0" w:type="dxa"/></w:tblCellMar><w:tblLook w:val="01E0"/></w:tblPr><w:tblGrid><w:gridCol w:w="3686"/><w:gridCol w:w="992"/><w:gridCol w:w="992"/><w:gridCol w:w="993"/><w:gridCol w:w="992"/><w:gridCol w:w="992"/><w:gridCol w:w="992"/><w:gridCol w:w="993"/><w:gridCol w:w="992"/><w:gridCol w:w="992"/><w:gridCol w:w="992"/></w:tblGrid><w:tr wsp:rsidR="005D36A7" wsp:rsidRPr="0022117C" wsp:rsidTr="005D36A7"><w:tc><w:tcPr><w:tcW w:w="3686" w:type="dxa"/><w:shd w:val="clear" w:color="auto" w:fill="auto"/><w:tcMar><w:top w:w="57" w:type="dxa"/><w:bottom w:w="57" w:type="dxa"/></w:tcMar></w:tcPr><w:p wsp:rsidR="005D36A7" wsp:rsidRPr="00A36A31" wsp:rsidRDefault="005D36A7" wsp:rsidP="005D36A7"><w:pPr><w:pStyle w:val="SurveyXactQuestionTitle"/><w:rPr><w:b w:val="off"/><w:u w:val="single"/><w:lang w:val="EN-US"/></w:rPr></w:pPr><w:r wsp:rsidRPr="005D36A7"><w:rPr><w:b w:val="off"/><w:lang w:val="EN-US"/></w:rPr><w:br w:type="page"/></w:r><w:r wsp:rsidRPr="005D36A7"><w:rPr><w:b w:val="off"/><w:u w:val="single"/><w:lang w:val="EN-US"/></w:rPr><w:t>H</w:t></w:r><w:r wsp:rsidRPr="00A36A31"><w:rPr><w:b w:val="off"/><w:u w:val="single"/><w:lang w:val="EN-US"/></w:rPr><w:t>ow often do you </w:t></w:r><w:r><w:rPr><w:b w:val="off"/><w:u w:val="single"/><w:lang w:val="EN-US"/></w:rPr><w:t>drink</w:t></w:r><w:r wsp:rsidRPr="00A36A31"><w:rPr><w:b w:val="off"/><w:u w:val="single"/><w:lang w:val="EN-US"/></w:rPr><w:t>?</w:t></w:r></w:p><w:p wsp:rsidR="005D36A7" wsp:rsidRPr="005D36A7" wsp:rsidRDefault="005D36A7" wsp:rsidP="005D36A7"><w:pPr><w:rPr><w:lang w:val="EN-US"/></w:rPr></w:pPr></w:p></w:tc><w:tc><w:tcPr><w:tcW w:w="992" w:type="dxa"/><w:shd w:val="clear" w:color="auto" w:fill="auto"/><w:tcMar><w:top w:w="57" w:type="dxa"/><w:bottom w:w="57" w:type="dxa"/></w:tcMar><w:vAlign w:val="center"/></w:tcPr><w:p wsp:rsidR="005D36A7" wsp:rsidRPr="005D36A7" wsp:rsidRDefault="005D36A7" wsp:rsidP="005D36A7"><w:pPr><w:pStyle w:val="SurveyXactClosedHorizontalChoice"/><w:rPr><w:lang w:val="EN-US"/></w:rPr></w:pPr></w:p></w:tc><w:tc><w:tcPr><w:tcW w:w="992" w:type="dxa"/><w:shd w:val="clear" w:color="auto" w:fill="auto"/><w:tcMar><w:top w:w="57" w:type="dxa"/><w:bottom w:w="57" w:type="dxa"/></w:tcMar><w:vAlign w:val="center"/></w:tcPr><w:p wsp:rsidR="005D36A7" wsp:rsidRPr="005D36A7" wsp:rsidRDefault="005D36A7" wsp:rsidP="005D36A7"><w:pPr><w:pStyle w:val="SurveyXactClosedHorizontalChoice"/><w:rPr><w:lang w:val="EN-US"/></w:rPr></w:pPr></w:p></w:tc><w:tc><w:tcPr><w:tcW w:w="993" w:type="dxa"/><w:shd w:val="clear" w:color="auto" w:fill="auto"/><w:tcMar><w:top w:w="57" w:type="dxa"/><w:bottom w:w="57" w:type="dxa"/></w:tcMar><w:vAlign w:val="center"/></w:tcPr><w:p wsp:rsidR="005D36A7" wsp:rsidRPr="005D36A7" wsp:rsidRDefault="005D36A7" wsp:rsidP="005D36A7"><w:pPr><w:pStyle w:val="SurveyXactClosedHorizontalChoice"/><w:rPr><w:lang w:val="EN-US"/></w:rPr></w:pPr></w:p></w:tc><w:tc><w:tcPr><w:tcW w:w="992" w:type="dxa"/><w:shd w:val="clear" w:color="auto" w:fill="auto"/><w:tcMar><w:top w:w="57" w:type="dxa"/><w:bottom w:w="57" w:type="dxa"/></w:tcMar><w:vAlign w:val="center"/></w:tcPr><w:p wsp:rsidR="005D36A7" wsp:rsidRPr="005D36A7" wsp:rsidRDefault="005D36A7" wsp:rsidP="005D36A7"><w:pPr><w:pStyle w:val="SurveyXactClosedHorizontalChoice"/><w:rPr><w:lang w:val="EN-US"/></w:rPr></w:pPr></w:p></w:tc><w:tc><w:tcPr><w:tcW w:w="992" w:type="dxa"/><w:shd w:val="clear" w:color="auto" w:fill="auto"/><w:tcMar><w:top w:w="57" w:type="dxa"/><w:bottom w:w="57" w:type="dxa"/></w:tcMar><w:vAlign w:val="center"/></w:tcPr><w:p wsp:rsidR="005D36A7" wsp:rsidRPr="005D36A7" wsp:rsidRDefault="005D36A7" wsp:rsidP="005D36A7"><w:pPr><w:pStyle w:val="SurveyXactClosedHorizontalChoice"/><w:rPr><w:lang w:val="EN-US"/></w:rPr></w:pPr></w:p></w:tc><w:tc><w:tcPr><w:tcW w:w="992" w:type="dxa"/><w:shd w:val="clear" w:color="auto" w:fill="auto"/><w:tcMar><w:top w:w="57" w:type="dxa"/><w:bottom w:w="57" w:type="dxa"/></w:tcMar><w:vAlign w:val="center"/></w:tcPr><w:p wsp:rsidR="005D36A7" wsp:rsidRPr="005D36A7" wsp:rsidRDefault="005D36A7" wsp:rsidP="005D36A7"><w:pPr><w:pStyle w:val="SurveyXactClosedHorizontalChoice"/><w:rPr><w:lang w:val="EN-US"/></w:rPr></w:pPr></w:p></w:tc><w:tc><w:tcPr><w:tcW w:w="993" w:type="dxa"/><w:shd w:val="clear" w:color="auto" w:fill="auto"/><w:tcMar><w:top w:w="57" w:type="dxa"/><w:bottom w:w="57" w:type="dxa"/></w:tcMar><w:vAlign w:val="center"/></w:tcPr><w:p wsp:rsidR="005D36A7" wsp:rsidRPr="005D36A7" wsp:rsidRDefault="005D36A7" wsp:rsidP="005D36A7"><w:pPr><w:pStyle w:val="SurveyXactClosedHorizontalChoice"/><w:rPr><w:lang w:val="EN-US"/></w:rPr></w:pPr></w:p></w:tc><w:tc><w:tcPr><w:tcW w:w="992" w:type="dxa"/><w:shd w:val="clear" w:color="auto" w:fill="auto"/><w:tcMar><w:top w:w="57" w:type="dxa"/><w:bottom w:w="57" w:type="dxa"/></w:tcMar><w:vAlign w:val="center"/></w:tcPr><w:p wsp:rsidR="005D36A7" wsp:rsidRPr="005D36A7" wsp:rsidRDefault="005D36A7" wsp:rsidP="005D36A7"><w:pPr><w:pStyle w:val="SurveyXactClosedHorizontalChoice"/><w:rPr><w:lang w:val="EN-US"/></w:rPr></w:pPr></w:p></w:tc><w:tc><w:tcPr><w:tcW w:w="992" w:type="dxa"/><w:shd w:val="clear" w:color="auto" w:fill="auto"/><w:tcMar><w:top w:w="57" w:type="dxa"/><w:bottom w:w="57" w:type="dxa"/></w:tcMar><w:vAlign w:val="center"/></w:tcPr><w:p wsp:rsidR="005D36A7" wsp:rsidRPr="005D36A7" wsp:rsidRDefault="005D36A7" wsp:rsidP="005D36A7"><w:pPr><w:pStyle w:val="SurveyXactClosedHorizontalChoice"/><w:rPr><w:lang w:val="EN-US"/></w:rPr></w:pPr></w:p></w:tc><w:tc><w:tcPr><w:tcW w:w="992" w:type="dxa"/><w:shd w:val="clear" w:color="auto" w:fill="auto"/><w:tcMar><w:top w:w="57" w:type="dxa"/><w:bottom w:w="57" w:type="dxa"/></w:tcMar><w:vAlign w:val="center"/></w:tcPr><w:p wsp:rsidR="005D36A7" wsp:rsidRPr="005D36A7" wsp:rsidRDefault="005D36A7" wsp:rsidP="005D36A7"><w:pPr><w:pStyle w:val="SurveyXactClosedHorizontalChoice"/><w:rPr><w:lang w:val="EN-US"/></w:rPr></w:pPr></w:p></w:tc></w:tr><w:tr wsp:rsidR="005D36A7" wsp:rsidTr="005D36A7"><w:tc><w:tcPr><w:tcW w:w="3686" w:type="dxa"/><w:shd w:val="clear" w:color="auto" w:fill="auto"/><w:tcMar><w:top w:w="57" w:type="dxa"/><w:bottom w:w="57" w:type="dxa"/></w:tcMar><w:vAlign w:val="center"/></w:tcPr><w:p wsp:rsidR="005D36A7" wsp:rsidRPr="00B6242B" wsp:rsidRDefault="005D36A7" wsp:rsidP="005D36A7"><w:pPr><w:rPr><w:lang w:val="EN-US"/></w:rPr></w:pPr></w:p></w:tc><w:tc><w:tcPr><w:tcW w:w="992" w:type="dxa"/><w:shd w:val="clear" w:color="auto" w:fill="auto"/><w:tcMar><w:top w:w="57" w:type="dxa"/><w:bottom w:w="57" w:type="dxa"/></w:tcMar><w:vAlign w:val="center"/></w:tcPr><w:p wsp:rsidR="005D36A7" wsp:rsidRPr="005D36A7" wsp:rsidRDefault="005D36A7" wsp:rsidP="005D36A7"><w:pPr><w:pStyle w:val="SurveyXactHorizontalChoiceHeading"/><w:rPr><w:lang w:val="EN-US"/></w:rPr></w:pPr><w:r wsp:rsidRPr="005D36A7"><w:rPr><w:lang w:val="EN-US"/></w:rPr><w:t>Never</w:t></w:r></w:p></w:tc><w:tc><w:tcPr><w:tcW w:w="992" w:type="dxa"/><w:shd w:val="clear" w:color="auto" w:fill="auto"/><w:tcMar><w:top w:w="57" w:type="dxa"/><w:bottom w:w="57" w:type="dxa"/></w:tcMar><w:vAlign w:val="center"/></w:tcPr><w:p wsp:rsidR="005D36A7" wsp:rsidRPr="005D36A7" wsp:rsidRDefault="005D36A7" wsp:rsidP="005D36A7"><w:pPr><w:pStyle w:val="SurveyXactHorizontalChoiceHeading"/><w:rPr><w:lang w:val="EN-US"/></w:rPr></w:pPr><w:r wsp:rsidRPr="005D36A7"><w:rPr><w:lang w:val="EN-US"/></w:rPr><w:t>Less than 1 time/month</w:t></w:r></w:p></w:tc><w:tc><w:tcPr><w:tcW w:w="993" w:type="dxa"/><w:shd w:val="clear" w:color="auto" w:fill="auto"/><w:tcMar><w:top w:w="57" w:type="dxa"/><w:bottom w:w="57" w:type="dxa"/></w:tcMar><w:vAlign w:val="center"/></w:tcPr><w:p wsp:rsidR="005D36A7" wsp:rsidRPr="005D36A7" wsp:rsidRDefault="005D36A7" wsp:rsidP="005D36A7"><w:pPr><w:pStyle w:val="SurveyXactHorizontalChoiceHeading"/><w:rPr><w:lang w:val="EN-US"/></w:rPr></w:pPr><w:r wsp:rsidRPr="005D36A7"><w:rPr><w:lang w:val="EN-US"/></w:rPr><w:t>1-3 times/month</w:t></w:r></w:p></w:tc><w:tc><w:tcPr><w:tcW w:w="992" w:type="dxa"/><w:shd w:val="clear" w:color="auto" w:fill="auto"/><w:tcMar><w:top w:w="57" w:type="dxa"/><w:bottom w:w="57" w:type="dxa"/></w:tcMar><w:vAlign w:val="center"/></w:tcPr><w:p wsp:rsidR="005D36A7" wsp:rsidRPr="005D36A7" wsp:rsidRDefault="005D36A7" wsp:rsidP="005D36A7"><w:pPr><w:pStyle w:val="SurveyXactHorizontalChoiceHeading"/><w:rPr><w:lang w:val="EN-US"/></w:rPr></w:pPr><w:r wsp:rsidRPr="005D36A7"><w:rPr><w:lang w:val="EN-US"/></w:rPr><w:t>1 times/week</w:t></w:r></w:p></w:tc><w:tc><w:tcPr><w:tcW w:w="992" w:type="dxa"/><w:shd w:val="clear" w:color="auto" w:fill="auto"/><w:tcMar><w:top w:w="57" w:type="dxa"/><w:bottom w:w="57" w:type="dxa"/></w:tcMar><w:vAlign w:val="center"/></w:tcPr><w:p wsp:rsidR="005D36A7" wsp:rsidRPr="005D36A7" wsp:rsidRDefault="005D36A7" wsp:rsidP="005D36A7"><w:pPr><w:pStyle w:val="SurveyXactHorizontalChoiceHeading"/><w:rPr><w:lang w:val="EN-US"/></w:rPr></w:pPr><w:r wsp:rsidRPr="005D36A7"><w:rPr><w:lang w:val="EN-US"/></w:rPr><w:t>2 times/week</w:t></w:r></w:p></w:tc><w:tc><w:tcPr><w:tcW w:w="992" w:type="dxa"/><w:shd w:val="clear" w:color="auto" w:fill="auto"/><w:tcMar><w:top w:w="57" w:type="dxa"/><w:bottom w:w="57" w:type="dxa"/></w:tcMar><w:vAlign w:val="center"/></w:tcPr><w:p wsp:rsidR="005D36A7" wsp:rsidRPr="005D36A7" wsp:rsidRDefault="005D36A7" wsp:rsidP="005D36A7"><w:pPr><w:pStyle w:val="SurveyXactHorizontalChoiceHeading"/><w:rPr><w:lang w:val="EN-US"/></w:rPr></w:pPr><w:r wsp:rsidRPr="005D36A7"><w:rPr><w:lang w:val="EN-US"/></w:rPr><w:t>3 times/week</w:t></w:r></w:p></w:tc><w:tc><w:tcPr><w:tcW w:w="993" w:type="dxa"/><w:shd w:val="clear" w:color="auto" w:fill="auto"/><w:tcMar><w:top w:w="57" w:type="dxa"/><w:bottom w:w="57" w:type="dxa"/></w:tcMar><w:vAlign w:val="center"/></w:tcPr><w:p wsp:rsidR="005D36A7" wsp:rsidRPr="005D36A7" wsp:rsidRDefault="005D36A7" wsp:rsidP="005D36A7"><w:pPr><w:pStyle w:val="SurveyXactHorizontalChoiceHeading"/><w:rPr><w:lang w:val="EN-US"/></w:rPr></w:pPr><w:r wsp:rsidRPr="005D36A7"><w:rPr><w:lang w:val="EN-US"/></w:rPr><w:t>4 times/week</w:t></w:r></w:p></w:tc><w:tc><w:tcPr><w:tcW w:w="992" w:type="dxa"/><w:shd w:val="clear" w:color="auto" w:fill="auto"/><w:tcMar><w:top w:w="57" w:type="dxa"/><w:bottom w:w="57" w:type="dxa"/></w:tcMar><w:vAlign w:val="center"/></w:tcPr><w:p wsp:rsidR="005D36A7" wsp:rsidRPr="005D36A7" wsp:rsidRDefault="005D36A7" wsp:rsidP="005D36A7"><w:pPr><w:pStyle w:val="SurveyXactHorizontalChoiceHeading"/><w:rPr><w:lang w:val="EN-US"/></w:rPr></w:pPr><w:r wsp:rsidRPr="005D36A7"><w:rPr><w:lang w:val="EN-US"/></w:rPr><w:t>5 times/week</w:t></w:r></w:p></w:tc><w:tc><w:tcPr><w:tcW w:w="992" w:type="dxa"/><w:shd w:val="clear" w:color="auto" w:fill="auto"/><w:tcMar><w:top w:w="57" w:type="dxa"/><w:bottom w:w="57" w:type="dxa"/></w:tcMar><w:vAlign w:val="center"/></w:tcPr><w:p wsp:rsidR="005D36A7" wsp:rsidRDefault="005D36A7" wsp:rsidP="005D36A7"><w:pPr><w:pStyle w:val="SurveyXactHorizontalChoiceHeading"/></w:pPr><w:r wsp:rsidRPr="005D36A7"><w:rPr><w:lang w:val="EN-US"/></w:rPr><w:t>6 </w:t></w:r><w:proofErr w:type="spellStart"/><w:r wsp:rsidRPr="005D36A7"><w:rPr><w:lang w:val="EN-US"/></w:rPr><w:t>tim</w:t></w:r><w:proofErr w:type="spellEnd"/><w:r><w:t>es/</w:t></w:r><w:proofErr w:type="spellStart"/><w:r><w:t>week</w:t></w:r><w:proofErr w:type="spellEnd"/></w:p></w:tc><w:tc><w:tcPr><w:tcW w:w="992" w:type="dxa"/><w:shd w:val="clear" w:color="auto" w:fill="auto"/><w:tcMar><w:top w:w="57" w:type="dxa"/><w:bottom w:w="57" w:type="dxa"/></w:tcMar><w:vAlign w:val="center"/></w:tcPr><w:p wsp:rsidR="005D36A7" wsp:rsidRDefault="005D36A7" wsp:rsidP="005D36A7"><w:pPr><w:pStyle w:val="SurveyXactHorizontalChoiceHeading"/></w:pPr><w:proofErr w:type="spellStart"/><w:r><w:t>Every</w:t></w:r><w:proofErr w:type="spellEnd"/><w:r><w:t> </w:t></w:r><w:proofErr w:type="spellStart"/><w:r><w:t>day</w:t></w:r><w:proofErr w:type="spellEnd"/></w:p></w:tc></w:tr><w:tr wsp:rsidR="005D36A7" wsp:rsidTr="005D36A7"><w:tc><w:tcPr><w:tcW w:w="3686" w:type="dxa"/><w:shd w:val="clear" w:color="auto" w:fill="auto"/><w:tcMar><w:top w:w="57" w:type="dxa"/><w:bottom w:w="57" w:type="dxa"/></w:tcMar><w:vAlign w:val="center"/></w:tcPr><w:p wsp:rsidR="005D36A7" wsp:rsidRPr="000C30D0" wsp:rsidRDefault="005D36A7" wsp:rsidP="005D36A7"><w:pPr><w:pStyle w:val="SurveyXactBatteryQuestionLine"/><w:rPr><w:lang w:val="EN-US"/></w:rPr></w:pPr><w:r wsp:rsidRPr="000C30D0"><w:rPr><w:lang w:val="EN-US"/></w:rPr><w:t>Sugar sweetened beverages (e.g. soft drinks, juice, ice tea, ice coffee)</w:t></w:r></w:p></w:tc><w:tc><w:tcPr><w:tcW w:w="992" w:type="dxa"/><w:shd w:val="clear" w:color="auto" w:fill="auto"/><w:tcMar><w:top w:w="57" w:type="dxa"/><w:bottom w:w="57" w:type="dxa"/></w:tcMar><w:vAlign w:val="center"/></w:tcPr><w:p wsp:rsidR="005D36A7" wsp:rsidRDefault="005D36A7" wsp:rsidP="005D36A7"><w:pPr><w:pStyle w:val="SurveyXactClosedHorizontalChoice"/></w:pPr><w:r><w:t>(1) </w:t></w:r><w:r wsp:rsidRPr="00F51652"><w:rPr><w:rStyle w:val="SurveyXactClosedCheckbox"/></w:rPr><w:sym w:font="Wingdings" w:char="F071"/></w:r></w:p></w:tc><w:tc><w:tcPr><w:tcW w:w="992" w:type="dxa"/><w:shd w:val="clear" w:color="auto" w:fill="auto"/><w:tcMar><w:top w:w="57" w:type="dxa"/><w:bottom w:w="57" w:type="dxa"/></w:tcMar><w:vAlign w:val="center"/></w:tcPr><w:p wsp:rsidR="005D36A7" wsp:rsidRDefault="005D36A7" wsp:rsidP="005D36A7"><w:pPr><w:pStyle w:val="SurveyXactClosedHorizontalChoice"/></w:pPr><w:r><w:t>(2) </w:t></w:r><w:r wsp:rsidRPr="00F51652"><w:rPr><w:rStyle w:val="SurveyXactClosedCheckbox"/></w:rPr><w:sym w:font="Wingdings" w:char="F071"/></w:r></w:p></w:tc><w:tc><w:tcPr><w:tcW w:w="993" w:type="dxa"/><w:shd w:val="clear" w:color="auto" w:fill="auto"/><w:tcMar><w:top w:w="57" w:type="dxa"/><w:bottom w:w="57" w:type="dxa"/></w:tcMar><w:vAlign w:val="center"/></w:tcPr><w:p wsp:rsidR="005D36A7" wsp:rsidRDefault="005D36A7" wsp:rsidP="005D36A7"><w:pPr><w:pStyle w:val="SurveyXactClosedHorizontalChoice"/></w:pPr><w:r><w:t>(3) </w:t></w:r><w:r wsp:rsidRPr="00F51652"><w:rPr><w:rStyle w:val="SurveyXactClosedCheckbox"/></w:rPr><w:sym w:font="Wingdings" w:char="F071"/></w:r></w:p></w:tc><w:tc><w:tcPr><w:tcW w:w="992" w:type="dxa"/><w:shd w:val="clear" w:color="auto" w:fill="auto"/><w:tcMar><w:top w:w="57" w:type="dxa"/><w:bottom w:w="57" w:type="dxa"/></w:tcMar><w:vAlign w:val="center"/></w:tcPr><w:p wsp:rsidR="005D36A7" wsp:rsidRDefault="005D36A7" wsp:rsidP="005D36A7"><w:pPr><w:pStyle w:val="SurveyXactClosedHorizontalChoice"/></w:pPr><w:r><w:t>(4) </w:t></w:r><w:r wsp:rsidRPr="00F51652"><w:rPr><w:rStyle w:val="SurveyXactClosedCheckbox"/></w:rPr><w:sym w:font="Wingdings" w:char="F071"/></w:r></w:p></w:tc><w:tc><w:tcPr><w:tcW w:w="992" w:type="dxa"/><w:shd w:val="clear" w:color="auto" w:fill="auto"/><w:tcMar><w:top w:w="57" w:type="dxa"/><w:bottom w:w="57" w:type="dxa"/></w:tcMar><w:vAlign w:val="center"/></w:tcPr><w:p wsp:rsidR="005D36A7" wsp:rsidRDefault="005D36A7" wsp:rsidP="005D36A7"><w:pPr><w:pStyle w:val="SurveyXactClosedHorizontalChoice"/></w:pPr><w:r><w:t>(5) </w:t></w:r><w:r wsp:rsidRPr="00F51652"><w:rPr><w:rStyle w:val="SurveyXactClosedCheckbox"/></w:rPr><w:sym w:font="Wingdings" w:char="F071"/></w:r></w:p></w:tc><w:tc><w:tcPr><w:tcW w:w="992" w:type="dxa"/><w:shd w:val="clear" w:color="auto" w:fill="auto"/><w:tcMar><w:top w:w="57" w:type="dxa"/><w:bottom w:w="57" w:type="dxa"/></w:tcMar><w:vAlign w:val="center"/></w:tcPr><w:p wsp:rsidR="005D36A7" wsp:rsidRDefault="005D36A7" wsp:rsidP="005D36A7"><w:pPr><w:pStyle w:val="SurveyXactClosedHorizontalChoice"/></w:pPr><w:r><w:t>(6) </w:t></w:r><w:r wsp:rsidRPr="00F51652"><w:rPr><w:rStyle w:val="SurveyXactClosedCheckbox"/></w:rPr><w:sym w:font="Wingdings" w:char="F071"/></w:r></w:p></w:tc><w:tc><w:tcPr><w:tcW w:w="993" w:type="dxa"/><w:shd w:val="clear" w:color="auto" w:fill="auto"/><w:tcMar><w:top w:w="57" w:type="dxa"/><w:bottom w:w="57" w:type="dxa"/></w:tcMar><w:vAlign w:val="center"/></w:tcPr><w:p wsp:rsidR="005D36A7" wsp:rsidRDefault="005D36A7" wsp:rsidP="005D36A7"><w:pPr><w:pStyle w:val="SurveyXactClosedHorizontalChoice"/></w:pPr><w:r><w:t>(7) </w:t></w:r><w:r wsp:rsidRPr="00F51652"><w:rPr><w:rStyle w:val="SurveyXactClosedCheckbox"/></w:rPr><w:sym w:font="Wingdings" w:char="F071"/></w:r></w:p></w:tc><w:tc><w:tcPr><w:tcW w:w="992" w:type="dxa"/><w:shd w:val="clear" w:color="auto" w:fill="auto"/><w:tcMar><w:top w:w="57" w:type="dxa"/><w:bottom w:w="57" w:type="dxa"/></w:tcMar><w:vAlign w:val="center"/></w:tcPr><w:p wsp:rsidR="005D36A7" wsp:rsidRDefault="005D36A7" wsp:rsidP="005D36A7"><w:pPr><w:pStyle w:val="SurveyXactClosedHorizontalChoice"/></w:pPr><w:r><w:t>(8) </w:t></w:r><w:r wsp:rsidRPr="00F51652"><w:rPr><w:rStyle w:val="SurveyXactClosedCheckbox"/></w:rPr><w:sym w:font="Wingdings" w:char="F071"/></w:r></w:p></w:tc><w:tc><w:tcPr><w:tcW w:w="992" w:type="dxa"/><w:shd w:val="clear" w:color="auto" w:fill="auto"/><w:tcMar><w:top w:w="57" w:type="dxa"/><w:bottom w:w="57" w:type="dxa"/></w:tcMar><w:vAlign w:val="center"/></w:tcPr><w:p wsp:rsidR="005D36A7" wsp:rsidRDefault="005D36A7" wsp:rsidP="005D36A7"><w:pPr><w:pStyle w:val="SurveyXactClosedHorizontalChoice"/></w:pPr><w:r><w:t>(9) </w:t></w:r><w:r wsp:rsidRPr="00F51652"><w:rPr><w:rStyle w:val="SurveyXactClosedCheckbox"/></w:rPr><w:sym w:font="Wingdings" w:char="F071"/></w:r></w:p></w:tc><w:tc><w:tcPr><w:tcW w:w="992" w:type="dxa"/><w:shd w:val="clear" w:color="auto" w:fill="auto"/><w:tcMar><w:top w:w="57" w:type="dxa"/><w:bottom w:w="57" w:type="dxa"/></w:tcMar><w:vAlign w:val="center"/></w:tcPr><w:p wsp:rsidR="005D36A7" wsp:rsidRDefault="005D36A7" wsp:rsidP="005D36A7"><w:pPr><w:pStyle w:val="SurveyXactClosedHorizontalChoice"/></w:pPr><w:r><w:t>(10) </w:t></w:r><w:r wsp:rsidRPr="00F51652"><w:rPr><w:rStyle w:val="SurveyXactClosedCheckbox"/></w:rPr><w:sym w:font="Wingdings" w:char="F071"/></w:r></w:p></w:tc></w:tr><w:tr wsp:rsidR="005D36A7" wsp:rsidTr="005D36A7"><w:tc><w:tcPr><w:tcW w:w="3686" w:type="dxa"/><w:shd w:val="clear" w:color="auto" w:fill="auto"/><w:tcMar><w:top w:w="57" w:type="dxa"/><w:bottom w:w="57" w:type="dxa"/></w:tcMar><w:vAlign w:val="center"/></w:tcPr><w:p wsp:rsidR="005D36A7" wsp:rsidRPr="000C30D0" wsp:rsidRDefault="005D36A7" wsp:rsidP="005D36A7"><w:pPr><w:pStyle w:val="SurveyXactBatteryQuestionLine"/><w:rPr><w:lang w:val="EN-US"/></w:rPr></w:pPr><w:r wsp:rsidRPr="000C30D0"><w:rPr><w:lang w:val="EN-US"/></w:rPr><w:t>Artificially sweetened beverages (e.g. diet soft drinks, diet juice, diet ice tea)</w:t></w:r></w:p></w:tc><w:tc><w:tcPr><w:tcW w:w="992" w:type="dxa"/><w:shd w:val="clear" w:color="auto" w:fill="auto"/><w:tcMar><w:top w:w="57" w:type="dxa"/><w:bottom w:w="57" w:type="dxa"/></w:tcMar><w:vAlign w:val="center"/></w:tcPr><w:p wsp:rsidR="005D36A7" wsp:rsidRDefault="005D36A7" wsp:rsidP="005D36A7"><w:pPr><w:pStyle w:val="SurveyXactClosedHorizontalChoice"/></w:pPr><w:r><w:t>(1) </w:t></w:r><w:r wsp:rsidRPr="00F51652"><w:rPr><w:rStyle w:val="SurveyXactClosedCheckbox"/></w:rPr><w:sym w:font="Wingdings" w:char="F071"/></w:r></w:p></w:tc><w:tc><w:tcPr><w:tcW w:w="992" w:type="dxa"/><w:shd w:val="clear" w:color="auto" w:fill="auto"/><w:tcMar><w:top w:w="57" w:type="dxa"/><w:bottom w:w="57" w:type="dxa"/></w:tcMar><w:vAlign w:val="center"/></w:tcPr><w:p wsp:rsidR="005D36A7" wsp:rsidRDefault="005D36A7" wsp:rsidP="005D36A7"><w:pPr><w:pStyle w:val="SurveyXactClosedHorizontalChoice"/></w:pPr><w:r><w:t>(2) </w:t></w:r><w:r wsp:rsidRPr="00F51652"><w:rPr><w:rStyle w:val="SurveyXactClosedCheckbox"/></w:rPr><w:sym w:font="Wingdings" w:char="F071"/></w:r></w:p></w:tc><w:tc><w:tcPr><w:tcW w:w="993" w:type="dxa"/><w:shd w:val="clear" w:color="auto" w:fill="auto"/><w:tcMar><w:top w:w="57" w:type="dxa"/><w:bottom w:w="57" w:type="dxa"/></w:tcMar><w:vAlign w:val="center"/></w:tcPr><w:p wsp:rsidR="005D36A7" wsp:rsidRDefault="005D36A7" wsp:rsidP="005D36A7"><w:pPr><w:pStyle w:val="SurveyXactClosedHorizontalChoice"/></w:pPr><w:r><w:t>(3) </w:t></w:r><w:r wsp:rsidRPr="00F51652"><w:rPr><w:rStyle w:val="SurveyXactClosedCheckbox"/></w:rPr><w:sym w:font="Wingdings" w:char="F071"/></w:r></w:p></w:tc><w:tc><w:tcPr><w:tcW w:w="992" w:type="dxa"/><w:shd w:val="clear" w:color="auto" w:fill="auto"/><w:tcMar><w:top w:w="57" w:type="dxa"/><w:bottom w:w="57" w:type="dxa"/></w:tcMar><w:vAlign w:val="center"/></w:tcPr><w:p wsp:rsidR="005D36A7" wsp:rsidRDefault="005D36A7" wsp:rsidP="005D36A7"><w:pPr><w:pStyle w:val="SurveyXactClosedHorizontalChoice"/></w:pPr><w:r><w:t>(4) </w:t></w:r><w:r wsp:rsidRPr="00F51652"><w:rPr><w:rStyle w:val="SurveyXactClosedCheckbox"/></w:rPr><w:sym w:font="Wingdings" w:char="F071"/></w:r></w:p></w:tc><w:tc><w:tcPr><w:tcW w:w="992" w:type="dxa"/><w:shd w:val="clear" w:color="auto" w:fill="auto"/><w:tcMar><w:top w:w="57" w:type="dxa"/><w:bottom w:w="57" w:type="dxa"/></w:tcMar><w:vAlign w:val="center"/></w:tcPr><w:p wsp:rsidR="005D36A7" wsp:rsidRDefault="005D36A7" wsp:rsidP="005D36A7"><w:pPr><w:pStyle w:val="SurveyXactClosedHorizontalChoice"/></w:pPr><w:r><w:t>(5) </w:t></w:r><w:r wsp:rsidRPr="00F51652"><w:rPr><w:rStyle w:val="SurveyXactClosedCheckbox"/></w:rPr><w:sym w:font="Wingdings" w:char="F071"/></w:r></w:p></w:tc><w:tc><w:tcPr><w:tcW w:w="992" w:type="dxa"/><w:shd w:val="clear" w:color="auto" w:fill="auto"/><w:tcMar><w:top w:w="57" w:type="dxa"/><w:bottom w:w="57" w:type="dxa"/></w:tcMar><w:vAlign w:val="center"/></w:tcPr><w:p wsp:rsidR="005D36A7" wsp:rsidRDefault="005D36A7" wsp:rsidP="005D36A7"><w:pPr><w:pStyle w:val="SurveyXactClosedHorizontalChoice"/></w:pPr><w:r><w:t>(6) </w:t></w:r><w:r wsp:rsidRPr="00F51652"><w:rPr><w:rStyle w:val="SurveyXactClosedCheckbox"/></w:rPr><w:sym w:font="Wingdings" w:char="F071"/></w:r></w:p></w:tc><w:tc><w:tcPr><w:tcW w:w="993" w:type="dxa"/><w:shd w:val="clear" w:color="auto" w:fill="auto"/><w:tcMar><w:top w:w="57" w:type="dxa"/><w:bottom w:w="57" w:type="dxa"/></w:tcMar><w:vAlign w:val="center"/></w:tcPr><w:p wsp:rsidR="005D36A7" wsp:rsidRDefault="005D36A7" wsp:rsidP="005D36A7"><w:pPr><w:pStyle w:val="SurveyXactClosedHorizontalChoice"/></w:pPr><w:r><w:t>(7) </w:t></w:r><w:r wsp:rsidRPr="00F51652"><w:rPr><w:rStyle w:val="SurveyXactClosedCheckbox"/></w:rPr><w:sym w:font="Wingdings" w:char="F071"/></w:r></w:p></w:tc><w:tc><w:tcPr><w:tcW w:w="992" w:type="dxa"/><w:shd w:val="clear" w:color="auto" w:fill="auto"/><w:tcMar><w:top w:w="57" w:type="dxa"/><w:bottom w:w="57" w:type="dxa"/></w:tcMar><w:vAlign w:val="center"/></w:tcPr><w:p wsp:rsidR="005D36A7" wsp:rsidRDefault="005D36A7" wsp:rsidP="005D36A7"><w:pPr><w:pStyle w:val="SurveyXactClosedHorizontalChoice"/></w:pPr><w:r><w:t>(8) </w:t></w:r><w:r wsp:rsidRPr="00F51652"><w:rPr><w:rStyle w:val="SurveyXactClosedCheckbox"/></w:rPr><w:sym w:font="Wingdings" w:char="F071"/></w:r></w:p></w:tc><w:tc><w:tcPr><w:tcW w:w="992" w:type="dxa"/><w:shd w:val="clear" w:color="auto" w:fill="auto"/><w:tcMar><w:top w:w="57" w:type="dxa"/><w:bottom w:w="57" w:type="dxa"/></w:tcMar><w:vAlign w:val="center"/></w:tcPr><w:p wsp:rsidR="005D36A7" wsp:rsidRDefault="005D36A7" wsp:rsidP="005D36A7"><w:pPr><w:pStyle w:val="SurveyXactClosedHorizontalChoice"/></w:pPr><w:r><w:t>(9) </w:t></w:r><w:r wsp:rsidRPr="00F51652"><w:rPr><w:rStyle w:val="SurveyXactClosedCheckbox"/></w:rPr><w:sym w:font="Wingdings" w:char="F071"/></w:r></w:p></w:tc><w:tc><w:tcPr><w:tcW w:w="992" w:type="dxa"/><w:shd w:val="clear" w:color="auto" w:fill="auto"/><w:tcMar><w:top w:w="57" w:type="dxa"/><w:bottom w:w="57" w:type="dxa"/></w:tcMar><w:vAlign w:val="center"/></w:tcPr><w:p wsp:rsidR="005D36A7" wsp:rsidRDefault="005D36A7" wsp:rsidP="005D36A7"><w:pPr><w:pStyle w:val="SurveyXactClosedHorizontalChoice"/></w:pPr><w:r><w:t>(10) </w:t></w:r><w:r wsp:rsidRPr="00F51652"><w:rPr><w:rStyle w:val="SurveyXactClosedCheckbox"/></w:rPr><w:sym w:font="Wingdings" w:char="F071"/></w:r></w:p></w:tc></w:tr></w:tbl></wx:sub-section><wx:sub-section><w:p wsp:rsidR="00A36A31" wsp:rsidRPr="00E66059" wsp:rsidRDefault="00751D92" wsp:rsidP="00A36A31"><w:pPr><w:pStyle w:val="SurveyXactQuestionTitle"/><w:rPr><w:color w:val="000000"/><w:lang w:val="EN-US"/></w:rPr></w:pPr><w:r><w:rPr><w:b w:val="off"/><w:u w:val="single"/><w:lang w:val="EN-US"/></w:rPr><w:br w:type="page"/></w:r><w:r wsp:rsidR="00A36A31" wsp:rsidRPr="00E66059"><w:rPr><w:color w:val="000000"/><w:lang w:val="EN-US"/></w:rPr><w:t>Fast foods away from home</w:t></w:r></w:p><w:p wsp:rsidR="00B0025A" wsp:rsidRDefault="00B0025A"><w:pPr><w:rPr><w:lang w:val="EN-US"/></w:rPr></w:pPr></w:p><w:tbl><w:tblPr><w:tblW w:w="0" w:type="auto"/><w:tblLayout w:type="Fixed"/><w:tblCellMar><w:left w:w="0" w:type="dxa"/><w:right w:w="0" w:type="dxa"/></w:tblCellMar><w:tblLook w:val="01E0"/></w:tblPr><w:tblGrid><w:gridCol w:w="3686"/><w:gridCol w:w="992"/><w:gridCol w:w="992"/><w:gridCol w:w="993"/><w:gridCol w:w="992"/><w:gridCol w:w="992"/><w:gridCol w:w="992"/><w:gridCol w:w="993"/><w:gridCol w:w="992"/><w:gridCol w:w="992"/><w:gridCol w:w="992"/></w:tblGrid><w:tr wsp:rsidR="005D36A7" wsp:rsidRPr="0022117C" wsp:rsidTr="00DB7996"><w:tc><w:tcPr><w:tcW w:w="3686" w:type="dxa"/><w:shd w:val="clear" w:color="auto" w:fill="auto"/><w:tcMar><w:top w:w="57" w:type="dxa"/><w:bottom w:w="57" w:type="dxa"/></w:tcMar></w:tcPr><w:p wsp:rsidR="005D36A7" wsp:rsidRPr="00A36A31" wsp:rsidRDefault="005D36A7" wsp:rsidP="00DB7996"><w:pPr><w:pStyle w:val="SurveyXactQuestionTitle"/><w:rPr><w:b w:val="off"/><w:u w:val="single"/><w:lang w:val="EN-US"/></w:rPr></w:pPr><w:r wsp:rsidRPr="005D36A7"><w:rPr><w:b w:val="off"/><w:lang w:val="EN-US"/></w:rPr><w:br w:type="page"/></w:r><w:r wsp:rsidRPr="005D36A7"><w:rPr><w:b w:val="off"/><w:u w:val="single"/><w:lang w:val="EN-US"/></w:rPr><w:t>H</w:t></w:r><w:r wsp:rsidRPr="00A36A31"><w:rPr><w:b w:val="off"/><w:u w:val="single"/><w:lang w:val="EN-US"/></w:rPr><w:t>ow often do you </w:t></w:r><w:r><w:rPr><w:b w:val="off"/><w:u w:val="single"/><w:lang w:val="EN-US"/></w:rPr><w:t>eat</w:t></w:r><w:r wsp:rsidRPr="00A36A31"><w:rPr><w:b w:val="off"/><w:u w:val="single"/><w:lang w:val="EN-US"/></w:rPr><w:t>?</w:t></w:r></w:p><w:p wsp:rsidR="005D36A7" wsp:rsidRPr="005D36A7" wsp:rsidRDefault="005D36A7" wsp:rsidP="00DB7996"><w:pPr><w:rPr><w:lang w:val="EN-US"/></w:rPr></w:pPr></w:p></w:tc><w:tc><w:tcPr><w:tcW w:w="992" w:type="dxa"/><w:shd w:val="clear" w:color="auto" w:fill="auto"/><w:tcMar><w:top w:w="57" w:type="dxa"/><w:bottom w:w="57" w:type="dxa"/></w:tcMar><w:vAlign w:val="center"/></w:tcPr><w:p wsp:rsidR="005D36A7" wsp:rsidRPr="005D36A7" wsp:rsidRDefault="005D36A7" wsp:rsidP="00DB7996"><w:pPr><w:pStyle w:val="SurveyXactClosedHorizontalChoice"/><w:rPr><w:lang w:val="EN-US"/></w:rPr></w:pPr></w:p></w:tc><w:tc><w:tcPr><w:tcW w:w="992" w:type="dxa"/><w:shd w:val="clear" w:color="auto" w:fill="auto"/><w:tcMar><w:top w:w="57" w:type="dxa"/><w:bottom w:w="57" w:type="dxa"/></w:tcMar><w:vAlign w:val="center"/></w:tcPr><w:p wsp:rsidR="005D36A7" wsp:rsidRPr="005D36A7" wsp:rsidRDefault="005D36A7" wsp:rsidP="00DB7996"><w:pPr><w:pStyle w:val="SurveyXactClosedHorizontalChoice"/><w:rPr><w:lang w:val="EN-US"/></w:rPr></w:pPr></w:p></w:tc><w:tc><w:tcPr><w:tcW w:w="993" w:type="dxa"/><w:shd w:val="clear" w:color="auto" w:fill="auto"/><w:tcMar><w:top w:w="57" w:type="dxa"/><w:bottom w:w="57" w:type="dxa"/></w:tcMar><w:vAlign w:val="center"/></w:tcPr><w:p wsp:rsidR="005D36A7" wsp:rsidRPr="005D36A7" wsp:rsidRDefault="005D36A7" wsp:rsidP="00DB7996"><w:pPr><w:pStyle w:val="SurveyXactClosedHorizontalChoice"/><w:rPr><w:lang w:val="EN-US"/></w:rPr></w:pPr></w:p></w:tc><w:tc><w:tcPr><w:tcW w:w="992" w:type="dxa"/><w:shd w:val="clear" w:color="auto" w:fill="auto"/><w:tcMar><w:top w:w="57" w:type="dxa"/><w:bottom w:w="57" w:type="dxa"/></w:tcMar><w:vAlign w:val="center"/></w:tcPr><w:p wsp:rsidR="005D36A7" wsp:rsidRPr="005D36A7" wsp:rsidRDefault="005D36A7" wsp:rsidP="00DB7996"><w:pPr><w:pStyle w:val="SurveyXactClosedHorizontalChoice"/><w:rPr><w:lang w:val="EN-US"/></w:rPr></w:pPr></w:p></w:tc><w:tc><w:tcPr><w:tcW w:w="992" w:type="dxa"/><w:shd w:val="clear" w:color="auto" w:fill="auto"/><w:tcMar><w:top w:w="57" w:type="dxa"/><w:bottom w:w="57" w:type="dxa"/></w:tcMar><w:vAlign w:val="center"/></w:tcPr><w:p wsp:rsidR="005D36A7" wsp:rsidRPr="005D36A7" wsp:rsidRDefault="005D36A7" wsp:rsidP="00DB7996"><w:pPr><w:pStyle w:val="SurveyXactClosedHorizontalChoice"/><w:rPr><w:lang w:val="EN-US"/></w:rPr></w:pPr></w:p></w:tc><w:tc><w:tcPr><w:tcW w:w="992" w:type="dxa"/><w:shd w:val="clear" w:color="auto" w:fill="auto"/><w:tcMar><w:top w:w="57" w:type="dxa"/><w:bottom w:w="57" w:type="dxa"/></w:tcMar><w:vAlign w:val="center"/></w:tcPr><w:p wsp:rsidR="005D36A7" wsp:rsidRPr="005D36A7" wsp:rsidRDefault="005D36A7" wsp:rsidP="00DB7996"><w:pPr><w:pStyle w:val="SurveyXactClosedHorizontalChoice"/><w:rPr><w:lang w:val="EN-US"/></w:rPr></w:pPr></w:p></w:tc><w:tc><w:tcPr><w:tcW w:w="993" w:type="dxa"/><w:shd w:val="clear" w:color="auto" w:fill="auto"/><w:tcMar><w:top w:w="57" w:type="dxa"/><w:bottom w:w="57" w:type="dxa"/></w:tcMar><w:vAlign w:val="center"/></w:tcPr><w:p wsp:rsidR="005D36A7" wsp:rsidRPr="005D36A7" wsp:rsidRDefault="005D36A7" wsp:rsidP="00DB7996"><w:pPr><w:pStyle w:val="SurveyXactClosedHorizontalChoice"/><w:rPr><w:lang w:val="EN-US"/></w:rPr></w:pPr></w:p></w:tc><w:tc><w:tcPr><w:tcW w:w="992" w:type="dxa"/><w:shd w:val="clear" w:color="auto" w:fill="auto"/><w:tcMar><w:top w:w="57" w:type="dxa"/><w:bottom w:w="57" w:type="dxa"/></w:tcMar><w:vAlign w:val="center"/></w:tcPr><w:p wsp:rsidR="005D36A7" wsp:rsidRPr="005D36A7" wsp:rsidRDefault="005D36A7" wsp:rsidP="00DB7996"><w:pPr><w:pStyle w:val="SurveyXactClosedHorizontalChoice"/><w:rPr><w:lang w:val="EN-US"/></w:rPr></w:pPr></w:p></w:tc><w:tc><w:tcPr><w:tcW w:w="992" w:type="dxa"/><w:shd w:val="clear" w:color="auto" w:fill="auto"/><w:tcMar><w:top w:w="57" w:type="dxa"/><w:bottom w:w="57" w:type="dxa"/></w:tcMar><w:vAlign w:val="center"/></w:tcPr><w:p wsp:rsidR="005D36A7" wsp:rsidRPr="005D36A7" wsp:rsidRDefault="005D36A7" wsp:rsidP="00DB7996"><w:pPr><w:pStyle w:val="SurveyXactClosedHorizontalChoice"/><w:rPr><w:lang w:val="EN-US"/></w:rPr></w:pPr></w:p></w:tc><w:tc><w:tcPr><w:tcW w:w="992" w:type="dxa"/><w:shd w:val="clear" w:color="auto" w:fill="auto"/><w:tcMar><w:top w:w="57" w:type="dxa"/><w:bottom w:w="57" w:type="dxa"/></w:tcMar><w:vAlign w:val="center"/></w:tcPr><w:p wsp:rsidR="005D36A7" wsp:rsidRPr="005D36A7" wsp:rsidRDefault="005D36A7" wsp:rsidP="00DB7996"><w:pPr><w:pStyle w:val="SurveyXactClosedHorizontalChoice"/><w:rPr><w:lang w:val="EN-US"/></w:rPr></w:pPr></w:p></w:tc></w:tr><w:tr wsp:rsidR="005D36A7" wsp:rsidTr="00DB7996"><w:tc><w:tcPr><w:tcW w:w="3686" w:type="dxa"/><w:shd w:val="clear" w:color="auto" w:fill="auto"/><w:tcMar><w:top w:w="57" w:type="dxa"/><w:bottom w:w="57" w:type="dxa"/></w:tcMar><w:vAlign w:val="center"/></w:tcPr><w:p wsp:rsidR="005D36A7" wsp:rsidRPr="00B6242B" wsp:rsidRDefault="005D36A7" wsp:rsidP="00DB7996"><w:pPr><w:rPr><w:lang w:val="EN-US"/></w:rPr></w:pPr></w:p></w:tc><w:tc><w:tcPr><w:tcW w:w="992" w:type="dxa"/><w:shd w:val="clear" w:color="auto" w:fill="auto"/><w:tcMar><w:top w:w="57" w:type="dxa"/><w:bottom w:w="57" w:type="dxa"/></w:tcMar><w:vAlign w:val="center"/></w:tcPr><w:p wsp:rsidR="005D36A7" wsp:rsidRPr="005D36A7" wsp:rsidRDefault="005D36A7" wsp:rsidP="00DB7996"><w:pPr><w:pStyle w:val="SurveyXactHorizontalChoiceHeading"/><w:rPr><w:lang w:val="EN-US"/></w:rPr></w:pPr><w:r wsp:rsidRPr="005D36A7"><w:rPr><w:lang w:val="EN-US"/></w:rPr><w:t>Never</w:t></w:r></w:p></w:tc><w:tc><w:tcPr><w:tcW w:w="992" w:type="dxa"/><w:shd w:val="clear" w:color="auto" w:fill="auto"/><w:tcMar><w:top w:w="57" w:type="dxa"/><w:bottom w:w="57" w:type="dxa"/></w:tcMar><w:vAlign w:val="center"/></w:tcPr><w:p wsp:rsidR="005D36A7" wsp:rsidRPr="005D36A7" wsp:rsidRDefault="005D36A7" wsp:rsidP="00DB7996"><w:pPr><w:pStyle w:val="SurveyXactHorizontalChoiceHeading"/><w:rPr><w:lang w:val="EN-US"/></w:rPr></w:pPr><w:r wsp:rsidRPr="005D36A7"><w:rPr><w:lang w:val="EN-US"/></w:rPr><w:t>Less than 1 time/month</w:t></w:r></w:p></w:tc><w:tc><w:tcPr><w:tcW w:w="993" w:type="dxa"/><w:shd w:val="clear" w:color="auto" w:fill="auto"/><w:tcMar><w:top w:w="57" w:type="dxa"/><w:bottom w:w="57" w:type="dxa"/></w:tcMar><w:vAlign w:val="center"/></w:tcPr><w:p wsp:rsidR="005D36A7" wsp:rsidRPr="005D36A7" wsp:rsidRDefault="005D36A7" wsp:rsidP="00DB7996"><w:pPr><w:pStyle w:val="SurveyXactHorizontalChoiceHeading"/><w:rPr><w:lang w:val="EN-US"/></w:rPr></w:pPr><w:r wsp:rsidRPr="005D36A7"><w:rPr><w:lang w:val="EN-US"/></w:rPr><w:t>1-3 times/month</w:t></w:r></w:p></w:tc><w:tc><w:tcPr><w:tcW w:w="992" w:type="dxa"/><w:shd w:val="clear" w:color="auto" w:fill="auto"/><w:tcMar><w:top w:w="57" w:type="dxa"/><w:bottom w:w="57" w:type="dxa"/></w:tcMar><w:vAlign w:val="center"/></w:tcPr><w:p wsp:rsidR="005D36A7" wsp:rsidRPr="005D36A7" wsp:rsidRDefault="005D36A7" wsp:rsidP="00DB7996"><w:pPr><w:pStyle w:val="SurveyXactHorizontalChoiceHeading"/><w:rPr><w:lang w:val="EN-US"/></w:rPr></w:pPr><w:r wsp:rsidRPr="005D36A7"><w:rPr><w:lang w:val="EN-US"/></w:rPr><w:t>1 times/week</w:t></w:r></w:p></w:tc><w:tc><w:tcPr><w:tcW w:w="992" w:type="dxa"/><w:shd w:val="clear" w:color="auto" w:fill="auto"/><w:tcMar><w:top w:w="57" w:type="dxa"/><w:bottom w:w="57" w:type="dxa"/></w:tcMar><w:vAlign w:val="center"/></w:tcPr><w:p wsp:rsidR="005D36A7" wsp:rsidRPr="005D36A7" wsp:rsidRDefault="005D36A7" wsp:rsidP="00DB7996"><w:pPr><w:pStyle w:val="SurveyXactHorizontalChoiceHeading"/><w:rPr><w:lang w:val="EN-US"/></w:rPr></w:pPr><w:r wsp:rsidRPr="005D36A7"><w:rPr><w:lang w:val="EN-US"/></w:rPr><w:t>2 times/week</w:t></w:r></w:p></w:tc><w:tc><w:tcPr><w:tcW w:w="992" w:type="dxa"/><w:shd w:val="clear" w:color="auto" w:fill="auto"/><w:tcMar><w:top w:w="57" w:type="dxa"/><w:bottom w:w="57" w:type="dxa"/></w:tcMar><w:vAlign w:val="center"/></w:tcPr><w:p wsp:rsidR="005D36A7" wsp:rsidRPr="005D36A7" wsp:rsidRDefault="005D36A7" wsp:rsidP="00DB7996"><w:pPr><w:pStyle w:val="SurveyXactHorizontalChoiceHeading"/><w:rPr><w:lang w:val="EN-US"/></w:rPr></w:pPr><w:r wsp:rsidRPr="005D36A7"><w:rPr><w:lang w:val="EN-US"/></w:rPr><w:t>3 times/week</w:t></w:r></w:p></w:tc><w:tc><w:tcPr><w:tcW w:w="993" w:type="dxa"/><w:shd w:val="clear" w:color="auto" w:fill="auto"/><w:tcMar><w:top w:w="57" w:type="dxa"/><w:bottom w:w="57" w:type="dxa"/></w:tcMar><w:vAlign w:val="center"/></w:tcPr><w:p wsp:rsidR="005D36A7" wsp:rsidRPr="005D36A7" wsp:rsidRDefault="005D36A7" wsp:rsidP="00DB7996"><w:pPr><w:pStyle w:val="SurveyXactHorizontalChoiceHeading"/><w:rPr><w:lang w:val="EN-US"/></w:rPr></w:pPr><w:r wsp:rsidRPr="005D36A7"><w:rPr><w:lang w:val="EN-US"/></w:rPr><w:t>4 times/week</w:t></w:r></w:p></w:tc><w:tc><w:tcPr><w:tcW w:w="992" w:type="dxa"/><w:shd w:val="clear" w:color="auto" w:fill="auto"/><w:tcMar><w:top w:w="57" w:type="dxa"/><w:bottom w:w="57" w:type="dxa"/></w:tcMar><w:vAlign w:val="center"/></w:tcPr><w:p wsp:rsidR="005D36A7" wsp:rsidRPr="005D36A7" wsp:rsidRDefault="005D36A7" wsp:rsidP="00DB7996"><w:pPr><w:pStyle w:val="SurveyXactHorizontalChoiceHeading"/><w:rPr><w:lang w:val="EN-US"/></w:rPr></w:pPr><w:r wsp:rsidRPr="005D36A7"><w:rPr><w:lang w:val="EN-US"/></w:rPr><w:t>5 times/week</w:t></w:r></w:p></w:tc><w:tc><w:tcPr><w:tcW w:w="992" w:type="dxa"/><w:shd w:val="clear" w:color="auto" w:fill="auto"/><w:tcMar><w:top w:w="57" w:type="dxa"/><w:bottom w:w="57" w:type="dxa"/></w:tcMar><w:vAlign w:val="center"/></w:tcPr><w:p wsp:rsidR="005D36A7" wsp:rsidRDefault="005D36A7" wsp:rsidP="00DB7996"><w:pPr><w:pStyle w:val="SurveyXactHorizontalChoiceHeading"/></w:pPr><w:r wsp:rsidRPr="005D36A7"><w:rPr><w:lang w:val="EN-US"/></w:rPr><w:t>6 </w:t></w:r><w:proofErr w:type="spellStart"/><w:r wsp:rsidRPr="005D36A7"><w:rPr><w:lang w:val="EN-US"/></w:rPr><w:t>tim</w:t></w:r><w:proofErr w:type="spellEnd"/><w:r><w:t>es/</w:t></w:r><w:proofErr w:type="spellStart"/><w:r><w:t>week</w:t></w:r><w:proofErr w:type="spellEnd"/></w:p></w:tc><w:tc><w:tcPr><w:tcW w:w="992" w:type="dxa"/><w:shd w:val="clear" w:color="auto" w:fill="auto"/><w:tcMar><w:top w:w="57" w:type="dxa"/><w:bottom w:w="57" w:type="dxa"/></w:tcMar><w:vAlign w:val="center"/></w:tcPr><w:p wsp:rsidR="005D36A7" wsp:rsidRDefault="005D36A7" wsp:rsidP="00DB7996"><w:pPr><w:pStyle w:val="SurveyXactHorizontalChoiceHeading"/></w:pPr><w:proofErr w:type="spellStart"/><w:r><w:t>Every</w:t></w:r><w:proofErr w:type="spellEnd"/><w:r><w:t> </w:t></w:r><w:proofErr w:type="spellStart"/><w:r><w:t>day</w:t></w:r><w:proofErr w:type="spellEnd"/></w:p></w:tc></w:tr><w:tr wsp:rsidR="005D36A7" wsp:rsidTr="00DB7996"><w:tc><w:tcPr><w:tcW w:w="3686" w:type="dxa"/><w:shd w:val="clear" w:color="auto" w:fill="auto"/><w:tcMar><w:top w:w="57" w:type="dxa"/><w:bottom w:w="57" w:type="dxa"/></w:tcMar><w:vAlign w:val="center"/></w:tcPr><w:p wsp:rsidR="005D36A7" wsp:rsidRPr="000C30D0" wsp:rsidRDefault="005D36A7" wsp:rsidP="00DB7996"><w:pPr><w:pStyle w:val="SurveyXactBatteryQuestionLine"/><w:rPr><w:lang w:val="EN-US"/></w:rPr></w:pPr><w:r wsp:rsidRPr="000C30D0"><w:rPr><w:lang w:val="EN-US"/></w:rPr><w:t>Food from fast food restaurants (e.g. McDonalds, snack bar)</w:t></w:r></w:p></w:tc><w:tc><w:tcPr><w:tcW w:w="992" w:type="dxa"/><w:shd w:val="clear" w:color="auto" w:fill="auto"/><w:tcMar><w:top w:w="57" w:type="dxa"/><w:bottom w:w="57" w:type="dxa"/></w:tcMar><w:vAlign w:val="center"/></w:tcPr><w:p wsp:rsidR="005D36A7" wsp:rsidRDefault="005D36A7" wsp:rsidP="00DB7996"><w:pPr><w:pStyle w:val="SurveyXactClosedHorizontalChoice"/></w:pPr><w:r><w:t>(1) </w:t></w:r><w:r wsp:rsidRPr="00F51652"><w:rPr><w:rStyle w:val="SurveyXactClosedCheckbox"/></w:rPr><w:sym w:font="Wingdings" w:char="F071"/></w:r></w:p></w:tc><w:tc><w:tcPr><w:tcW w:w="992" w:type="dxa"/><w:shd w:val="clear" w:color="auto" w:fill="auto"/><w:tcMar><w:top w:w="57" w:type="dxa"/><w:bottom w:w="57" w:type="dxa"/></w:tcMar><w:vAlign w:val="center"/></w:tcPr><w:p wsp:rsidR="005D36A7" wsp:rsidRDefault="005D36A7" wsp:rsidP="00DB7996"><w:pPr><w:pStyle w:val="SurveyXactClosedHorizontalChoice"/></w:pPr><w:r><w:t>(2) </w:t></w:r><w:r wsp:rsidRPr="00F51652"><w:rPr><w:rStyle w:val="SurveyXactClosedCheckbox"/></w:rPr><w:sym w:font="Wingdings" w:char="F071"/></w:r></w:p></w:tc><w:tc><w:tcPr><w:tcW w:w="993" w:type="dxa"/><w:shd w:val="clear" w:color="auto" w:fill="auto"/><w:tcMar><w:top w:w="57" w:type="dxa"/><w:bottom w:w="57" w:type="dxa"/></w:tcMar><w:vAlign w:val="center"/></w:tcPr><w:p wsp:rsidR="005D36A7" wsp:rsidRDefault="005D36A7" wsp:rsidP="00DB7996"><w:pPr><w:pStyle w:val="SurveyXactClosedHorizontalChoice"/></w:pPr><w:r><w:t>(3) </w:t></w:r><w:r wsp:rsidRPr="00F51652"><w:rPr><w:rStyle w:val="SurveyXactClosedCheckbox"/></w:rPr><w:sym w:font="Wingdings" w:char="F071"/></w:r></w:p></w:tc><w:tc><w:tcPr><w:tcW w:w="992" w:type="dxa"/><w:shd w:val="clear" w:color="auto" w:fill="auto"/><w:tcMar><w:top w:w="57" w:type="dxa"/><w:bottom w:w="57" w:type="dxa"/></w:tcMar><w:vAlign w:val="center"/></w:tcPr><w:p wsp:rsidR="005D36A7" wsp:rsidRDefault="005D36A7" wsp:rsidP="00DB7996"><w:pPr><w:pStyle w:val="SurveyXactClosedHorizontalChoice"/></w:pPr><w:r><w:t>(4) </w:t></w:r><w:r wsp:rsidRPr="00F51652"><w:rPr><w:rStyle w:val="SurveyXactClosedCheckbox"/></w:rPr><w:sym w:font="Wingdings" w:char="F071"/></w:r></w:p></w:tc><w:tc><w:tcPr><w:tcW w:w="992" w:type="dxa"/><w:shd w:val="clear" w:color="auto" w:fill="auto"/><w:tcMar><w:top w:w="57" w:type="dxa"/><w:bottom w:w="57" w:type="dxa"/></w:tcMar><w:vAlign w:val="center"/></w:tcPr><w:p wsp:rsidR="005D36A7" wsp:rsidRDefault="005D36A7" wsp:rsidP="00DB7996"><w:pPr><w:pStyle w:val="SurveyXactClosedHorizontalChoice"/></w:pPr><w:r><w:t>(5) </w:t></w:r><w:r wsp:rsidRPr="00F51652"><w:rPr><w:rStyle w:val="SurveyXactClosedCheckbox"/></w:rPr><w:sym w:font="Wingdings" w:char="F071"/></w:r></w:p></w:tc><w:tc><w:tcPr><w:tcW w:w="992" w:type="dxa"/><w:shd w:val="clear" w:color="auto" w:fill="auto"/><w:tcMar><w:top w:w="57" w:type="dxa"/><w:bottom w:w="57" w:type="dxa"/></w:tcMar><w:vAlign w:val="center"/></w:tcPr><w:p wsp:rsidR="005D36A7" wsp:rsidRDefault="005D36A7" wsp:rsidP="00DB7996"><w:pPr><w:pStyle w:val="SurveyXactClosedHorizontalChoice"/></w:pPr><w:r><w:t>(6) </w:t></w:r><w:r wsp:rsidRPr="00F51652"><w:rPr><w:rStyle w:val="SurveyXactClosedCheckbox"/></w:rPr><w:sym w:font="Wingdings" w:char="F071"/></w:r></w:p></w:tc><w:tc><w:tcPr><w:tcW w:w="993" w:type="dxa"/><w:shd w:val="clear" w:color="auto" w:fill="auto"/><w:tcMar><w:top w:w="57" w:type="dxa"/><w:bottom w:w="57" w:type="dxa"/></w:tcMar><w:vAlign w:val="center"/></w:tcPr><w:p wsp:rsidR="005D36A7" wsp:rsidRDefault="005D36A7" wsp:rsidP="00DB7996"><w:pPr><w:pStyle w:val="SurveyXactClosedHorizontalChoice"/></w:pPr><w:r><w:t>(7) </w:t></w:r><w:r wsp:rsidRPr="00F51652"><w:rPr><w:rStyle w:val="SurveyXactClosedCheckbox"/></w:rPr><w:sym w:font="Wingdings" w:char="F071"/></w:r></w:p></w:tc><w:tc><w:tcPr><w:tcW w:w="992" w:type="dxa"/><w:shd w:val="clear" w:color="auto" w:fill="auto"/><w:tcMar><w:top w:w="57" w:type="dxa"/><w:bottom w:w="57" w:type="dxa"/></w:tcMar><w:vAlign w:val="center"/></w:tcPr><w:p wsp:rsidR="005D36A7" wsp:rsidRDefault="005D36A7" wsp:rsidP="00DB7996"><w:pPr><w:pStyle w:val="SurveyXactClosedHorizontalChoice"/></w:pPr><w:r><w:t>(8) </w:t></w:r><w:r wsp:rsidRPr="00F51652"><w:rPr><w:rStyle w:val="SurveyXactClosedCheckbox"/></w:rPr><w:sym w:font="Wingdings" w:char="F071"/></w:r></w:p></w:tc><w:tc><w:tcPr><w:tcW w:w="992" w:type="dxa"/><w:shd w:val="clear" w:color="auto" w:fill="auto"/><w:tcMar><w:top w:w="57" w:type="dxa"/><w:bottom w:w="57" w:type="dxa"/></w:tcMar><w:vAlign w:val="center"/></w:tcPr><w:p wsp:rsidR="005D36A7" wsp:rsidRDefault="005D36A7" wsp:rsidP="00DB7996"><w:pPr><w:pStyle w:val="SurveyXactClosedHorizontalChoice"/></w:pPr><w:r><w:t>(9) </w:t></w:r><w:r wsp:rsidRPr="00F51652"><w:rPr><w:rStyle w:val="SurveyXactClosedCheckbox"/></w:rPr><w:sym w:font="Wingdings" w:char="F071"/></w:r></w:p></w:tc><w:tc><w:tcPr><w:tcW w:w="992" w:type="dxa"/><w:shd w:val="clear" w:color="auto" w:fill="auto"/><w:tcMar><w:top w:w="57" w:type="dxa"/><w:bottom w:w="57" w:type="dxa"/></w:tcMar><w:vAlign w:val="center"/></w:tcPr><w:p wsp:rsidR="005D36A7" wsp:rsidRDefault="005D36A7" wsp:rsidP="00DB7996"><w:pPr><w:pStyle w:val="SurveyXactClosedHorizontalChoice"/></w:pPr><w:r><w:t>(10) </w:t></w:r><w:r wsp:rsidRPr="00F51652"><w:rPr><w:rStyle w:val="SurveyXactClosedCheckbox"/></w:rPr><w:sym w:font="Wingdings" w:char="F071"/></w:r></w:p></w:tc></w:tr><w:tr wsp:rsidR="005D36A7" wsp:rsidTr="00DB7996"><w:tc><w:tcPr><w:tcW w:w="3686" w:type="dxa"/><w:shd w:val="clear" w:color="auto" w:fill="auto"/><w:tcMar><w:top w:w="57" w:type="dxa"/><w:bottom w:w="57" w:type="dxa"/></w:tcMar><w:vAlign w:val="center"/></w:tcPr><w:p wsp:rsidR="005D36A7" wsp:rsidRPr="000C30D0" wsp:rsidRDefault="005D36A7" wsp:rsidP="00DB7996"><w:pPr><w:pStyle w:val="SurveyXactBatteryQuestionLine"/><w:rPr><w:lang w:val="EN-US"/></w:rPr></w:pPr><w:r wsp:rsidRPr="000C30D0"><w:rPr><w:lang w:val="EN-US"/></w:rPr><w:t>Food bought at gas station/convenience store (e.g. 7-eleven)</w:t></w:r></w:p></w:tc><w:tc><w:tcPr><w:tcW w:w="992" w:type="dxa"/><w:shd w:val="clear" w:color="auto" w:fill="auto"/><w:tcMar><w:top w:w="57" w:type="dxa"/><w:bottom w:w="57" w:type="dxa"/></w:tcMar><w:vAlign w:val="center"/></w:tcPr><w:p wsp:rsidR="005D36A7" wsp:rsidRDefault="005D36A7" wsp:rsidP="00DB7996"><w:pPr><w:pStyle w:val="SurveyXactClosedHorizontalChoice"/></w:pPr><w:r><w:t>(1) </w:t></w:r><w:r wsp:rsidRPr="00F51652"><w:rPr><w:rStyle w:val="SurveyXactClosedCheckbox"/></w:rPr><w:sym w:font="Wingdings" w:char="F071"/></w:r></w:p></w:tc><w:tc><w:tcPr><w:tcW w:w="992" w:type="dxa"/><w:shd w:val="clear" w:color="auto" w:fill="auto"/><w:tcMar><w:top w:w="57" w:type="dxa"/><w:bottom w:w="57" w:type="dxa"/></w:tcMar><w:vAlign w:val="center"/></w:tcPr><w:p wsp:rsidR="005D36A7" wsp:rsidRDefault="005D36A7" wsp:rsidP="00DB7996"><w:pPr><w:pStyle w:val="SurveyXactClosedHorizontalChoice"/></w:pPr><w:r><w:t>(2) </w:t></w:r><w:r wsp:rsidRPr="00F51652"><w:rPr><w:rStyle w:val="SurveyXactClosedCheckbox"/></w:rPr><w:sym w:font="Wingdings" w:char="F071"/></w:r></w:p></w:tc><w:tc><w:tcPr><w:tcW w:w="993" w:type="dxa"/><w:shd w:val="clear" w:color="auto" w:fill="auto"/><w:tcMar><w:top w:w="57" w:type="dxa"/><w:bottom w:w="57" w:type="dxa"/></w:tcMar><w:vAlign w:val="center"/></w:tcPr><w:p wsp:rsidR="005D36A7" wsp:rsidRDefault="005D36A7" wsp:rsidP="00DB7996"><w:pPr><w:pStyle w:val="SurveyXactClosedHorizontalChoice"/></w:pPr><w:r><w:t>(3) </w:t></w:r><w:r wsp:rsidRPr="00F51652"><w:rPr><w:rStyle w:val="SurveyXactClosedCheckbox"/></w:rPr><w:sym w:font="Wingdings" w:char="F071"/></w:r></w:p></w:tc><w:tc><w:tcPr><w:tcW w:w="992" w:type="dxa"/><w:shd w:val="clear" w:color="auto" w:fill="auto"/><w:tcMar><w:top w:w="57" w:type="dxa"/><w:bottom w:w="57" w:type="dxa"/></w:tcMar><w:vAlign w:val="center"/></w:tcPr><w:p wsp:rsidR="005D36A7" wsp:rsidRDefault="005D36A7" wsp:rsidP="00DB7996"><w:pPr><w:pStyle w:val="SurveyXactClosedHorizontalChoice"/></w:pPr><w:r><w:t>(4) </w:t></w:r><w:r wsp:rsidRPr="00F51652"><w:rPr><w:rStyle w:val="SurveyXactClosedCheckbox"/></w:rPr><w:sym w:font="Wingdings" w:char="F071"/></w:r></w:p></w:tc><w:tc><w:tcPr><w:tcW w:w="992" w:type="dxa"/><w:shd w:val="clear" w:color="auto" w:fill="auto"/><w:tcMar><w:top w:w="57" w:type="dxa"/><w:bottom w:w="57" w:type="dxa"/></w:tcMar><w:vAlign w:val="center"/></w:tcPr><w:p wsp:rsidR="005D36A7" wsp:rsidRDefault="005D36A7" wsp:rsidP="00DB7996"><w:pPr><w:pStyle w:val="SurveyXactClosedHorizontalChoice"/></w:pPr><w:r><w:t>(5) </w:t></w:r><w:r wsp:rsidRPr="00F51652"><w:rPr><w:rStyle w:val="SurveyXactClosedCheckbox"/></w:rPr><w:sym w:font="Wingdings" w:char="F071"/></w:r></w:p></w:tc><w:tc><w:tcPr><w:tcW w:w="992" w:type="dxa"/><w:shd w:val="clear" w:color="auto" w:fill="auto"/><w:tcMar><w:top w:w="57" w:type="dxa"/><w:bottom w:w="57" w:type="dxa"/></w:tcMar><w:vAlign w:val="center"/></w:tcPr><w:p wsp:rsidR="005D36A7" wsp:rsidRDefault="005D36A7" wsp:rsidP="00DB7996"><w:pPr><w:pStyle w:val="SurveyXactClosedHorizontalChoice"/></w:pPr><w:r><w:t>(6) </w:t></w:r><w:r wsp:rsidRPr="00F51652"><w:rPr><w:rStyle w:val="SurveyXactClosedCheckbox"/></w:rPr><w:sym w:font="Wingdings" w:char="F071"/></w:r></w:p></w:tc><w:tc><w:tcPr><w:tcW w:w="993" w:type="dxa"/><w:shd w:val="clear" w:color="auto" w:fill="auto"/><w:tcMar><w:top w:w="57" w:type="dxa"/><w:bottom w:w="57" w:type="dxa"/></w:tcMar><w:vAlign w:val="center"/></w:tcPr><w:p wsp:rsidR="005D36A7" wsp:rsidRDefault="005D36A7" wsp:rsidP="00DB7996"><w:pPr><w:pStyle w:val="SurveyXactClosedHorizontalChoice"/></w:pPr><w:r><w:t>(7) </w:t></w:r><w:r wsp:rsidRPr="00F51652"><w:rPr><w:rStyle w:val="SurveyXactClosedCheckbox"/></w:rPr><w:sym w:font="Wingdings" w:char="F071"/></w:r></w:p></w:tc><w:tc><w:tcPr><w:tcW w:w="992" w:type="dxa"/><w:shd w:val="clear" w:color="auto" w:fill="auto"/><w:tcMar><w:top w:w="57" w:type="dxa"/><w:bottom w:w="57" w:type="dxa"/></w:tcMar><w:vAlign w:val="center"/></w:tcPr><w:p wsp:rsidR="005D36A7" wsp:rsidRDefault="005D36A7" wsp:rsidP="00DB7996"><w:pPr><w:pStyle w:val="SurveyXactClosedHorizontalChoice"/></w:pPr><w:r><w:t>(8) </w:t></w:r><w:r wsp:rsidRPr="00F51652"><w:rPr><w:rStyle w:val="SurveyXactClosedCheckbox"/></w:rPr><w:sym w:font="Wingdings" w:char="F071"/></w:r></w:p></w:tc><w:tc><w:tcPr><w:tcW w:w="992" w:type="dxa"/><w:shd w:val="clear" w:color="auto" w:fill="auto"/><w:tcMar><w:top w:w="57" w:type="dxa"/><w:bottom w:w="57" w:type="dxa"/></w:tcMar><w:vAlign w:val="center"/></w:tcPr><w:p wsp:rsidR="005D36A7" wsp:rsidRDefault="005D36A7" wsp:rsidP="00DB7996"><w:pPr><w:pStyle w:val="SurveyXactClosedHorizontalChoice"/></w:pPr><w:r><w:t>(9) </w:t></w:r><w:r wsp:rsidRPr="00F51652"><w:rPr><w:rStyle w:val="SurveyXactClosedCheckbox"/></w:rPr><w:sym w:font="Wingdings" w:char="F071"/></w:r></w:p></w:tc><w:tc><w:tcPr><w:tcW w:w="992" w:type="dxa"/><w:shd w:val="clear" w:color="auto" w:fill="auto"/><w:tcMar><w:top w:w="57" w:type="dxa"/><w:bottom w:w="57" w:type="dxa"/></w:tcMar><w:vAlign w:val="center"/></w:tcPr><w:p wsp:rsidR="005D36A7" wsp:rsidRDefault="005D36A7" wsp:rsidP="00DB7996"><w:pPr><w:pStyle w:val="SurveyXactClosedHorizontalChoice"/></w:pPr><w:r><w:t>(10) </w:t></w:r><w:r wsp:rsidRPr="00F51652"><w:rPr><w:rStyle w:val="SurveyXactClosedCheckbox"/></w:rPr><w:sym w:font="Wingdings" w:char="F071"/></w:r></w:p></w:tc></w:tr></w:tbl><w:p wsp:rsidR="00A36A31" wsp:rsidRPr="00A36A31" wsp:rsidRDefault="00A36A31" wsp:rsidP="00A36A31"><w:pPr><w:pStyle w:val="SurveyXactQuestionTitle"/><w:rPr><w:b w:val="off"/><w:u w:val="single"/><w:lang w:val="EN-US"/></w:rPr></w:pPr></w:p><w:tbl><w:tblPr><w:tblW w:w="0" w:type="auto"/><w:tblLayout w:type="Fixed"/><w:tblCellMar><w:left w:w="0" w:type="dxa"/><w:right w:w="0" w:type="dxa"/></w:tblCellMar><w:tblLook w:val="01E0"/></w:tblPr><w:tblGrid><w:gridCol w:w="2933"/><w:gridCol w:w="651"/><w:gridCol w:w="651"/><w:gridCol w:w="651"/><w:gridCol w:w="651"/><w:gridCol w:w="651"/><w:gridCol w:w="651"/><w:gridCol w:w="651"/><w:gridCol w:w="651"/><w:gridCol w:w="651"/></w:tblGrid><w:tr wsp:rsidR="00A36A31" wsp:rsidTr="00DB7996"><w:trPr><w:tblHeader/></w:trPr><w:tc><w:tcPr><w:tcW w:w="2933" w:type="dxa"/><w:shd w:val="clear" w:color="auto" w:fill="auto"/><w:tcMar><w:top w:w="57" w:type="dxa"/><w:bottom w:w="57" w:type="dxa"/></w:tcMar><w:vAlign w:val="center"/></w:tcPr><w:p wsp:rsidR="00A36A31" wsp:rsidRPr="00B6242B" wsp:rsidRDefault="00A36A31" wsp:rsidP="00DB7996"><w:pPr><w:rPr><w:lang w:val="EN-US"/></w:rPr></w:pPr></w:p></w:tc><w:tc><w:tcPr><w:tcW w:w="651" w:type="dxa"/><w:shd w:val="clear" w:color="auto" w:fill="auto"/><w:tcMar><w:top w:w="57" w:type="dxa"/><w:bottom w:w="57" w:type="dxa"/></w:tcMar><w:vAlign w:val="center"/></w:tcPr><w:p wsp:rsidR="00A36A31" wsp:rsidRDefault="00A36A31" wsp:rsidP="00DB7996"><w:pPr><w:pStyle w:val="SurveyXactHorizontalChoiceHeading"/></w:pPr></w:p></w:tc><w:tc><w:tcPr><w:tcW w:w="651" w:type="dxa"/><w:shd w:val="clear" w:color="auto" w:fill="auto"/><w:tcMar><w:top w:w="57" w:type="dxa"/><w:bottom w:w="57" w:type="dxa"/></w:tcMar><w:vAlign w:val="center"/></w:tcPr><w:p wsp:rsidR="00A36A31" wsp:rsidRDefault="00A36A31" wsp:rsidP="00DB7996"><w:pPr><w:pStyle w:val="SurveyXactHorizontalChoiceHeading"/></w:pPr></w:p></w:tc><w:tc><w:tcPr><w:tcW w:w="651" w:type="dxa"/><w:shd w:val="clear" w:color="auto" w:fill="auto"/><w:tcMar><w:top w:w="57" w:type="dxa"/><w:bottom w:w="57" w:type="dxa"/></w:tcMar><w:vAlign w:val="center"/></w:tcPr><w:p wsp:rsidR="00A36A31" wsp:rsidRDefault="00A36A31" wsp:rsidP="00DB7996"><w:pPr><w:pStyle w:val="SurveyXactHorizontalChoiceHeading"/></w:pPr></w:p></w:tc><w:tc><w:tcPr><w:tcW w:w="651" w:type="dxa"/><w:shd w:val="clear" w:color="auto" w:fill="auto"/><w:tcMar><w:top w:w="57" w:type="dxa"/><w:bottom w:w="57" w:type="dxa"/></w:tcMar><w:vAlign w:val="center"/></w:tcPr><w:p wsp:rsidR="00A36A31" wsp:rsidRDefault="00A36A31" wsp:rsidP="00DB7996"><w:pPr><w:pStyle w:val="SurveyXactHorizontalChoiceHeading"/></w:pPr></w:p></w:tc><w:tc><w:tcPr><w:tcW w:w="651" w:type="dxa"/><w:shd w:val="clear" w:color="auto" w:fill="auto"/><w:tcMar><w:top w:w="57" w:type="dxa"/><w:bottom w:w="57" w:type="dxa"/></w:tcMar><w:vAlign w:val="center"/></w:tcPr><w:p wsp:rsidR="00A36A31" wsp:rsidRDefault="00A36A31" wsp:rsidP="00DB7996"><w:pPr><w:pStyle w:val="SurveyXactHorizontalChoiceHeading"/></w:pPr></w:p></w:tc><w:tc><w:tcPr><w:tcW w:w="651" w:type="dxa"/><w:shd w:val="clear" w:color="auto" w:fill="auto"/><w:tcMar><w:top w:w="57" w:type="dxa"/><w:bottom w:w="57" w:type="dxa"/></w:tcMar><w:vAlign w:val="center"/></w:tcPr><w:p wsp:rsidR="00A36A31" wsp:rsidRDefault="00A36A31" wsp:rsidP="00DB7996"><w:pPr><w:pStyle w:val="SurveyXactHorizontalChoiceHeading"/></w:pPr></w:p></w:tc><w:tc><w:tcPr><w:tcW w:w="651" w:type="dxa"/><w:shd w:val="clear" w:color="auto" w:fill="auto"/><w:tcMar><w:top w:w="57" w:type="dxa"/><w:bottom w:w="57" w:type="dxa"/></w:tcMar><w:vAlign w:val="center"/></w:tcPr><w:p wsp:rsidR="00A36A31" wsp:rsidRDefault="00A36A31" wsp:rsidP="00DB7996"><w:pPr><w:pStyle w:val="SurveyXactHorizontalChoiceHeading"/></w:pPr></w:p></w:tc><w:tc><w:tcPr><w:tcW w:w="651" w:type="dxa"/><w:shd w:val="clear" w:color="auto" w:fill="auto"/><w:tcMar><w:top w:w="57" w:type="dxa"/><w:bottom w:w="57" w:type="dxa"/></w:tcMar><w:vAlign w:val="center"/></w:tcPr><w:p wsp:rsidR="00A36A31" wsp:rsidRDefault="00A36A31" wsp:rsidP="00DB7996"><w:pPr><w:pStyle w:val="SurveyXactHorizontalChoiceHeading"/></w:pPr></w:p></w:tc><w:tc><w:tcPr><w:tcW w:w="651" w:type="dxa"/><w:shd w:val="clear" w:color="auto" w:fill="auto"/><w:tcMar><w:top w:w="57" w:type="dxa"/><w:bottom w:w="57" w:type="dxa"/></w:tcMar><w:vAlign w:val="center"/></w:tcPr><w:p wsp:rsidR="00A36A31" wsp:rsidRDefault="00A36A31" wsp:rsidP="00DB7996"><w:pPr><w:pStyle w:val="SurveyXactHorizontalChoiceHeading"/></w:pPr></w:p></w:tc></w:tr><w:tr wsp:rsidR="00A36A31" wsp:rsidTr="00DB7996"><w:tc><w:tcPr><w:tcW w:w="2933" w:type="dxa"/><w:shd w:val="clear" w:color="auto" w:fill="auto"/><w:tcMar><w:top w:w="57" w:type="dxa"/><w:bottom w:w="57" w:type="dxa"/></w:tcMar><w:vAlign w:val="center"/></w:tcPr><w:p wsp:rsidR="00A36A31" wsp:rsidRPr="00B6242B" wsp:rsidRDefault="00A36A31" wsp:rsidP="00DB7996"><w:pPr><w:pStyle w:val="SurveyXactBatteryQuestionLine"/><w:rPr><w:lang w:val="EN-US"/></w:rPr></w:pPr></w:p></w:tc><w:tc><w:tcPr><w:tcW w:w="651" w:type="dxa"/><w:shd w:val="clear" w:color="auto" w:fill="auto"/><w:tcMar><w:top w:w="57" w:type="dxa"/><w:bottom w:w="57" w:type="dxa"/></w:tcMar><w:vAlign w:val="center"/></w:tcPr><w:p wsp:rsidR="00A36A31" wsp:rsidRDefault="00A36A31" wsp:rsidP="00DB7996"><w:pPr><w:pStyle w:val="SurveyXactClosedHorizontalChoice"/></w:pPr></w:p></w:tc><w:tc><w:tcPr><w:tcW w:w="651" w:type="dxa"/><w:shd w:val="clear" w:color="auto" w:fill="auto"/><w:tcMar><w:top w:w="57" w:type="dxa"/><w:bottom w:w="57" w:type="dxa"/></w:tcMar><w:vAlign w:val="center"/></w:tcPr><w:p wsp:rsidR="00A36A31" wsp:rsidRDefault="00A36A31" wsp:rsidP="00DB7996"><w:pPr><w:pStyle w:val="SurveyXactClosedHorizontalChoice"/></w:pPr></w:p></w:tc><w:tc><w:tcPr><w:tcW w:w="651" w:type="dxa"/><w:shd w:val="clear" w:color="auto" w:fill="auto"/><w:tcMar><w:top w:w="57" w:type="dxa"/><w:bottom w:w="57" w:type="dxa"/></w:tcMar><w:vAlign w:val="center"/></w:tcPr><w:p wsp:rsidR="00A36A31" wsp:rsidRDefault="00A36A31" wsp:rsidP="00DB7996"><w:pPr><w:pStyle w:val="SurveyXactClosedHorizontalChoice"/></w:pPr></w:p></w:tc><w:tc><w:tcPr><w:tcW w:w="651" w:type="dxa"/><w:shd w:val="clear" w:color="auto" w:fill="auto"/><w:tcMar><w:top w:w="57" w:type="dxa"/><w:bottom w:w="57" w:type="dxa"/></w:tcMar><w:vAlign w:val="center"/></w:tcPr><w:p wsp:rsidR="00A36A31" wsp:rsidRDefault="00A36A31" wsp:rsidP="00DB7996"><w:pPr><w:pStyle w:val="SurveyXactClosedHorizontalChoice"/></w:pPr></w:p></w:tc><w:tc><w:tcPr><w:tcW w:w="651" w:type="dxa"/><w:shd w:val="clear" w:color="auto" w:fill="auto"/><w:tcMar><w:top w:w="57" w:type="dxa"/><w:bottom w:w="57" w:type="dxa"/></w:tcMar><w:vAlign w:val="center"/></w:tcPr><w:p wsp:rsidR="00A36A31" wsp:rsidRDefault="00A36A31" wsp:rsidP="00DB7996"><w:pPr><w:pStyle w:val="SurveyXactClosedHorizontalChoice"/></w:pPr></w:p></w:tc><w:tc><w:tcPr><w:tcW w:w="651" w:type="dxa"/><w:shd w:val="clear" w:color="auto" w:fill="auto"/><w:tcMar><w:top w:w="57" w:type="dxa"/><w:bottom w:w="57" w:type="dxa"/></w:tcMar><w:vAlign w:val="center"/></w:tcPr><w:p wsp:rsidR="00A36A31" wsp:rsidRDefault="00A36A31" wsp:rsidP="00DB7996"><w:pPr><w:pStyle w:val="SurveyXactClosedHorizontalChoice"/></w:pPr></w:p></w:tc><w:tc><w:tcPr><w:tcW w:w="651" w:type="dxa"/><w:shd w:val="clear" w:color="auto" w:fill="auto"/><w:tcMar><w:top w:w="57" w:type="dxa"/><w:bottom w:w="57" w:type="dxa"/></w:tcMar><w:vAlign w:val="center"/></w:tcPr><w:p wsp:rsidR="00A36A31" wsp:rsidRDefault="00A36A31" wsp:rsidP="00DB7996"><w:pPr><w:pStyle w:val="SurveyXactClosedHorizontalChoice"/></w:pPr></w:p></w:tc><w:tc><w:tcPr><w:tcW w:w="651" w:type="dxa"/><w:shd w:val="clear" w:color="auto" w:fill="auto"/><w:tcMar><w:top w:w="57" w:type="dxa"/><w:bottom w:w="57" w:type="dxa"/></w:tcMar><w:vAlign w:val="center"/></w:tcPr><w:p wsp:rsidR="00A36A31" wsp:rsidRDefault="00A36A31" wsp:rsidP="00DB7996"><w:pPr><w:pStyle w:val="SurveyXactClosedHorizontalChoice"/></w:pPr></w:p></w:tc><w:tc><w:tcPr><w:tcW w:w="651" w:type="dxa"/><w:shd w:val="clear" w:color="auto" w:fill="auto"/><w:tcMar><w:top w:w="57" w:type="dxa"/><w:bottom w:w="57" w:type="dxa"/></w:tcMar><w:vAlign w:val="center"/></w:tcPr><w:p wsp:rsidR="00A36A31" wsp:rsidRDefault="00A36A31" wsp:rsidP="00DB7996"><w:pPr><w:pStyle w:val="SurveyXactClosedHorizontalChoice"/></w:pPr></w:p></w:tc></w:tr><w:tr wsp:rsidR="00A36A31" wsp:rsidTr="00DB7996"><w:tc><w:tcPr><w:tcW w:w="2933" w:type="dxa"/><w:shd w:val="clear" w:color="auto" w:fill="auto"/><w:tcMar><w:top w:w="57" w:type="dxa"/><w:bottom w:w="57" w:type="dxa"/></w:tcMar><w:vAlign w:val="center"/></w:tcPr><w:p wsp:rsidR="00A36A31" wsp:rsidRPr="00B6242B" wsp:rsidRDefault="00A36A31" wsp:rsidP="00DB7996"><w:pPr><w:pStyle w:val="SurveyXactBatteryQuestionLine"/><w:rPr><w:lang w:val="EN-US"/></w:rPr></w:pPr></w:p></w:tc><w:tc><w:tcPr><w:tcW w:w="651" w:type="dxa"/><w:shd w:val="clear" w:color="auto" w:fill="auto"/><w:tcMar><w:top w:w="57" w:type="dxa"/><w:bottom w:w="57" w:type="dxa"/></w:tcMar><w:vAlign w:val="center"/></w:tcPr><w:p wsp:rsidR="00A36A31" wsp:rsidRDefault="00A36A31" wsp:rsidP="00DB7996"><w:pPr><w:pStyle w:val="SurveyXactClosedHorizontalChoice"/></w:pPr></w:p></w:tc><w:tc><w:tcPr><w:tcW w:w="651" w:type="dxa"/><w:shd w:val="clear" w:color="auto" w:fill="auto"/><w:tcMar><w:top w:w="57" w:type="dxa"/><w:bottom w:w="57" w:type="dxa"/></w:tcMar><w:vAlign w:val="center"/></w:tcPr><w:p wsp:rsidR="00A36A31" wsp:rsidRDefault="00A36A31" wsp:rsidP="00DB7996"><w:pPr><w:pStyle w:val="SurveyXactClosedHorizontalChoice"/></w:pPr></w:p></w:tc><w:tc><w:tcPr><w:tcW w:w="651" w:type="dxa"/><w:shd w:val="clear" w:color="auto" w:fill="auto"/><w:tcMar><w:top w:w="57" w:type="dxa"/><w:bottom w:w="57" w:type="dxa"/></w:tcMar><w:vAlign w:val="center"/></w:tcPr><w:p wsp:rsidR="00A36A31" wsp:rsidRDefault="00A36A31" wsp:rsidP="00DB7996"><w:pPr><w:pStyle w:val="SurveyXactClosedHorizontalChoice"/></w:pPr></w:p></w:tc><w:tc><w:tcPr><w:tcW w:w="651" w:type="dxa"/><w:shd w:val="clear" w:color="auto" w:fill="auto"/><w:tcMar><w:top w:w="57" w:type="dxa"/><w:bottom w:w="57" w:type="dxa"/></w:tcMar><w:vAlign w:val="center"/></w:tcPr><w:p wsp:rsidR="00A36A31" wsp:rsidRDefault="00A36A31" wsp:rsidP="00DB7996"><w:pPr><w:pStyle w:val="SurveyXactClosedHorizontalChoice"/></w:pPr></w:p></w:tc><w:tc><w:tcPr><w:tcW w:w="651" w:type="dxa"/><w:shd w:val="clear" w:color="auto" w:fill="auto"/><w:tcMar><w:top w:w="57" w:type="dxa"/><w:bottom w:w="57" w:type="dxa"/></w:tcMar><w:vAlign w:val="center"/></w:tcPr><w:p wsp:rsidR="00A36A31" wsp:rsidRDefault="00A36A31" wsp:rsidP="00DB7996"><w:pPr><w:pStyle w:val="SurveyXactClosedHorizontalChoice"/></w:pPr></w:p></w:tc><w:tc><w:tcPr><w:tcW w:w="651" w:type="dxa"/><w:shd w:val="clear" w:color="auto" w:fill="auto"/><w:tcMar><w:top w:w="57" w:type="dxa"/><w:bottom w:w="57" w:type="dxa"/></w:tcMar><w:vAlign w:val="center"/></w:tcPr><w:p wsp:rsidR="00A36A31" wsp:rsidRDefault="00A36A31" wsp:rsidP="00DB7996"><w:pPr><w:pStyle w:val="SurveyXactClosedHorizontalChoice"/></w:pPr></w:p></w:tc><w:tc><w:tcPr><w:tcW w:w="651" w:type="dxa"/><w:shd w:val="clear" w:color="auto" w:fill="auto"/><w:tcMar><w:top w:w="57" w:type="dxa"/><w:bottom w:w="57" w:type="dxa"/></w:tcMar><w:vAlign w:val="center"/></w:tcPr><w:p wsp:rsidR="00A36A31" wsp:rsidRDefault="00A36A31" wsp:rsidP="00DB7996"><w:pPr><w:pStyle w:val="SurveyXactClosedHorizontalChoice"/></w:pPr></w:p></w:tc><w:tc><w:tcPr><w:tcW w:w="651" w:type="dxa"/><w:shd w:val="clear" w:color="auto" w:fill="auto"/><w:tcMar><w:top w:w="57" w:type="dxa"/><w:bottom w:w="57" w:type="dxa"/></w:tcMar><w:vAlign w:val="center"/></w:tcPr><w:p wsp:rsidR="00A36A31" wsp:rsidRDefault="00A36A31" wsp:rsidP="00DB7996"><w:pPr><w:pStyle w:val="SurveyXactClosedHorizontalChoice"/></w:pPr></w:p></w:tc><w:tc><w:tcPr><w:tcW w:w="651" w:type="dxa"/><w:shd w:val="clear" w:color="auto" w:fill="auto"/><w:tcMar><w:top w:w="57" w:type="dxa"/><w:bottom w:w="57" w:type="dxa"/></w:tcMar><w:vAlign w:val="center"/></w:tcPr><w:p wsp:rsidR="00A36A31" wsp:rsidRDefault="00A36A31" wsp:rsidP="00DB7996"><w:pPr><w:pStyle w:val="SurveyXactClosedHorizontalChoice"/></w:pPr></w:p></w:tc></w:tr></w:tbl><w:p wsp:rsidR="00BC4197" wsp:rsidRDefault="00BC4197" wsp:rsidP="00A36A31"><w:pPr><w:sectPr wsp:rsidR="00BC4197" wsp:rsidSect="00BC4197"><w:pgSz w:w="16838" w:h="11906" w:orient="landscape"/><w:pgMar w:top="1418" w:right="1418" w:bottom="1418" w:left="1418" w:header="709" w:footer="709" w:gutter="0"/><w:cols w:space="708"/><w:docGrid w:line-pitch="360"/></w:sectPr></w:pPr></w:p><w:p wsp:rsidR="00A36A31" wsp:rsidRDefault="00A36A31"><w:pPr><w:rPr><w:b/><w:color w:val="000000"/><w:lang w:val="EN-US"/></w:rPr></w:pPr><w:r><w:br/></w:r><w:r wsp:rsidRPr="00A36A31"><w:rPr><w:b/><w:color w:val="000000"/><w:lang w:val="EN-US"/></w:rPr><w:t>Time Scarcity</w:t></w:r></w:p><w:p wsp:rsidR="00A36A31" wsp:rsidRDefault="00A36A31"><w:pPr><w:rPr><w:b/><w:color w:val="000000"/><w:lang w:val="EN-US"/></w:rPr></w:pPr></w:p></wx:sub-section><wx:sub-section><w:p wsp:rsidR="00A36A31" wsp:rsidRPr="000C30D0" wsp:rsidRDefault="00A36A31" wsp:rsidP="00A36A31"><w:pPr><w:pStyle w:val="SurveyXactQuestionTitle"/><w:rPr><w:b w:val="off"/><w:u w:val="single"/><w:lang w:val="EN-US"/></w:rPr></w:pPr><w:r wsp:rsidRPr="000C30D0"><w:rPr><w:b w:val="off"/><w:u w:val="single"/><w:lang w:val="EN-US"/></w:rPr><w:t>To what extent does the following statements coincide with your own experiences?</w:t></w:r></w:p><w:tbl><w:tblPr><w:tblW w:w="0" w:type="auto"/><w:tblLayout w:type="Fixed"/><w:tblCellMar><w:left w:w="0" w:type="dxa"/><w:right w:w="0" w:type="dxa"/></w:tblCellMar><w:tblLook w:val="01E0"/></w:tblPr><w:tblGrid><w:gridCol w:w="2933"/><w:gridCol w:w="1173"/><w:gridCol w:w="1173"/><w:gridCol w:w="1173"/><w:gridCol w:w="1173"/><w:gridCol w:w="1173"/></w:tblGrid><w:tr wsp:rsidR="00A36A31" wsp:rsidRPr="000C30D0" wsp:rsidTr="00DB7996"><w:trPr><w:tblHeader/></w:trPr><w:tc><w:tcPr><w:tcW w:w="2933" w:type="dxa"/><w:shd w:val="clear" w:color="auto" w:fill="auto"/><w:tcMar><w:top w:w="57" w:type="dxa"/><w:bottom w:w="57" w:type="dxa"/></w:tcMar><w:vAlign w:val="center"/></w:tcPr><w:p wsp:rsidR="00A36A31" wsp:rsidRPr="000C30D0" wsp:rsidRDefault="00A36A31" wsp:rsidP="00DB7996"><w:pPr><w:rPr><w:lang w:val="EN-US"/></w:rPr></w:pPr></w:p></w:tc><w:tc><w:tcPr><w:tcW w:w="1173" w:type="dxa"/><w:shd w:val="clear" w:color="auto" w:fill="auto"/><w:tcMar><w:top w:w="57" w:type="dxa"/><w:bottom w:w="57" w:type="dxa"/></w:tcMar><w:vAlign w:val="center"/></w:tcPr><w:p wsp:rsidR="00A36A31" wsp:rsidRPr="000C30D0" wsp:rsidRDefault="00A36A31" wsp:rsidP="00DB7996"><w:pPr><w:pStyle w:val="SurveyXactHorizontalChoiceHeading"/></w:pPr><w:r wsp:rsidRPr="000C30D0"><w:t>Never</w:t></w:r></w:p></w:tc><w:tc><w:tcPr><w:tcW w:w="1173" w:type="dxa"/><w:shd w:val="clear" w:color="auto" w:fill="auto"/><w:tcMar><w:top w:w="57" w:type="dxa"/><w:bottom w:w="57" w:type="dxa"/></w:tcMar><w:vAlign w:val="center"/></w:tcPr><w:p wsp:rsidR="00A36A31" wsp:rsidRPr="000C30D0" wsp:rsidRDefault="00A36A31" wsp:rsidP="00DB7996"><w:pPr><w:pStyle w:val="SurveyXactHorizontalChoiceHeading"/></w:pPr><w:proofErr w:type="spellStart"/><w:r wsp:rsidRPr="000C30D0"><w:t>Rarely</w:t></w:r><w:proofErr w:type="spellEnd"/></w:p></w:tc><w:tc><w:tcPr><w:tcW w:w="1173" w:type="dxa"/><w:shd w:val="clear" w:color="auto" w:fill="auto"/><w:tcMar><w:top w:w="57" w:type="dxa"/><w:bottom w:w="57" w:type="dxa"/></w:tcMar><w:vAlign w:val="center"/></w:tcPr><w:p wsp:rsidR="00A36A31" wsp:rsidRPr="000C30D0" wsp:rsidRDefault="00A36A31" wsp:rsidP="00DB7996"><w:pPr><w:pStyle w:val="SurveyXactHorizontalChoiceHeading"/></w:pPr><w:proofErr w:type="spellStart"/><w:r wsp:rsidRPr="000C30D0"><w:t>Sometimes</w:t></w:r><w:proofErr w:type="spellEnd"/></w:p></w:tc><w:tc><w:tcPr><w:tcW w:w="1173" w:type="dxa"/><w:shd w:val="clear" w:color="auto" w:fill="auto"/><w:tcMar><w:top w:w="57" w:type="dxa"/><w:bottom w:w="57" w:type="dxa"/></w:tcMar><w:vAlign w:val="center"/></w:tcPr><w:p wsp:rsidR="00A36A31" wsp:rsidRPr="000C30D0" wsp:rsidRDefault="00A36A31" wsp:rsidP="00DB7996"><w:pPr><w:pStyle w:val="SurveyXactHorizontalChoiceHeading"/></w:pPr><w:proofErr w:type="spellStart"/><w:r wsp:rsidRPr="000C30D0"><w:t>Often</w:t></w:r><w:proofErr w:type="spellEnd"/></w:p></w:tc><w:tc><w:tcPr><w:tcW w:w="1173" w:type="dxa"/><w:shd w:val="clear" w:color="auto" w:fill="auto"/><w:tcMar><w:top w:w="57" w:type="dxa"/><w:bottom w:w="57" w:type="dxa"/></w:tcMar><w:vAlign w:val="center"/></w:tcPr><w:p wsp:rsidR="00A36A31" wsp:rsidRPr="000C30D0" wsp:rsidRDefault="00A36A31" wsp:rsidP="00DB7996"><w:pPr><w:pStyle w:val="SurveyXactHorizontalChoiceHeading"/></w:pPr><w:proofErr w:type="spellStart"/><w:r wsp:rsidRPr="000C30D0"><w:t>Always</w:t></w:r><w:proofErr w:type="spellEnd"/></w:p></w:tc></w:tr><w:tr wsp:rsidR="00A36A31" wsp:rsidRPr="000C30D0" wsp:rsidTr="00DB7996"><w:tc><w:tcPr><w:tcW w:w="2933" w:type="dxa"/><w:shd w:val="clear" w:color="auto" w:fill="auto"/><w:tcMar><w:top w:w="57" w:type="dxa"/><w:bottom w:w="57" w:type="dxa"/></w:tcMar><w:vAlign w:val="center"/></w:tcPr><w:p wsp:rsidR="00A36A31" wsp:rsidRPr="000C30D0" wsp:rsidRDefault="00A36A31" wsp:rsidP="00DB7996"><w:pPr><w:pStyle w:val="SurveyXactBatteryQuestionLine"/><w:rPr><w:lang w:val="EN-US"/></w:rPr></w:pPr><w:r wsp:rsidRPr="000C30D0"><w:rPr><w:lang w:val="EN-US"/></w:rPr><w:t>I am under time pressure</w:t></w:r></w:p></w:tc><w:tc><w:tcPr><w:tcW w:w="1173" w:type="dxa"/><w:shd w:val="clear" w:color="auto" w:fill="auto"/><w:tcMar><w:top w:w="57" w:type="dxa"/><w:bottom w:w="57" w:type="dxa"/></w:tcMar><w:vAlign w:val="center"/></w:tcPr><w:p wsp:rsidR="00A36A31" wsp:rsidRPr="000C30D0" wsp:rsidRDefault="00A36A31" wsp:rsidP="00DB7996"><w:pPr><w:pStyle w:val="SurveyXactClosedHorizontalChoice"/></w:pPr><w:r wsp:rsidRPr="000C30D0"><w:t>(1) </w:t></w:r><w:r wsp:rsidRPr="000C30D0"><w:rPr><w:rStyle w:val="SurveyXactClosedCheckbox"/></w:rPr><w:sym w:font="Wingdings" w:char="F071"/></w:r></w:p></w:tc><w:tc><w:tcPr><w:tcW w:w="1173" w:type="dxa"/><w:shd w:val="clear" w:color="auto" w:fill="auto"/><w:tcMar><w:top w:w="57" w:type="dxa"/><w:bottom w:w="57" w:type="dxa"/></w:tcMar><w:vAlign w:val="center"/></w:tcPr><w:p wsp:rsidR="00A36A31" wsp:rsidRPr="000C30D0" wsp:rsidRDefault="00A36A31" wsp:rsidP="00DB7996"><w:pPr><w:pStyle w:val="SurveyXactClosedHorizontalChoice"/></w:pPr><w:r wsp:rsidRPr="000C30D0"><w:t>(2) </w:t></w:r><w:r wsp:rsidRPr="000C30D0"><w:rPr><w:rStyle w:val="SurveyXactClosedCheckbox"/></w:rPr><w:sym w:font="Wingdings" w:char="F071"/></w:r></w:p></w:tc><w:tc><w:tcPr><w:tcW w:w="1173" w:type="dxa"/><w:shd w:val="clear" w:color="auto" w:fill="auto"/><w:tcMar><w:top w:w="57" w:type="dxa"/><w:bottom w:w="57" w:type="dxa"/></w:tcMar><w:vAlign w:val="center"/></w:tcPr><w:p wsp:rsidR="00A36A31" wsp:rsidRPr="000C30D0" wsp:rsidRDefault="00A36A31" wsp:rsidP="00DB7996"><w:pPr><w:pStyle w:val="SurveyXactClosedHorizontalChoice"/></w:pPr><w:r wsp:rsidRPr="000C30D0"><w:t>(3) </w:t></w:r><w:r wsp:rsidRPr="000C30D0"><w:rPr><w:rStyle w:val="SurveyXactClosedCheckbox"/></w:rPr><w:sym w:font="Wingdings" w:char="F071"/></w:r></w:p></w:tc><w:tc><w:tcPr><w:tcW w:w="1173" w:type="dxa"/><w:shd w:val="clear" w:color="auto" w:fill="auto"/><w:tcMar><w:top w:w="57" w:type="dxa"/><w:bottom w:w="57" w:type="dxa"/></w:tcMar><w:vAlign w:val="center"/></w:tcPr><w:p wsp:rsidR="00A36A31" wsp:rsidRPr="000C30D0" wsp:rsidRDefault="00A36A31" wsp:rsidP="00DB7996"><w:pPr><w:pStyle w:val="SurveyXactClosedHorizontalChoice"/></w:pPr><w:r wsp:rsidRPr="000C30D0"><w:t>(4) </w:t></w:r><w:r wsp:rsidRPr="000C30D0"><w:rPr><w:rStyle w:val="SurveyXactClosedCheckbox"/></w:rPr><w:sym w:font="Wingdings" w:char="F071"/></w:r></w:p></w:tc><w:tc><w:tcPr><w:tcW w:w="1173" w:type="dxa"/><w:shd w:val="clear" w:color="auto" w:fill="auto"/><w:tcMar><w:top w:w="57" w:type="dxa"/><w:bottom w:w="57" w:type="dxa"/></w:tcMar><w:vAlign w:val="center"/></w:tcPr><w:p wsp:rsidR="00A36A31" wsp:rsidRPr="000C30D0" wsp:rsidRDefault="00A36A31" wsp:rsidP="00DB7996"><w:pPr><w:pStyle w:val="SurveyXactClosedHorizontalChoice"/></w:pPr><w:r wsp:rsidRPr="000C30D0"><w:t>(5) </w:t></w:r><w:r wsp:rsidRPr="000C30D0"><w:rPr><w:rStyle w:val="SurveyXactClosedCheckbox"/></w:rPr><w:sym w:font="Wingdings" w:char="F071"/></w:r></w:p></w:tc></w:tr><w:tr wsp:rsidR="00A36A31" wsp:rsidRPr="000C30D0" wsp:rsidTr="00DB7996"><w:tc><w:tcPr><w:tcW w:w="2933" w:type="dxa"/><w:shd w:val="clear" w:color="auto" w:fill="auto"/><w:tcMar><w:top w:w="57" w:type="dxa"/><w:bottom w:w="57" w:type="dxa"/></w:tcMar><w:vAlign w:val="center"/></w:tcPr><w:p wsp:rsidR="00A36A31" wsp:rsidRPr="000C30D0" wsp:rsidRDefault="00A36A31" wsp:rsidP="00DB7996"><w:pPr><w:pStyle w:val="SurveyXactBatteryQuestionLine"/><w:rPr><w:lang w:val="EN-US"/></w:rPr></w:pPr><w:r wsp:rsidRPr="000C30D0"><w:rPr><w:lang w:val="EN-US"/></w:rPr><w:t>I wish I had more time for myself</w:t></w:r></w:p></w:tc><w:tc><w:tcPr><w:tcW w:w="1173" w:type="dxa"/><w:shd w:val="clear" w:color="auto" w:fill="auto"/><w:tcMar><w:top w:w="57" w:type="dxa"/><w:bottom w:w="57" w:type="dxa"/></w:tcMar><w:vAlign w:val="center"/></w:tcPr><w:p wsp:rsidR="00A36A31" wsp:rsidRPr="000C30D0" wsp:rsidRDefault="00A36A31" wsp:rsidP="00DB7996"><w:pPr><w:pStyle w:val="SurveyXactClosedHorizontalChoice"/></w:pPr><w:r wsp:rsidRPr="000C30D0"><w:t>(1) </w:t></w:r><w:r wsp:rsidRPr="000C30D0"><w:rPr><w:rStyle w:val="SurveyXactClosedCheckbox"/></w:rPr><w:sym w:font="Wingdings" w:char="F071"/></w:r></w:p></w:tc><w:tc><w:tcPr><w:tcW w:w="1173" w:type="dxa"/><w:shd w:val="clear" w:color="auto" w:fill="auto"/><w:tcMar><w:top w:w="57" w:type="dxa"/><w:bottom w:w="57" w:type="dxa"/></w:tcMar><w:vAlign w:val="center"/></w:tcPr><w:p wsp:rsidR="00A36A31" wsp:rsidRPr="000C30D0" wsp:rsidRDefault="00A36A31" wsp:rsidP="00DB7996"><w:pPr><w:pStyle w:val="SurveyXactClosedHorizontalChoice"/></w:pPr><w:r wsp:rsidRPr="000C30D0"><w:t>(2) </w:t></w:r><w:r wsp:rsidRPr="000C30D0"><w:rPr><w:rStyle w:val="SurveyXactClosedCheckbox"/></w:rPr><w:sym w:font="Wingdings" w:char="F071"/></w:r></w:p></w:tc><w:tc><w:tcPr><w:tcW w:w="1173" w:type="dxa"/><w:shd w:val="clear" w:color="auto" w:fill="auto"/><w:tcMar><w:top w:w="57" w:type="dxa"/><w:bottom w:w="57" w:type="dxa"/></w:tcMar><w:vAlign w:val="center"/></w:tcPr><w:p wsp:rsidR="00A36A31" wsp:rsidRPr="000C30D0" wsp:rsidRDefault="00A36A31" wsp:rsidP="00DB7996"><w:pPr><w:pStyle w:val="SurveyXactClosedHorizontalChoice"/></w:pPr><w:r wsp:rsidRPr="000C30D0"><w:t>(3) </w:t></w:r><w:r wsp:rsidRPr="000C30D0"><w:rPr><w:rStyle w:val="SurveyXactClosedCheckbox"/></w:rPr><w:sym w:font="Wingdings" w:char="F071"/></w:r></w:p></w:tc><w:tc><w:tcPr><w:tcW w:w="1173" w:type="dxa"/><w:shd w:val="clear" w:color="auto" w:fill="auto"/><w:tcMar><w:top w:w="57" w:type="dxa"/><w:bottom w:w="57" w:type="dxa"/></w:tcMar><w:vAlign w:val="center"/></w:tcPr><w:p wsp:rsidR="00A36A31" wsp:rsidRPr="000C30D0" wsp:rsidRDefault="00A36A31" wsp:rsidP="00DB7996"><w:pPr><w:pStyle w:val="SurveyXactClosedHorizontalChoice"/></w:pPr><w:r wsp:rsidRPr="000C30D0"><w:t>(4) </w:t></w:r><w:r wsp:rsidRPr="000C30D0"><w:rPr><w:rStyle w:val="SurveyXactClosedCheckbox"/></w:rPr><w:sym w:font="Wingdings" w:char="F071"/></w:r></w:p></w:tc><w:tc><w:tcPr><w:tcW w:w="1173" w:type="dxa"/><w:shd w:val="clear" w:color="auto" w:fill="auto"/><w:tcMar><w:top w:w="57" w:type="dxa"/><w:bottom w:w="57" w:type="dxa"/></w:tcMar><w:vAlign w:val="center"/></w:tcPr><w:p wsp:rsidR="00A36A31" wsp:rsidRPr="000C30D0" wsp:rsidRDefault="00A36A31" wsp:rsidP="00DB7996"><w:pPr><w:pStyle w:val="SurveyXactClosedHorizontalChoice"/></w:pPr><w:r wsp:rsidRPr="000C30D0"><w:t>(5) </w:t></w:r><w:r wsp:rsidRPr="000C30D0"><w:rPr><w:rStyle w:val="SurveyXactClosedCheckbox"/></w:rPr><w:sym w:font="Wingdings" w:char="F071"/></w:r></w:p></w:tc></w:tr><w:tr wsp:rsidR="00A36A31" wsp:rsidRPr="000C30D0" wsp:rsidTr="00DB7996"><w:tc><w:tcPr><w:tcW w:w="2933" w:type="dxa"/><w:shd w:val="clear" w:color="auto" w:fill="auto"/><w:tcMar><w:top w:w="57" w:type="dxa"/><w:bottom w:w="57" w:type="dxa"/></w:tcMar><w:vAlign w:val="center"/></w:tcPr><w:p wsp:rsidR="00A36A31" wsp:rsidRPr="000C30D0" wsp:rsidRDefault="00A36A31" wsp:rsidP="00DB7996"><w:pPr><w:pStyle w:val="SurveyXactBatteryQuestionLine"/><w:rPr><w:lang w:val="EN-US"/></w:rPr></w:pPr><w:r wsp:rsidRPr="000C30D0"><w:rPr><w:lang w:val="EN-US"/></w:rPr><w:t>I feel I am under time pressure from others</w:t></w:r></w:p></w:tc><w:tc><w:tcPr><w:tcW w:w="1173" w:type="dxa"/><w:shd w:val="clear" w:color="auto" w:fill="auto"/><w:tcMar><w:top w:w="57" w:type="dxa"/><w:bottom w:w="57" w:type="dxa"/></w:tcMar><w:vAlign w:val="center"/></w:tcPr><w:p wsp:rsidR="00A36A31" wsp:rsidRPr="000C30D0" wsp:rsidRDefault="00A36A31" wsp:rsidP="00DB7996"><w:pPr><w:pStyle w:val="SurveyXactClosedHorizontalChoice"/></w:pPr><w:r wsp:rsidRPr="000C30D0"><w:t>(1) </w:t></w:r><w:r wsp:rsidRPr="000C30D0"><w:rPr><w:rStyle w:val="SurveyXactClosedCheckbox"/></w:rPr><w:sym w:font="Wingdings" w:char="F071"/></w:r></w:p></w:tc><w:tc><w:tcPr><w:tcW w:w="1173" w:type="dxa"/><w:shd w:val="clear" w:color="auto" w:fill="auto"/><w:tcMar><w:top w:w="57" w:type="dxa"/><w:bottom w:w="57" w:type="dxa"/></w:tcMar><w:vAlign w:val="center"/></w:tcPr><w:p wsp:rsidR="00A36A31" wsp:rsidRPr="000C30D0" wsp:rsidRDefault="00A36A31" wsp:rsidP="00DB7996"><w:pPr><w:pStyle w:val="SurveyXactClosedHorizontalChoice"/></w:pPr><w:r wsp:rsidRPr="000C30D0"><w:t>(2) </w:t></w:r><w:r wsp:rsidRPr="000C30D0"><w:rPr><w:rStyle w:val="SurveyXactClosedCheckbox"/></w:rPr><w:sym w:font="Wingdings" w:char="F071"/></w:r></w:p></w:tc><w:tc><w:tcPr><w:tcW w:w="1173" w:type="dxa"/><w:shd w:val="clear" w:color="auto" w:fill="auto"/><w:tcMar><w:top w:w="57" w:type="dxa"/><w:bottom w:w="57" w:type="dxa"/></w:tcMar><w:vAlign w:val="center"/></w:tcPr><w:p wsp:rsidR="00A36A31" wsp:rsidRPr="000C30D0" wsp:rsidRDefault="00A36A31" wsp:rsidP="00DB7996"><w:pPr><w:pStyle w:val="SurveyXactClosedHorizontalChoice"/></w:pPr><w:r wsp:rsidRPr="000C30D0"><w:t>(3) </w:t></w:r><w:r wsp:rsidRPr="000C30D0"><w:rPr><w:rStyle w:val="SurveyXactClosedCheckbox"/></w:rPr><w:sym w:font="Wingdings" w:char="F071"/></w:r></w:p></w:tc><w:tc><w:tcPr><w:tcW w:w="1173" w:type="dxa"/><w:shd w:val="clear" w:color="auto" w:fill="auto"/><w:tcMar><w:top w:w="57" w:type="dxa"/><w:bottom w:w="57" w:type="dxa"/></w:tcMar><w:vAlign w:val="center"/></w:tcPr><w:p wsp:rsidR="00A36A31" wsp:rsidRPr="000C30D0" wsp:rsidRDefault="00A36A31" wsp:rsidP="00DB7996"><w:pPr><w:pStyle w:val="SurveyXactClosedHorizontalChoice"/></w:pPr><w:r wsp:rsidRPr="000C30D0"><w:t>(4) </w:t></w:r><w:r wsp:rsidRPr="000C30D0"><w:rPr><w:rStyle w:val="SurveyXactClosedCheckbox"/></w:rPr><w:sym w:font="Wingdings" w:char="F071"/></w:r></w:p></w:tc><w:tc><w:tcPr><w:tcW w:w="1173" w:type="dxa"/><w:shd w:val="clear" w:color="auto" w:fill="auto"/><w:tcMar><w:top w:w="57" w:type="dxa"/><w:bottom w:w="57" w:type="dxa"/></w:tcMar><w:vAlign w:val="center"/></w:tcPr><w:p wsp:rsidR="00A36A31" wsp:rsidRPr="000C30D0" wsp:rsidRDefault="00A36A31" wsp:rsidP="00DB7996"><w:pPr><w:pStyle w:val="SurveyXactClosedHorizontalChoice"/></w:pPr><w:r wsp:rsidRPr="000C30D0"><w:t>(5) </w:t></w:r><w:r wsp:rsidRPr="000C30D0"><w:rPr><w:rStyle w:val="SurveyXactClosedCheckbox"/></w:rPr><w:sym w:font="Wingdings" w:char="F071"/></w:r></w:p></w:tc></w:tr><w:tr wsp:rsidR="00A36A31" wsp:rsidRPr="000C30D0" wsp:rsidTr="00DB7996"><w:tc><w:tcPr><w:tcW w:w="2933" w:type="dxa"/><w:shd w:val="clear" w:color="auto" w:fill="auto"/><w:tcMar><w:top w:w="57" w:type="dxa"/><w:bottom w:w="57" w:type="dxa"/></w:tcMar><w:vAlign w:val="center"/></w:tcPr><w:p wsp:rsidR="00A36A31" wsp:rsidRPr="000C30D0" wsp:rsidRDefault="00A36A31" wsp:rsidP="00DB7996"><w:pPr><w:pStyle w:val="SurveyXactBatteryQuestionLine"/><w:rPr><w:lang w:val="EN-US"/></w:rPr></w:pPr><w:r wsp:rsidRPr="000C30D0"><w:rPr><w:lang w:val="EN-US"/></w:rPr><w:t>I cannot deal with important things properly due to lack of time</w:t></w:r></w:p></w:tc><w:tc><w:tcPr><w:tcW w:w="1173" w:type="dxa"/><w:shd w:val="clear" w:color="auto" w:fill="auto"/><w:tcMar><w:top w:w="57" w:type="dxa"/><w:bottom w:w="57" w:type="dxa"/></w:tcMar><w:vAlign w:val="center"/></w:tcPr><w:p wsp:rsidR="00A36A31" wsp:rsidRPr="000C30D0" wsp:rsidRDefault="00A36A31" wsp:rsidP="00DB7996"><w:pPr><w:pStyle w:val="SurveyXactClosedHorizontalChoice"/></w:pPr><w:r wsp:rsidRPr="000C30D0"><w:t>(1) </w:t></w:r><w:r wsp:rsidRPr="000C30D0"><w:rPr><w:rStyle w:val="SurveyXactClosedCheckbox"/></w:rPr><w:sym w:font="Wingdings" w:char="F071"/></w:r></w:p></w:tc><w:tc><w:tcPr><w:tcW w:w="1173" w:type="dxa"/><w:shd w:val="clear" w:color="auto" w:fill="auto"/><w:tcMar><w:top w:w="57" w:type="dxa"/><w:bottom w:w="57" w:type="dxa"/></w:tcMar><w:vAlign w:val="center"/></w:tcPr><w:p wsp:rsidR="00A36A31" wsp:rsidRPr="000C30D0" wsp:rsidRDefault="00A36A31" wsp:rsidP="00DB7996"><w:pPr><w:pStyle w:val="SurveyXactClosedHorizontalChoice"/></w:pPr><w:r wsp:rsidRPr="000C30D0"><w:t>(2) </w:t></w:r><w:r wsp:rsidRPr="000C30D0"><w:rPr><w:rStyle w:val="SurveyXactClosedCheckbox"/></w:rPr><w:sym w:font="Wingdings" w:char="F071"/></w:r></w:p></w:tc><w:tc><w:tcPr><w:tcW w:w="1173" w:type="dxa"/><w:shd w:val="clear" w:color="auto" w:fill="auto"/><w:tcMar><w:top w:w="57" w:type="dxa"/><w:bottom w:w="57" w:type="dxa"/></w:tcMar><w:vAlign w:val="center"/></w:tcPr><w:p wsp:rsidR="00A36A31" wsp:rsidRPr="000C30D0" wsp:rsidRDefault="00A36A31" wsp:rsidP="00DB7996"><w:pPr><w:pStyle w:val="SurveyXactClosedHorizontalChoice"/></w:pPr><w:r wsp:rsidRPr="000C30D0"><w:t>(3) </w:t></w:r><w:r wsp:rsidRPr="000C30D0"><w:rPr><w:rStyle w:val="SurveyXactClosedCheckbox"/></w:rPr><w:sym w:font="Wingdings" w:char="F071"/></w:r></w:p></w:tc><w:tc><w:tcPr><w:tcW w:w="1173" w:type="dxa"/><w:shd w:val="clear" w:color="auto" w:fill="auto"/><w:tcMar><w:top w:w="57" w:type="dxa"/><w:bottom w:w="57" w:type="dxa"/></w:tcMar><w:vAlign w:val="center"/></w:tcPr><w:p wsp:rsidR="00A36A31" wsp:rsidRPr="000C30D0" wsp:rsidRDefault="00A36A31" wsp:rsidP="00DB7996"><w:pPr><w:pStyle w:val="SurveyXactClosedHorizontalChoice"/></w:pPr><w:r wsp:rsidRPr="000C30D0"><w:t>(4) </w:t></w:r><w:r wsp:rsidRPr="000C30D0"><w:rPr><w:rStyle w:val="SurveyXactClosedCheckbox"/></w:rPr><w:sym w:font="Wingdings" w:char="F071"/></w:r></w:p></w:tc><w:tc><w:tcPr><w:tcW w:w="1173" w:type="dxa"/><w:shd w:val="clear" w:color="auto" w:fill="auto"/><w:tcMar><w:top w:w="57" w:type="dxa"/><w:bottom w:w="57" w:type="dxa"/></w:tcMar><w:vAlign w:val="center"/></w:tcPr><w:p wsp:rsidR="00A36A31" wsp:rsidRPr="000C30D0" wsp:rsidRDefault="00A36A31" wsp:rsidP="00DB7996"><w:pPr><w:pStyle w:val="SurveyXactClosedHorizontalChoice"/></w:pPr><w:r wsp:rsidRPr="000C30D0"><w:t>(5) </w:t></w:r><w:r wsp:rsidRPr="000C30D0"><w:rPr><w:rStyle w:val="SurveyXactClosedCheckbox"/></w:rPr><w:sym w:font="Wingdings" w:char="F071"/></w:r></w:p></w:tc></w:tr><w:tr wsp:rsidR="00A36A31" wsp:rsidRPr="000C30D0" wsp:rsidTr="00DB7996"><w:tc><w:tcPr><w:tcW w:w="2933" w:type="dxa"/><w:shd w:val="clear" w:color="auto" w:fill="auto"/><w:tcMar><w:top w:w="57" w:type="dxa"/><w:bottom w:w="57" w:type="dxa"/></w:tcMar><w:vAlign w:val="center"/></w:tcPr><w:p wsp:rsidR="00A36A31" wsp:rsidRPr="000C30D0" wsp:rsidRDefault="00A36A31" wsp:rsidP="00DB7996"><w:pPr><w:pStyle w:val="SurveyXactBatteryQuestionLine"/><w:rPr><w:lang w:val="EN-US"/></w:rPr></w:pPr><w:r wsp:rsidRPr="000C30D0"><w:rPr><w:lang w:val="EN-US"/></w:rPr><w:t>I cannot get proper sleep</w:t></w:r></w:p></w:tc><w:tc><w:tcPr><w:tcW w:w="1173" w:type="dxa"/><w:shd w:val="clear" w:color="auto" w:fill="auto"/><w:tcMar><w:top w:w="57" w:type="dxa"/><w:bottom w:w="57" w:type="dxa"/></w:tcMar><w:vAlign w:val="center"/></w:tcPr><w:p wsp:rsidR="00A36A31" wsp:rsidRPr="000C30D0" wsp:rsidRDefault="00A36A31" wsp:rsidP="00DB7996"><w:pPr><w:pStyle w:val="SurveyXactClosedHorizontalChoice"/></w:pPr><w:r wsp:rsidRPr="000C30D0"><w:t>(1) </w:t></w:r><w:r wsp:rsidRPr="000C30D0"><w:rPr><w:rStyle w:val="SurveyXactClosedCheckbox"/></w:rPr><w:sym w:font="Wingdings" w:char="F071"/></w:r></w:p></w:tc><w:tc><w:tcPr><w:tcW w:w="1173" w:type="dxa"/><w:shd w:val="clear" w:color="auto" w:fill="auto"/><w:tcMar><w:top w:w="57" w:type="dxa"/><w:bottom w:w="57" w:type="dxa"/></w:tcMar><w:vAlign w:val="center"/></w:tcPr><w:p wsp:rsidR="00A36A31" wsp:rsidRPr="000C30D0" wsp:rsidRDefault="00A36A31" wsp:rsidP="00DB7996"><w:pPr><w:pStyle w:val="SurveyXactClosedHorizontalChoice"/></w:pPr><w:r wsp:rsidRPr="000C30D0"><w:t>(2) </w:t></w:r><w:r wsp:rsidRPr="000C30D0"><w:rPr><w:rStyle w:val="SurveyXactClosedCheckbox"/></w:rPr><w:sym w:font="Wingdings" w:char="F071"/></w:r></w:p></w:tc><w:tc><w:tcPr><w:tcW w:w="1173" w:type="dxa"/><w:shd w:val="clear" w:color="auto" w:fill="auto"/><w:tcMar><w:top w:w="57" w:type="dxa"/><w:bottom w:w="57" w:type="dxa"/></w:tcMar><w:vAlign w:val="center"/></w:tcPr><w:p wsp:rsidR="00A36A31" wsp:rsidRPr="000C30D0" wsp:rsidRDefault="00A36A31" wsp:rsidP="00DB7996"><w:pPr><w:pStyle w:val="SurveyXactClosedHorizontalChoice"/></w:pPr><w:r wsp:rsidRPr="000C30D0"><w:t>(3) </w:t></w:r><w:r wsp:rsidRPr="000C30D0"><w:rPr><w:rStyle w:val="SurveyXactClosedCheckbox"/></w:rPr><w:sym w:font="Wingdings" w:char="F071"/></w:r></w:p></w:tc><w:tc><w:tcPr><w:tcW w:w="1173" w:type="dxa"/><w:shd w:val="clear" w:color="auto" w:fill="auto"/><w:tcMar><w:top w:w="57" w:type="dxa"/><w:bottom w:w="57" w:type="dxa"/></w:tcMar><w:vAlign w:val="center"/></w:tcPr><w:p wsp:rsidR="00A36A31" wsp:rsidRPr="000C30D0" wsp:rsidRDefault="00A36A31" wsp:rsidP="00DB7996"><w:pPr><w:pStyle w:val="SurveyXactClosedHorizontalChoice"/></w:pPr><w:r wsp:rsidRPr="000C30D0"><w:t>(4) </w:t></w:r><w:r wsp:rsidRPr="000C30D0"><w:rPr><w:rStyle w:val="SurveyXactClosedCheckbox"/></w:rPr><w:sym w:font="Wingdings" w:char="F071"/></w:r></w:p></w:tc><w:tc><w:tcPr><w:tcW w:w="1173" w:type="dxa"/><w:shd w:val="clear" w:color="auto" w:fill="auto"/><w:tcMar><w:top w:w="57" w:type="dxa"/><w:bottom w:w="57" w:type="dxa"/></w:tcMar><w:vAlign w:val="center"/></w:tcPr><w:p wsp:rsidR="00A36A31" wsp:rsidRPr="000C30D0" wsp:rsidRDefault="00A36A31" wsp:rsidP="00DB7996"><w:pPr><w:pStyle w:val="SurveyXactClosedHorizontalChoice"/></w:pPr><w:r wsp:rsidRPr="000C30D0"><w:t>(5) </w:t></w:r><w:r wsp:rsidRPr="000C30D0"><w:rPr><w:rStyle w:val="SurveyXactClosedCheckbox"/></w:rPr><w:sym w:font="Wingdings" w:char="F071"/></w:r></w:p></w:tc></w:tr><w:tr wsp:rsidR="00A36A31" wsp:rsidRPr="000C30D0" wsp:rsidTr="00DB7996"><w:tc><w:tcPr><w:tcW w:w="2933" w:type="dxa"/><w:shd w:val="clear" w:color="auto" w:fill="auto"/><w:tcMar><w:top w:w="57" w:type="dxa"/><w:bottom w:w="57" w:type="dxa"/></w:tcMar><w:vAlign w:val="center"/></w:tcPr><w:p wsp:rsidR="00A36A31" wsp:rsidRPr="000C30D0" wsp:rsidRDefault="00A36A31" wsp:rsidP="00DB7996"><w:pPr><w:pStyle w:val="SurveyXactBatteryQuestionLine"/><w:rPr><w:lang w:val="EN-US"/></w:rPr></w:pPr><w:r wsp:rsidRPr="000C30D0"><w:rPr><w:lang w:val="EN-US"/></w:rPr><w:t>I cannot recover properly from illness due to lack of time </w:t></w:r></w:p></w:tc><w:tc><w:tcPr><w:tcW w:w="1173" w:type="dxa"/><w:shd w:val="clear" w:color="auto" w:fill="auto"/><w:tcMar><w:top w:w="57" w:type="dxa"/><w:bottom w:w="57" w:type="dxa"/></w:tcMar><w:vAlign w:val="center"/></w:tcPr><w:p wsp:rsidR="00A36A31" wsp:rsidRPr="000C30D0" wsp:rsidRDefault="00A36A31" wsp:rsidP="00DB7996"><w:pPr><w:pStyle w:val="SurveyXactClosedHorizontalChoice"/></w:pPr><w:r wsp:rsidRPr="000C30D0"><w:t>(1) </w:t></w:r><w:r wsp:rsidRPr="000C30D0"><w:rPr><w:rStyle w:val="SurveyXactClosedCheckbox"/></w:rPr><w:sym w:font="Wingdings" w:char="F071"/></w:r></w:p></w:tc><w:tc><w:tcPr><w:tcW w:w="1173" w:type="dxa"/><w:shd w:val="clear" w:color="auto" w:fill="auto"/><w:tcMar><w:top w:w="57" w:type="dxa"/><w:bottom w:w="57" w:type="dxa"/></w:tcMar><w:vAlign w:val="center"/></w:tcPr><w:p wsp:rsidR="00A36A31" wsp:rsidRPr="000C30D0" wsp:rsidRDefault="00A36A31" wsp:rsidP="00DB7996"><w:pPr><w:pStyle w:val="SurveyXactClosedHorizontalChoice"/></w:pPr><w:r wsp:rsidRPr="000C30D0"><w:t>(2) </w:t></w:r><w:r wsp:rsidRPr="000C30D0"><w:rPr><w:rStyle w:val="SurveyXactClosedCheckbox"/></w:rPr><w:sym w:font="Wingdings" w:char="F071"/></w:r></w:p></w:tc><w:tc><w:tcPr><w:tcW w:w="1173" w:type="dxa"/><w:shd w:val="clear" w:color="auto" w:fill="auto"/><w:tcMar><w:top w:w="57" w:type="dxa"/><w:bottom w:w="57" w:type="dxa"/></w:tcMar><w:vAlign w:val="center"/></w:tcPr><w:p wsp:rsidR="00A36A31" wsp:rsidRPr="000C30D0" wsp:rsidRDefault="00A36A31" wsp:rsidP="00DB7996"><w:pPr><w:pStyle w:val="SurveyXactClosedHorizontalChoice"/></w:pPr><w:r wsp:rsidRPr="000C30D0"><w:t>(3) </w:t></w:r><w:r wsp:rsidRPr="000C30D0"><w:rPr><w:rStyle w:val="SurveyXactClosedCheckbox"/></w:rPr><w:sym w:font="Wingdings" w:char="F071"/></w:r></w:p></w:tc><w:tc><w:tcPr><w:tcW w:w="1173" w:type="dxa"/><w:shd w:val="clear" w:color="auto" w:fill="auto"/><w:tcMar><w:top w:w="57" w:type="dxa"/><w:bottom w:w="57" w:type="dxa"/></w:tcMar><w:vAlign w:val="center"/></w:tcPr><w:p wsp:rsidR="00A36A31" wsp:rsidRPr="000C30D0" wsp:rsidRDefault="00A36A31" wsp:rsidP="00DB7996"><w:pPr><w:pStyle w:val="SurveyXactClosedHorizontalChoice"/></w:pPr><w:r wsp:rsidRPr="000C30D0"><w:t>(4) </w:t></w:r><w:r wsp:rsidRPr="000C30D0"><w:rPr><w:rStyle w:val="SurveyXactClosedCheckbox"/></w:rPr><w:sym w:font="Wingdings" w:char="F071"/></w:r></w:p></w:tc><w:tc><w:tcPr><w:tcW w:w="1173" w:type="dxa"/><w:shd w:val="clear" w:color="auto" w:fill="auto"/><w:tcMar><w:top w:w="57" w:type="dxa"/><w:bottom w:w="57" w:type="dxa"/></w:tcMar><w:vAlign w:val="center"/></w:tcPr><w:p wsp:rsidR="00A36A31" wsp:rsidRPr="000C30D0" wsp:rsidRDefault="00A36A31" wsp:rsidP="00DB7996"><w:pPr><w:pStyle w:val="SurveyXactClosedHorizontalChoice"/></w:pPr><w:r wsp:rsidRPr="000C30D0"><w:t>(5) </w:t></w:r><w:r wsp:rsidRPr="000C30D0"><w:rPr><w:rStyle w:val="SurveyXactClosedCheckbox"/></w:rPr><w:sym w:font="Wingdings" w:char="F071"/></w:r></w:p></w:tc></w:tr><w:tr wsp:rsidR="00A36A31" wsp:rsidTr="00DB7996"><w:tc><w:tcPr><w:tcW w:w="2933" w:type="dxa"/><w:shd w:val="clear" w:color="auto" w:fill="auto"/><w:tcMar><w:top w:w="57" w:type="dxa"/><w:bottom w:w="57" w:type="dxa"/></w:tcMar><w:vAlign w:val="center"/></w:tcPr><w:p wsp:rsidR="00A36A31" wsp:rsidRPr="000C30D0" wsp:rsidRDefault="00A36A31" wsp:rsidP="00DB7996"><w:pPr><w:pStyle w:val="SurveyXactBatteryQuestionLine"/><w:rPr><w:lang w:val="EN-US"/></w:rPr></w:pPr><w:r wsp:rsidRPr="000C30D0"><w:rPr><w:lang w:val="EN-US"/></w:rPr><w:t>I am under so much time pressure that my health suffers</w:t></w:r></w:p></w:tc><w:tc><w:tcPr><w:tcW w:w="1173" w:type="dxa"/><w:shd w:val="clear" w:color="auto" w:fill="auto"/><w:tcMar><w:top w:w="57" w:type="dxa"/><w:bottom w:w="57" w:type="dxa"/></w:tcMar><w:vAlign w:val="center"/></w:tcPr><w:p wsp:rsidR="00A36A31" wsp:rsidRPr="000C30D0" wsp:rsidRDefault="00A36A31" wsp:rsidP="00DB7996"><w:pPr><w:pStyle w:val="SurveyXactClosedHorizontalChoice"/></w:pPr><w:r wsp:rsidRPr="000C30D0"><w:t>(1) </w:t></w:r><w:r wsp:rsidRPr="000C30D0"><w:rPr><w:rStyle w:val="SurveyXactClosedCheckbox"/></w:rPr><w:sym w:font="Wingdings" w:char="F071"/></w:r></w:p></w:tc><w:tc><w:tcPr><w:tcW w:w="1173" w:type="dxa"/><w:shd w:val="clear" w:color="auto" w:fill="auto"/><w:tcMar><w:top w:w="57" w:type="dxa"/><w:bottom w:w="57" w:type="dxa"/></w:tcMar><w:vAlign w:val="center"/></w:tcPr><w:p wsp:rsidR="00A36A31" wsp:rsidRPr="000C30D0" wsp:rsidRDefault="00A36A31" wsp:rsidP="00DB7996"><w:pPr><w:pStyle w:val="SurveyXactClosedHorizontalChoice"/></w:pPr><w:r wsp:rsidRPr="000C30D0"><w:t>(2) </w:t></w:r><w:r wsp:rsidRPr="000C30D0"><w:rPr><w:rStyle w:val="SurveyXactClosedCheckbox"/></w:rPr><w:sym w:font="Wingdings" w:char="F071"/></w:r></w:p></w:tc><w:tc><w:tcPr><w:tcW w:w="1173" w:type="dxa"/><w:shd w:val="clear" w:color="auto" w:fill="auto"/><w:tcMar><w:top w:w="57" w:type="dxa"/><w:bottom w:w="57" w:type="dxa"/></w:tcMar><w:vAlign w:val="center"/></w:tcPr><w:p wsp:rsidR="00A36A31" wsp:rsidRPr="000C30D0" wsp:rsidRDefault="00A36A31" wsp:rsidP="00DB7996"><w:pPr><w:pStyle w:val="SurveyXactClosedHorizontalChoice"/></w:pPr><w:r wsp:rsidRPr="000C30D0"><w:t>(3) </w:t></w:r><w:r wsp:rsidRPr="000C30D0"><w:rPr><w:rStyle w:val="SurveyXactClosedCheckbox"/></w:rPr><w:sym w:font="Wingdings" w:char="F071"/></w:r></w:p></w:tc><w:tc><w:tcPr><w:tcW w:w="1173" w:type="dxa"/><w:shd w:val="clear" w:color="auto" w:fill="auto"/><w:tcMar><w:top w:w="57" w:type="dxa"/><w:bottom w:w="57" w:type="dxa"/></w:tcMar><w:vAlign w:val="center"/></w:tcPr><w:p wsp:rsidR="00A36A31" wsp:rsidRPr="000C30D0" wsp:rsidRDefault="00A36A31" wsp:rsidP="00DB7996"><w:pPr><w:pStyle w:val="SurveyXactClosedHorizontalChoice"/></w:pPr><w:r wsp:rsidRPr="000C30D0"><w:t>(4) </w:t></w:r><w:r wsp:rsidRPr="000C30D0"><w:rPr><w:rStyle w:val="SurveyXactClosedCheckbox"/></w:rPr><w:sym w:font="Wingdings" w:char="F071"/></w:r></w:p></w:tc><w:tc><w:tcPr><w:tcW w:w="1173" w:type="dxa"/><w:shd w:val="clear" w:color="auto" w:fill="auto"/><w:tcMar><w:top w:w="57" w:type="dxa"/><w:bottom w:w="57" w:type="dxa"/></w:tcMar><w:vAlign w:val="center"/></w:tcPr><w:p wsp:rsidR="00A36A31" wsp:rsidRDefault="00A36A31" wsp:rsidP="00DB7996"><w:pPr><w:pStyle w:val="SurveyXactClosedHorizontalChoice"/></w:pPr><w:r wsp:rsidRPr="000C30D0"><w:t>(5) </w:t></w:r><w:r wsp:rsidRPr="000C30D0"><w:rPr><w:rStyle w:val="SurveyXactClosedCheckbox"/></w:rPr><w:sym w:font="Wingdings" w:char="F071"/></w:r></w:p></w:tc></w:tr></w:tbl><w:p wsp:rsidR="00A36A31" wsp:rsidRDefault="00A36A31" wsp:rsidP="00A36A31"><w:r><w:br/></w:r></w:p><w:p wsp:rsidR="00A36A31" wsp:rsidRDefault="00A36A31" wsp:rsidP="00A36A31"><w:r><w:br/></w:r></w:p><w:p wsp:rsidR="00A36A31" wsp:rsidRDefault="00A36A31" wsp:rsidP="00A36A31"><w:r><w:br/></w:r></w:p><w:tbl><w:tblPr><w:tblW w:w="0" w:type="auto"/><w:tblInd w:w="10" w:type="dxa"/><w:tblLayout w:type="Fixed"/><w:tblCellMar><w:left w:w="10" w:type="dxa"/><w:right w:w="10" w:type="dxa"/></w:tblCellMar><w:tblLook w:val="01E0"/></w:tblPr><w:tblGrid><w:gridCol w:w="8800"/></w:tblGrid><w:tr wsp:rsidR="00B0025A" wsp:rsidRPr="0022117C" wsp:rsidTr="00DB7996"><w:tc><w:tcPr><w:tcW w:w="8800" w:type="dxa"/></w:tcPr><w:p wsp:rsidR="00B0025A" wsp:rsidRPr="00A36A31" wsp:rsidRDefault="00A36A31" wsp:rsidP="00DB7996"><w:pPr><w:rPr><w:sz-cs w:val="22"/><w:lang w:val="EN-US"/></w:rPr></w:pPr><w:r><w:rPr><w:lang w:val="EN-US"/></w:rPr><w:br w:type="page"/></w:r><w:r wsp:rsidRPr="00A36A31"><w:rPr><w:b/><w:sz-cs w:val="22"/><w:lang w:val="EN-US"/></w:rPr><w:t>Sociodemographic factors and weight status</w:t></w:r><w:r wsp:rsidR="00B0025A" wsp:rsidRPr="00A36A31"><w:rPr><w:sz-cs w:val="22"/><w:lang w:val="EN-US"/></w:rPr><w:br/></w:r></w:p></w:tc></w:tr></w:tbl></wx:sub-section><wx:sub-section><w:p wsp:rsidR="00B0025A" wsp:rsidRPr="0022117C" wsp:rsidRDefault="00A36A31" wsp:rsidP="00B0025A"><w:pPr><w:pStyle w:val="SurveyXactQuestionTitle"/><w:rPr><w:b w:val="off"/><w:color w:val="000000"/><w:u w:val="single"/><w:lang w:val="EN-US"/></w:rPr></w:pPr><w:r wsp:rsidRPr="0022117C"><w:rPr><w:b w:val="off"/><w:color w:val="000000"/><w:u w:val="single"/><w:lang w:val="EN-US"/></w:rPr><w:t>G</w:t></w:r><w:r wsp:rsidR="00B0025A" wsp:rsidRPr="0022117C"><w:rPr><w:b w:val="off"/><w:color w:val="000000"/><w:u w:val="single"/><w:lang w:val="EN-US"/></w:rPr><w:t>ender </w:t></w:r></w:p><w:p wsp:rsidR="005B3F95" wsp:rsidRPr="0022117C" wsp:rsidRDefault="005B3F95" wsp:rsidP="005B3F95"><w:pPr><w:rPr><w:lang w:val="EN-US"/></w:rPr></w:pPr></w:p><w:p wsp:rsidR="00B0025A" wsp:rsidRPr="0022117C" wsp:rsidRDefault="00B0025A" wsp:rsidP="00B0025A"><w:pPr><w:pStyle w:val="SurveyXactClosedVerticalChoices"/><w:rPr><w:lang w:val="EN-US"/></w:rPr></w:pPr><w:r wsp:rsidRPr="0022117C"><w:rPr><w:rStyle w:val="SurveyXactClosedVerticalChoiceValue"/><w:lang w:val="EN-US"/></w:rPr><w:t>(1)</w:t></w:r><w:r wsp:rsidRPr="0022117C"><w:rPr><w:lang w:val="EN-US"/></w:rPr><w:tab/></w:r><w:r wsp:rsidRPr="000C30D0"><w:rPr><w:rStyle w:val="SurveyXactClosedCheckbox"/></w:rPr><w:sym w:font="Wingdings" w:char="F071"/></w:r><w:r wsp:rsidRPr="0022117C"><w:rPr><w:lang w:val="EN-US"/></w:rPr><w:tab/><w:t>man</w:t></w:r></w:p><w:p wsp:rsidR="00B0025A" wsp:rsidRPr="0022117C" wsp:rsidRDefault="00B0025A" wsp:rsidP="00B0025A"><w:pPr><w:pStyle w:val="SurveyXactClosedVerticalChoices"/><w:rPr><w:lang w:val="EN-US"/></w:rPr></w:pPr><w:r wsp:rsidRPr="0022117C"><w:rPr><w:rStyle w:val="SurveyXactClosedVerticalChoiceValue"/><w:lang w:val="EN-US"/></w:rPr><w:t>(2)</w:t></w:r><w:r wsp:rsidRPr="0022117C"><w:rPr><w:lang w:val="EN-US"/></w:rPr><w:tab/></w:r><w:r wsp:rsidRPr="000C30D0"><w:rPr><w:rStyle w:val="SurveyXactClosedCheckbox"/></w:rPr><w:sym w:font="Wingdings" w:char="F071"/></w:r><w:r wsp:rsidRPr="0022117C"><w:rPr><w:lang w:val="EN-US"/></w:rPr><w:tab/><w:t>woman</w:t></w:r></w:p><w:p wsp:rsidR="00B0025A" wsp:rsidRPr="0022117C" wsp:rsidRDefault="00B0025A" wsp:rsidP="00B0025A"><w:pPr><w:rPr><w:lang w:val="EN-US"/></w:rPr></w:pPr><w:r wsp:rsidRPr="0022117C"><w:rPr><w:lang w:val="EN-US"/></w:rPr><w:br/></w:r></w:p><w:p wsp:rsidR="000C30D0" wsp:rsidRPr="0022117C" wsp:rsidRDefault="005B3F95" wsp:rsidP="000C30D0"><w:pPr><w:rPr><w:u w:val="single"/><w:lang w:val="EN-US"/></w:rPr></w:pPr><w:r wsp:rsidRPr="0022117C"><w:rPr><w:u w:val="single"/><w:lang w:val="EN-US"/></w:rPr><w:t>Anthropometry</w:t></w:r></w:p><w:p wsp:rsidR="005B3F95" wsp:rsidRPr="0022117C" wsp:rsidRDefault="005B3F95" wsp:rsidP="000C30D0"><w:pPr><w:rPr><w:u w:val="single"/><w:lang w:val="EN-US"/></w:rPr></w:pPr></w:p><w:p wsp:rsidR="00B0025A" wsp:rsidRPr="0022117C" wsp:rsidRDefault="005B3F95" wsp:rsidP="005B3F95"><w:pPr><w:pStyle w:val="SurveyXactOpenUnderline"/><w:rPr><w:lang w:val="EN-US"/></w:rPr></w:pPr><w:r wsp:rsidRPr="0022117C"><w:rPr><w:lang w:val="EN-US"/></w:rPr><w:t>Height:  ___   </w:t></w:r><w:r wsp:rsidR="00B0025A" wsp:rsidRPr="0022117C"><w:rPr><w:lang w:val="EN-US"/></w:rPr><w:t>cm</w:t></w:r></w:p><w:p wsp:rsidR="00B0025A" wsp:rsidRPr="005B3F95" wsp:rsidRDefault="00B0025A" wsp:rsidP="005B3F95"><w:pPr><w:pStyle w:val="SurveyXactOpenUnderline"/></w:pPr><w:r wsp:rsidRPr="0022117C"><w:rPr><w:lang w:val="EN-US"/></w:rPr><w:br/></w:r><w:proofErr w:type="spellStart"/><w:r wsp:rsidR="005B3F95" wsp:rsidRPr="005B3F95"><w:t>Weight</w:t></w:r><w:proofErr w:type="spellEnd"/><w:r wsp:rsidR="005B3F95" wsp:rsidRPr="005B3F95"><w:t>: ___  </w:t></w:r><w:r wsp:rsidRPr="005B3F95"><w:t>kg</w:t></w:r></w:p><w:p wsp:rsidR="00B0025A" wsp:rsidRDefault="00B0025A" wsp:rsidP="00B0025A"><w:r><w:br/></w:r></w:p></wx:sub-section><wx:sub-section><w:p wsp:rsidR="00B0025A" wsp:rsidRPr="005B3F95" wsp:rsidRDefault="00B0025A" wsp:rsidP="00B0025A"><w:pPr><w:pStyle w:val="SurveyXactQuestionTitle"/><w:rPr><w:b w:val="off"/><w:u w:val="single"/></w:rPr></w:pPr><w:proofErr w:type="spellStart"/><w:r wsp:rsidRPr="005B3F95"><w:rPr><w:b w:val="off"/><w:u w:val="single"/></w:rPr><w:t>Ethni</w:t></w:r><w:r wsp:rsidR="005D36A7" wsp:rsidRPr="005B3F95"><w:rPr><w:b w:val="off"/><w:u w:val="single"/></w:rPr><w:t>c</w:t></w:r><w:r wsp:rsidRPr="005B3F95"><w:rPr><w:b w:val="off"/><w:u w:val="single"/></w:rPr><w:t>ity</w:t></w:r><w:proofErr w:type="spellEnd"/></w:p><w:tbl><w:tblPr><w:tblW w:w="0" w:type="auto"/><w:tblLayout w:type="Fixed"/><w:tblCellMar><w:left w:w="0" w:type="dxa"/><w:right w:w="0" w:type="dxa"/></w:tblCellMar><w:tblLook w:val="01E0"/></w:tblPr><w:tblGrid><w:gridCol w:w="2933"/><w:gridCol w:w="1955"/><w:gridCol w:w="1955"/><w:gridCol w:w="1955"/></w:tblGrid><w:tr wsp:rsidR="00B0025A" wsp:rsidRPr="005B3F95" wsp:rsidTr="00DB7996"><w:trPr><w:tblHeader/></w:trPr><w:tc><w:tcPr><w:tcW w:w="2933" w:type="dxa"/><w:shd w:val="clear" w:color="auto" w:fill="auto"/><w:tcMar><w:top w:w="57" w:type="dxa"/><w:bottom w:w="57" w:type="dxa"/></w:tcMar><w:vAlign w:val="center"/></w:tcPr><w:p wsp:rsidR="00B0025A" wsp:rsidRPr="005B3F95" wsp:rsidRDefault="00B0025A" wsp:rsidP="00DB7996"/></w:tc><w:tc><w:tcPr><w:tcW w:w="1955" w:type="dxa"/><w:shd w:val="clear" w:color="auto" w:fill="auto"/><w:tcMar><w:top w:w="57" w:type="dxa"/><w:bottom w:w="57" w:type="dxa"/></w:tcMar><w:vAlign w:val="center"/></w:tcPr><w:p wsp:rsidR="00B0025A" wsp:rsidRPr="005B3F95" wsp:rsidRDefault="00B0025A" wsp:rsidP="00DB7996"><w:pPr><w:pStyle w:val="SurveyXactHorizontalChoiceHeading"/></w:pPr><w:proofErr w:type="spellStart"/><w:r wsp:rsidRPr="005B3F95"><w:t>Yes</w:t></w:r><w:proofErr w:type="spellEnd"/></w:p></w:tc><w:tc><w:tcPr><w:tcW w:w="1955" w:type="dxa"/><w:shd w:val="clear" w:color="auto" w:fill="auto"/><w:tcMar><w:top w:w="57" w:type="dxa"/><w:bottom w:w="57" w:type="dxa"/></w:tcMar><w:vAlign w:val="center"/></w:tcPr><w:p wsp:rsidR="00B0025A" wsp:rsidRPr="005B3F95" wsp:rsidRDefault="00B0025A" wsp:rsidP="00DB7996"><w:pPr><w:pStyle w:val="SurveyXactHorizontalChoiceHeading"/></w:pPr><w:r wsp:rsidRPr="005B3F95"><w:t>No</w:t></w:r></w:p></w:tc><w:tc><w:tcPr><w:tcW w:w="1955" w:type="dxa"/><w:shd w:val="clear" w:color="auto" w:fill="auto"/><w:tcMar><w:top w:w="57" w:type="dxa"/><w:bottom w:w="57" w:type="dxa"/></w:tcMar><w:vAlign w:val="center"/></w:tcPr><w:p wsp:rsidR="00B0025A" wsp:rsidRPr="005B3F95" wsp:rsidRDefault="0022117C" wsp:rsidP="00DB7996"><w:pPr><w:pStyle w:val="SurveyXactHorizontalChoiceHeading"/></w:pPr><w:r><w:t>Not sure</w:t></w:r></w:p></w:tc></w:tr><w:tr wsp:rsidR="00B0025A" wsp:rsidRPr="005B3F95" wsp:rsidTr="00DB7996"><w:tc><w:tcPr><w:tcW w:w="2933" w:type="dxa"/><w:shd w:val="clear" w:color="auto" w:fill="auto"/><w:tcMar><w:top w:w="57" w:type="dxa"/><w:bottom w:w="57" w:type="dxa"/></w:tcMar><w:vAlign w:val="center"/></w:tcPr><w:p wsp:rsidR="00B0025A" wsp:rsidRPr="005B3F95" wsp:rsidRDefault="000C30D0" wsp:rsidP="00DB7996"><w:pPr><w:pStyle w:val="SurveyXactBatteryQuestionLine"/><w:rPr><w:lang w:val="EN-US"/></w:rPr></w:pPr><w:r wsp:rsidRPr="005B3F95"><w:rPr><w:lang w:val="EN-US"/></w:rPr><w:t>Were you born in Norway</w:t></w:r><w:r wsp:rsidR="00B0025A" wsp:rsidRPr="005B3F95"><w:rPr><w:lang w:val="EN-US"/></w:rPr><w:t>?</w:t></w:r></w:p></w:tc><w:tc><w:tcPr><w:tcW w:w="1955" w:type="dxa"/><w:shd w:val="clear" w:color="auto" w:fill="auto"/><w:tcMar><w:top w:w="57" w:type="dxa"/><w:bottom w:w="57" w:type="dxa"/></w:tcMar><w:vAlign w:val="center"/></w:tcPr><w:p wsp:rsidR="00B0025A" wsp:rsidRPr="005B3F95" wsp:rsidRDefault="00B0025A" wsp:rsidP="00DB7996"><w:pPr><w:pStyle w:val="SurveyXactClosedHorizontalChoice"/></w:pPr><w:r wsp:rsidRPr="005B3F95"><w:t>(1) </w:t></w:r><w:r wsp:rsidRPr="005B3F95"><w:rPr><w:rStyle w:val="SurveyXactClosedCheckbox"/></w:rPr><w:sym w:font="Wingdings" w:char="F071"/></w:r></w:p></w:tc><w:tc><w:tcPr><w:tcW w:w="1955" w:type="dxa"/><w:shd w:val="clear" w:color="auto" w:fill="auto"/><w:tcMar><w:top w:w="57" w:type="dxa"/><w:bottom w:w="57" w:type="dxa"/></w:tcMar><w:vAlign w:val="center"/></w:tcPr><w:p wsp:rsidR="00B0025A" wsp:rsidRPr="005B3F95" wsp:rsidRDefault="00B0025A" wsp:rsidP="00DB7996"><w:pPr><w:pStyle w:val="SurveyXactClosedHorizontalChoice"/></w:pPr><w:r wsp:rsidRPr="005B3F95"><w:t>(2) </w:t></w:r><w:r wsp:rsidRPr="005B3F95"><w:rPr><w:rStyle w:val="SurveyXactClosedCheckbox"/></w:rPr><w:sym w:font="Wingdings" w:char="F071"/></w:r></w:p></w:tc><w:tc><w:tcPr><w:tcW w:w="1955" w:type="dxa"/><w:shd w:val="clear" w:color="auto" w:fill="auto"/><w:tcMar><w:top w:w="57" w:type="dxa"/><w:bottom w:w="57" w:type="dxa"/></w:tcMar><w:vAlign w:val="center"/></w:tcPr><w:p wsp:rsidR="00B0025A" wsp:rsidRPr="005B3F95" wsp:rsidRDefault="00B0025A" wsp:rsidP="00DB7996"><w:pPr><w:pStyle w:val="SurveyXactClosedHorizontalChoice"/></w:pPr><w:r wsp:rsidRPr="005B3F95"><w:t>(3) </w:t></w:r><w:r wsp:rsidRPr="005B3F95"><w:rPr><w:rStyle w:val="SurveyXactClosedCheckbox"/></w:rPr><w:sym w:font="Wingdings" w:char="F071"/></w:r></w:p></w:tc></w:tr><w:tr wsp:rsidR="00B0025A" wsp:rsidRPr="005B3F95" wsp:rsidTr="00DB7996"><w:tc><w:tcPr><w:tcW w:w="2933" w:type="dxa"/><w:shd w:val="clear" w:color="auto" w:fill="auto"/><w:tcMar><w:top w:w="57" w:type="dxa"/><w:bottom w:w="57" w:type="dxa"/></w:tcMar><w:vAlign w:val="center"/></w:tcPr><w:p wsp:rsidR="00B0025A" wsp:rsidRPr="005B3F95" wsp:rsidRDefault="005D36A7" wsp:rsidP="00DB7996"><w:pPr><w:pStyle w:val="SurveyXactBatteryQuestionLine"/><w:rPr><w:lang w:val="EN-US"/></w:rPr></w:pPr><w:r wsp:rsidRPr="005B3F95"><w:rPr><w:lang w:val="EN-US"/></w:rPr><w:t>Was your mother born in Norway</w:t></w:r><w:r wsp:rsidR="00B0025A" wsp:rsidRPr="005B3F95"><w:rPr><w:lang w:val="EN-US"/></w:rPr><w:t>?</w:t></w:r></w:p></w:tc><w:tc><w:tcPr><w:tcW w:w="1955" w:type="dxa"/><w:shd w:val="clear" w:color="auto" w:fill="auto"/><w:tcMar><w:top w:w="57" w:type="dxa"/><w:bottom w:w="57" w:type="dxa"/></w:tcMar><w:vAlign w:val="center"/></w:tcPr><w:p wsp:rsidR="00B0025A" wsp:rsidRPr="005B3F95" wsp:rsidRDefault="00B0025A" wsp:rsidP="00DB7996"><w:pPr><w:pStyle w:val="SurveyXactClosedHorizontalChoice"/></w:pPr><w:r wsp:rsidRPr="005B3F95"><w:t>(1) </w:t></w:r><w:r wsp:rsidRPr="005B3F95"><w:rPr><w:rStyle w:val="SurveyXactClosedCheckbox"/></w:rPr><w:sym w:font="Wingdings" w:char="F071"/></w:r></w:p></w:tc><w:tc><w:tcPr><w:tcW w:w="1955" w:type="dxa"/><w:shd w:val="clear" w:color="auto" w:fill="auto"/><w:tcMar><w:top w:w="57" w:type="dxa"/><w:bottom w:w="57" w:type="dxa"/></w:tcMar><w:vAlign w:val="center"/></w:tcPr><w:p wsp:rsidR="00B0025A" wsp:rsidRPr="005B3F95" wsp:rsidRDefault="00B0025A" wsp:rsidP="00DB7996"><w:pPr><w:pStyle w:val="SurveyXactClosedHorizontalChoice"/></w:pPr><w:r wsp:rsidRPr="005B3F95"><w:t>(2) </w:t></w:r><w:r wsp:rsidRPr="005B3F95"><w:rPr><w:rStyle w:val="SurveyXactClosedCheckbox"/></w:rPr><w:sym w:font="Wingdings" w:char="F071"/></w:r></w:p></w:tc><w:tc><w:tcPr><w:tcW w:w="1955" w:type="dxa"/><w:shd w:val="clear" w:color="auto" w:fill="auto"/><w:tcMar><w:top w:w="57" w:type="dxa"/><w:bottom w:w="57" w:type="dxa"/></w:tcMar><w:vAlign w:val="center"/></w:tcPr><w:p wsp:rsidR="00B0025A" wsp:rsidRPr="005B3F95" wsp:rsidRDefault="00B0025A" wsp:rsidP="00DB7996"><w:pPr><w:pStyle w:val="SurveyXactClosedHorizontalChoice"/></w:pPr><w:r wsp:rsidRPr="005B3F95"><w:t>(3) </w:t></w:r><w:r wsp:rsidRPr="005B3F95"><w:rPr><w:rStyle w:val="SurveyXactClosedCheckbox"/></w:rPr><w:sym w:font="Wingdings" w:char="F071"/></w:r></w:p></w:tc></w:tr><w:tr wsp:rsidR="00B0025A" wsp:rsidRPr="005B3F95" wsp:rsidTr="00DB7996"><w:tc><w:tcPr><w:tcW w:w="2933" w:type="dxa"/><w:shd w:val="clear" w:color="auto" w:fill="auto"/><w:tcMar><w:top w:w="57" w:type="dxa"/><w:bottom w:w="57" w:type="dxa"/></w:tcMar><w:vAlign w:val="center"/></w:tcPr><w:p wsp:rsidR="00B0025A" wsp:rsidRPr="005B3F95" wsp:rsidRDefault="005D36A7" wsp:rsidP="00DB7996"><w:pPr><w:pStyle w:val="SurveyXactBatteryQuestionLine"/><w:rPr><w:lang w:val="EN-US"/></w:rPr></w:pPr><w:r wsp:rsidRPr="005B3F95"><w:rPr><w:lang w:val="EN-US"/></w:rPr><w:t>Was your father born in Norway</w:t></w:r><w:r wsp:rsidR="00B0025A" wsp:rsidRPr="005B3F95"><w:rPr><w:lang w:val="EN-US"/></w:rPr><w:t>?</w:t></w:r></w:p></w:tc><w:tc><w:tcPr><w:tcW w:w="1955" w:type="dxa"/><w:shd w:val="clear" w:color="auto" w:fill="auto"/><w:tcMar><w:top w:w="57" w:type="dxa"/><w:bottom w:w="57" w:type="dxa"/></w:tcMar><w:vAlign w:val="center"/></w:tcPr><w:p wsp:rsidR="00B0025A" wsp:rsidRPr="005B3F95" wsp:rsidRDefault="00B0025A" wsp:rsidP="00DB7996"><w:pPr><w:pStyle w:val="SurveyXactClosedHorizontalChoice"/></w:pPr><w:r wsp:rsidRPr="005B3F95"><w:t>(1) </w:t></w:r><w:r wsp:rsidRPr="005B3F95"><w:rPr><w:rStyle w:val="SurveyXactClosedCheckbox"/></w:rPr><w:sym w:font="Wingdings" w:char="F071"/></w:r></w:p></w:tc><w:tc><w:tcPr><w:tcW w:w="1955" w:type="dxa"/><w:shd w:val="clear" w:color="auto" w:fill="auto"/><w:tcMar><w:top w:w="57" w:type="dxa"/><w:bottom w:w="57" w:type="dxa"/></w:tcMar><w:vAlign w:val="center"/></w:tcPr><w:p wsp:rsidR="00B0025A" wsp:rsidRPr="005B3F95" wsp:rsidRDefault="00B0025A" wsp:rsidP="00DB7996"><w:pPr><w:pStyle w:val="SurveyXactClosedHorizontalChoice"/></w:pPr><w:r wsp:rsidRPr="005B3F95"><w:t>(2) </w:t></w:r><w:r wsp:rsidRPr="005B3F95"><w:rPr><w:rStyle w:val="SurveyXactClosedCheckbox"/></w:rPr><w:sym w:font="Wingdings" w:char="F071"/></w:r></w:p></w:tc><w:tc><w:tcPr><w:tcW w:w="1955" w:type="dxa"/><w:shd w:val="clear" w:color="auto" w:fill="auto"/><w:tcMar><w:top w:w="57" w:type="dxa"/><w:bottom w:w="57" w:type="dxa"/></w:tcMar><w:vAlign w:val="center"/></w:tcPr><w:p wsp:rsidR="00B0025A" wsp:rsidRPr="005B3F95" wsp:rsidRDefault="00B0025A" wsp:rsidP="00DB7996"><w:pPr><w:pStyle w:val="SurveyXactClosedHorizontalChoice"/></w:pPr><w:r wsp:rsidRPr="005B3F95"><w:t>(3) </w:t></w:r><w:r wsp:rsidRPr="005B3F95"><w:rPr><w:rStyle w:val="SurveyXactClosedCheckbox"/></w:rPr><w:sym w:font="Wingdings" w:char="F071"/></w:r></w:p></w:tc></w:tr><w:tr wsp:rsidR="00B0025A" wsp:rsidRPr="005B3F95" wsp:rsidTr="00DB7996"><w:tc><w:tcPr><w:tcW w:w="2933" w:type="dxa"/><w:shd w:val="clear" w:color="auto" w:fill="auto"/><w:tcMar><w:top w:w="57" w:type="dxa"/><w:bottom w:w="57" w:type="dxa"/></w:tcMar><w:vAlign w:val="center"/></w:tcPr><w:p wsp:rsidR="00B0025A" wsp:rsidRPr="005B3F95" wsp:rsidRDefault="000C30D0" wsp:rsidP="00DB7996"><w:pPr><w:pStyle w:val="SurveyXactBatteryQuestionLine"/><w:rPr><w:lang w:val="EN-US"/></w:rPr></w:pPr><w:r wsp:rsidRPr="005B3F95"><w:rPr><w:lang w:val="EN-US"/></w:rPr><w:t>Was the child participating in this study born in Norway</w:t></w:r><w:r wsp:rsidR="00B0025A" wsp:rsidRPr="005B3F95"><w:rPr><w:lang w:val="EN-US"/></w:rPr><w:t>?</w:t></w:r></w:p></w:tc><w:tc><w:tcPr><w:tcW w:w="1955" w:type="dxa"/><w:shd w:val="clear" w:color="auto" w:fill="auto"/><w:tcMar><w:top w:w="57" w:type="dxa"/><w:bottom w:w="57" w:type="dxa"/></w:tcMar><w:vAlign w:val="center"/></w:tcPr><w:p wsp:rsidR="00B0025A" wsp:rsidRPr="005B3F95" wsp:rsidRDefault="00B0025A" wsp:rsidP="00DB7996"><w:pPr><w:pStyle w:val="SurveyXactClosedHorizontalChoice"/></w:pPr><w:r wsp:rsidRPr="005B3F95"><w:t>(1) </w:t></w:r><w:r wsp:rsidRPr="005B3F95"><w:rPr><w:rStyle w:val="SurveyXactClosedCheckbox"/></w:rPr><w:sym w:font="Wingdings" w:char="F071"/></w:r></w:p></w:tc><w:tc><w:tcPr><w:tcW w:w="1955" w:type="dxa"/><w:shd w:val="clear" w:color="auto" w:fill="auto"/><w:tcMar><w:top w:w="57" w:type="dxa"/><w:bottom w:w="57" w:type="dxa"/></w:tcMar><w:vAlign w:val="center"/></w:tcPr><w:p wsp:rsidR="00B0025A" wsp:rsidRPr="005B3F95" wsp:rsidRDefault="00B0025A" wsp:rsidP="00DB7996"><w:pPr><w:pStyle w:val="SurveyXactClosedHorizontalChoice"/></w:pPr><w:r wsp:rsidRPr="005B3F95"><w:t>(2) </w:t></w:r><w:r wsp:rsidRPr="005B3F95"><w:rPr><w:rStyle w:val="SurveyXactClosedCheckbox"/></w:rPr><w:sym w:font="Wingdings" w:char="F071"/></w:r></w:p></w:tc><w:tc><w:tcPr><w:tcW w:w="1955" w:type="dxa"/><w:shd w:val="clear" w:color="auto" w:fill="auto"/><w:tcMar><w:top w:w="57" w:type="dxa"/><w:bottom w:w="57" w:type="dxa"/></w:tcMar><w:vAlign w:val="center"/></w:tcPr><w:p wsp:rsidR="00B0025A" wsp:rsidRPr="005B3F95" wsp:rsidRDefault="00B0025A" wsp:rsidP="00DB7996"><w:pPr><w:pStyle w:val="SurveyXactClosedHorizontalChoice"/></w:pPr><w:r wsp:rsidRPr="005B3F95"><w:t>(3) </w:t></w:r><w:r wsp:rsidRPr="005B3F95"><w:rPr><w:rStyle w:val="SurveyXactClosedCheckbox"/></w:rPr><w:sym w:font="Wingdings" w:char="F071"/></w:r></w:p></w:tc></w:tr><w:tr wsp:rsidR="00B0025A" wsp:rsidTr="00DB7996"><w:tc><w:tcPr><w:tcW w:w="2933" w:type="dxa"/><w:shd w:val="clear" w:color="auto" w:fill="auto"/><w:tcMar><w:top w:w="57" w:type="dxa"/><w:bottom w:w="57" w:type="dxa"/></w:tcMar><w:vAlign w:val="center"/></w:tcPr><w:p wsp:rsidR="00B0025A" wsp:rsidRPr="005B3F95" wsp:rsidRDefault="000C30D0" wsp:rsidP="00DB7996"><w:pPr><w:pStyle w:val="SurveyXactBatteryQuestionLine"/><w:rPr><w:lang w:val="EN-US"/></w:rPr></w:pPr><w:r wsp:rsidRPr="005B3F95"><w:rPr><w:lang w:val="EN-US"/></w:rPr><w:t>Was the child’s parents born in Norway</w:t></w:r><w:r wsp:rsidR="00B0025A" wsp:rsidRPr="005B3F95"><w:rPr><w:lang w:val="EN-US"/></w:rPr><w:t>?</w:t></w:r></w:p></w:tc><w:tc><w:tcPr><w:tcW w:w="1955" w:type="dxa"/><w:shd w:val="clear" w:color="auto" w:fill="auto"/><w:tcMar><w:top w:w="57" w:type="dxa"/><w:bottom w:w="57" w:type="dxa"/></w:tcMar><w:vAlign w:val="center"/></w:tcPr><w:p wsp:rsidR="00B0025A" wsp:rsidRPr="005B3F95" wsp:rsidRDefault="00B0025A" wsp:rsidP="00DB7996"><w:pPr><w:pStyle w:val="SurveyXactClosedHorizontalChoice"/></w:pPr><w:r wsp:rsidRPr="005B3F95"><w:t>(1) </w:t></w:r><w:r wsp:rsidRPr="005B3F95"><w:rPr><w:rStyle w:val="SurveyXactClosedCheckbox"/></w:rPr><w:sym w:font="Wingdings" w:char="F071"/></w:r></w:p></w:tc><w:tc><w:tcPr><w:tcW w:w="1955" w:type="dxa"/><w:shd w:val="clear" w:color="auto" w:fill="auto"/><w:tcMar><w:top w:w="57" w:type="dxa"/><w:bottom w:w="57" w:type="dxa"/></w:tcMar><w:vAlign w:val="center"/></w:tcPr><w:p wsp:rsidR="00B0025A" wsp:rsidRPr="005B3F95" wsp:rsidRDefault="00B0025A" wsp:rsidP="00DB7996"><w:pPr><w:pStyle w:val="SurveyXactClosedHorizontalChoice"/></w:pPr><w:r wsp:rsidRPr="005B3F95"><w:t>(2) </w:t></w:r><w:r wsp:rsidRPr="005B3F95"><w:rPr><w:rStyle w:val="SurveyXactClosedCheckbox"/></w:rPr><w:sym w:font="Wingdings" w:char="F071"/></w:r></w:p></w:tc><w:tc><w:tcPr><w:tcW w:w="1955" w:type="dxa"/><w:shd w:val="clear" w:color="auto" w:fill="auto"/><w:tcMar><w:top w:w="57" w:type="dxa"/><w:bottom w:w="57" w:type="dxa"/></w:tcMar><w:vAlign w:val="center"/></w:tcPr><w:p wsp:rsidR="00B0025A" wsp:rsidRDefault="00B0025A" wsp:rsidP="00DB7996"><w:pPr><w:pStyle w:val="SurveyXactClosedHorizontalChoice"/></w:pPr><w:r wsp:rsidRPr="005B3F95"><w:t>(3) </w:t></w:r><w:r wsp:rsidRPr="005B3F95"><w:rPr><w:rStyle w:val="SurveyXactClosedCheckbox"/></w:rPr><w:sym w:font="Wingdings" w:char="F071"/></w:r></w:p></w:tc></w:tr></w:tbl></wx:sub-section><wx:sub-section><w:p wsp:rsidR="00B0025A" wsp:rsidRPr="00B03C00" wsp:rsidRDefault="005B3F95" wsp:rsidP="00B0025A"><w:pPr><w:pStyle w:val="SurveyXactQuestionTitle"/><w:rPr><w:b w:val="off"/><w:u w:val="single"/><w:lang w:val="EN-US"/></w:rPr></w:pPr><w:r wsp:rsidRPr="00B03C00"><w:rPr><w:b w:val="off"/><w:u w:val="single"/><w:lang w:val="EN-US"/></w:rPr><w:t>Number of persons in the household</w:t></w:r></w:p><w:p wsp:rsidR="005B3F95" wsp:rsidRPr="00B03C00" wsp:rsidRDefault="005B3F95" wsp:rsidP="005B3F95"><w:pPr><w:rPr><w:lang w:val="EN-US"/></w:rPr></w:pPr></w:p></wx:sub-section><wx:sub-section><w:p wsp:rsidR="005B3F95" wsp:rsidRPr="00B03C00" wsp:rsidRDefault="005B3F95" wsp:rsidP="005B3F95"><w:pPr><w:pStyle w:val="SurveyXactQuestionTitle"/><w:rPr><w:b w:val="off"/><w:lang w:val="EN-US"/></w:rPr></w:pPr><w:r wsp:rsidRPr="00B03C00"><w:rPr><w:b w:val="off"/><w:lang w:val="EN-US"/></w:rPr><w:t>How many persons live in the household?</w:t></w:r></w:p><w:p wsp:rsidR="005B3F95" wsp:rsidRPr="00B03C00" wsp:rsidRDefault="005B3F95" wsp:rsidP="005B3F95"><w:pPr><w:pStyle w:val="SurveyXactOpenUnderline"/><w:rPr><w:lang w:val="EN-US"/></w:rPr></w:pPr><w:r wsp:rsidRPr="00B03C00"><w:rPr><w:lang w:val="EN-US"/></w:rPr><w:t>__</w:t></w:r></w:p><w:p wsp:rsidR="005B3F95" wsp:rsidRPr="00B03C00" wsp:rsidRDefault="005B3F95" wsp:rsidP="005B3F95"><w:pPr><w:rPr><w:lang w:val="EN-US"/></w:rPr></w:pPr></w:p></wx:sub-section><wx:sub-section><w:p wsp:rsidR="005B3F95" wsp:rsidRPr="00B03C00" wsp:rsidRDefault="005B3F95" wsp:rsidP="005B3F95"><w:pPr><w:pStyle w:val="SurveyXactQuestionTitle"/><w:rPr><w:b w:val="off"/><w:lang w:val="EN-US"/></w:rPr></w:pPr><w:r wsp:rsidRPr="00B03C00"><w:rPr><w:b w:val="off"/><w:lang w:val="EN-US"/></w:rPr><w:t>How many children live in the household?</w:t></w:r></w:p><w:p wsp:rsidR="005B3F95" wsp:rsidRPr="00B03C00" wsp:rsidRDefault="005B3F95" wsp:rsidP="005B3F95"><w:pPr><w:pStyle w:val="SurveyXactOpenUnderline"/><w:rPr><w:lang w:val="EN-US"/></w:rPr></w:pPr><w:r wsp:rsidRPr="00B03C00"><w:rPr><w:lang w:val="EN-US"/></w:rPr><w:t>__</w:t></w:r><w:r wsp:rsidR="00586739" wsp:rsidRPr="00B03C00"><w:rPr><w:rStyle w:val="DefaultCharacterStyle"/><w:rFonts w:ascii="Open Sans" w:h-ansi="Open Sans"/><wx:font wx:val="Open Sans"/><w:color w:val="333333"/><w:sz w:val="27"/><w:sz-cs w:val="27"/><w:shd w:val="clear" w:color="auto" w:fill="FFFFFF"/><w:lang w:val="EN-US"/></w:rPr><w:t> </w:t></w:r></w:p><w:p wsp:rsidR="005B3F95" wsp:rsidRPr="00B03C00" wsp:rsidRDefault="005B3F95" wsp:rsidP="005B3F95"><w:pPr><w:rPr><w:lang w:val="EN-US"/></w:rPr></w:pPr></w:p><w:p wsp:rsidR="00B03C00" wsp:rsidRPr="00B03C00" wsp:rsidRDefault="00B03C00" wsp:rsidP="005B3F95"><w:pPr><w:rPr><w:lang w:val="EN-US"/></w:rPr></w:pPr></w:p><w:p wsp:rsidR="00B03C00" wsp:rsidRPr="00B03C00" wsp:rsidRDefault="00B03C00" wsp:rsidP="00586739"><w:pPr><w:rPr><w:u w:val="single"/><w:lang w:val="EN-US"/></w:rPr></w:pPr><w:r wsp:rsidRPr="00B03C00"><w:rPr><w:u w:val="single"/><w:lang w:val="EN-US"/></w:rPr><w:t>Educational level</w:t></w:r></w:p><w:p wsp:rsidR="00B03C00" wsp:rsidRPr="00B03C00" wsp:rsidRDefault="00B03C00" wsp:rsidP="00586739"><w:pPr><w:rPr><w:lang w:val="EN-US"/></w:rPr></w:pPr></w:p><w:p wsp:rsidR="00B0025A" wsp:rsidRPr="00B03C00" wsp:rsidRDefault="00B0025A" wsp:rsidP="00586739"><w:pPr><w:rPr><w:lang w:val="EN-US"/></w:rPr></w:pPr><w:r wsp:rsidRPr="00B03C00"><w:rPr><w:lang w:val="EN-US"/></w:rPr><w:br/></w:r><w:r wsp:rsidR="00586739" wsp:rsidRPr="00B03C00"><w:rPr><w:lang w:val="EN-US"/></w:rPr><w:t>What level of education do you have? Highest level of education attained</w:t></w:r></w:p><w:p wsp:rsidR="00B0025A" wsp:rsidRPr="00B03C00" wsp:rsidRDefault="00B0025A" wsp:rsidP="00B0025A"><w:pPr><w:pStyle w:val="SurveyXactClosedVerticalChoices"/><w:rPr><w:lang w:val="EN-US"/></w:rPr></w:pPr><w:r wsp:rsidRPr="00B03C00"><w:rPr><w:rStyle w:val="SurveyXactClosedVerticalChoiceValue"/><w:lang w:val="EN-US"/></w:rPr><w:t>(1)</w:t></w:r><w:r wsp:rsidRPr="00B03C00"><w:rPr><w:lang w:val="EN-US"/></w:rPr><w:tab/></w:r><w:r wsp:rsidRPr="00B03C00"><w:rPr><w:rStyle w:val="SurveyXactClosedCheckbox"/></w:rPr><w:sym w:font="Wingdings" w:char="F071"/></w:r><w:r wsp:rsidRPr="00B03C00"><w:rPr><w:lang w:val="EN-US"/></w:rPr><w:tab/></w:r><w:r wsp:rsidR="00586739" wsp:rsidRPr="00B03C00"><w:rPr><w:lang w:val="EN-US"/></w:rPr><w:t>Elementary school, less than 10 years</w:t></w:r></w:p><w:p wsp:rsidR="00B0025A" wsp:rsidRPr="00B03C00" wsp:rsidRDefault="00B0025A" wsp:rsidP="00B0025A"><w:pPr><w:pStyle w:val="SurveyXactClosedVerticalChoices"/><w:rPr><w:lang w:val="EN-US"/></w:rPr></w:pPr><w:r wsp:rsidRPr="00B03C00"><w:rPr><w:rStyle w:val="SurveyXactClosedVerticalChoiceValue"/><w:lang w:val="EN-US"/></w:rPr><w:t>(2)</w:t></w:r><w:r wsp:rsidRPr="00B03C00"><w:rPr><w:lang w:val="EN-US"/></w:rPr><w:tab/></w:r><w:r wsp:rsidRPr="00B03C00"><w:rPr><w:rStyle w:val="SurveyXactClosedCheckbox"/></w:rPr><w:sym w:font="Wingdings" w:char="F071"/></w:r><w:r wsp:rsidRPr="00B03C00"><w:rPr><w:lang w:val="EN-US"/></w:rPr><w:tab/></w:r><w:r wsp:rsidR="00586739" wsp:rsidRPr="00B03C00"><w:rPr><w:lang w:val="EN-US"/></w:rPr><w:t>Elementary school, 10 years</w:t></w:r></w:p><w:p wsp:rsidR="00B0025A" wsp:rsidRPr="00B03C00" wsp:rsidRDefault="00B0025A" wsp:rsidP="00B0025A"><w:pPr><w:pStyle w:val="SurveyXactClosedVerticalChoices"/><w:rPr><w:lang w:val="EN-US"/></w:rPr></w:pPr><w:r wsp:rsidRPr="00B03C00"><w:rPr><w:rStyle w:val="SurveyXactClosedVerticalChoiceValue"/><w:lang w:val="EN-US"/></w:rPr><w:t>(3)</w:t></w:r><w:r wsp:rsidRPr="00B03C00"><w:rPr><w:lang w:val="EN-US"/></w:rPr><w:tab/></w:r><w:r wsp:rsidRPr="00B03C00"><w:rPr><w:rStyle w:val="SurveyXactClosedCheckbox"/></w:rPr><w:sym w:font="Wingdings" w:char="F071"/></w:r><w:r wsp:rsidRPr="00B03C00"><w:rPr><w:lang w:val="EN-US"/></w:rPr><w:tab/></w:r><w:r wsp:rsidR="00586739" wsp:rsidRPr="00B03C00"><w:rPr><w:lang w:val="EN-US"/></w:rPr><w:t>High school or equivalent</w:t></w:r></w:p><w:p wsp:rsidR="00B0025A" wsp:rsidRPr="00B03C00" wsp:rsidRDefault="00B0025A" wsp:rsidP="00B0025A"><w:pPr><w:pStyle w:val="SurveyXactClosedVerticalChoices"/><w:rPr><w:lang w:val="EN-US"/></w:rPr></w:pPr><w:r wsp:rsidRPr="00B03C00"><w:rPr><w:rStyle w:val="SurveyXactClosedVerticalChoiceValue"/><w:lang w:val="EN-US"/></w:rPr><w:t>(4)</w:t></w:r><w:r wsp:rsidRPr="00B03C00"><w:rPr><w:lang w:val="EN-US"/></w:rPr><w:tab/></w:r><w:r wsp:rsidRPr="00B03C00"><w:rPr><w:rStyle w:val="SurveyXactClosedCheckbox"/></w:rPr><w:sym w:font="Wingdings" w:char="F071"/></w:r><w:r wsp:rsidRPr="00B03C00"><w:rPr><w:lang w:val="EN-US"/></w:rPr><w:tab/></w:r><w:r wsp:rsidR="00B03C00" wsp:rsidRPr="00B03C00"><w:rPr><w:lang w:val="EN-US"/></w:rPr><w:t>College or </w:t></w:r><w:r wsp:rsidRPr="00B03C00"><w:rPr><w:lang w:val="EN-US"/></w:rPr><w:t>Universit</w:t></w:r><w:r wsp:rsidR="00B03C00" wsp:rsidRPr="00B03C00"><w:rPr><w:lang w:val="EN-US"/></w:rPr><w:t>y</w:t></w:r><w:r wsp:rsidRPr="00B03C00"><w:rPr><w:lang w:val="EN-US"/></w:rPr><w:t> (4 </w:t></w:r><w:r wsp:rsidR="00B03C00" wsp:rsidRPr="00B03C00"><w:rPr><w:lang w:val="EN-US"/></w:rPr><w:t>years or less</w:t></w:r><w:r wsp:rsidRPr="00B03C00"><w:rPr><w:lang w:val="EN-US"/></w:rPr><w:t>)</w:t></w:r></w:p><w:p wsp:rsidR="00B0025A" wsp:rsidRPr="00B03C00" wsp:rsidRDefault="00B0025A" wsp:rsidP="00B0025A"><w:pPr><w:pStyle w:val="SurveyXactClosedVerticalChoices"/><w:rPr><w:lang w:val="EN-US"/></w:rPr></w:pPr><w:r wsp:rsidRPr="00B03C00"><w:rPr><w:rStyle w:val="SurveyXactClosedVerticalChoiceValue"/><w:lang w:val="EN-US"/></w:rPr><w:t>(5)</w:t></w:r><w:r wsp:rsidRPr="00B03C00"><w:rPr><w:lang w:val="EN-US"/></w:rPr><w:tab/></w:r><w:r wsp:rsidRPr="00B03C00"><w:rPr><w:rStyle w:val="SurveyXactClosedCheckbox"/></w:rPr><w:sym w:font="Wingdings" w:char="F071"/></w:r><w:r wsp:rsidRPr="00B03C00"><w:rPr><w:lang w:val="EN-US"/></w:rPr><w:tab/></w:r><w:r wsp:rsidR="00B03C00" wsp:rsidRPr="00B03C00"><w:rPr><w:lang w:val="EN-US"/></w:rPr><w:t>College or University </w:t></w:r><w:r wsp:rsidRPr="00B03C00"><w:rPr><w:lang w:val="EN-US"/></w:rPr><w:t>(</w:t></w:r><w:r wsp:rsidR="00B03C00" wsp:rsidRPr="00B03C00"><w:rPr><w:lang w:val="EN-US"/></w:rPr><w:t>more than</w:t></w:r><w:r wsp:rsidRPr="00B03C00"><w:rPr><w:lang w:val="EN-US"/></w:rPr><w:t> 4 </w:t></w:r><w:r wsp:rsidR="00B03C00" wsp:rsidRPr="00B03C00"><w:rPr><w:lang w:val="EN-US"/></w:rPr><w:t>years</w:t></w:r><w:r wsp:rsidRPr="00B03C00"><w:rPr><w:lang w:val="EN-US"/></w:rPr><w:t>)</w:t></w:r></w:p><w:p wsp:rsidR="00B0025A" wsp:rsidRPr="00B03C00" wsp:rsidRDefault="00B0025A" wsp:rsidP="00B0025A"><w:pPr><w:pStyle w:val="SurveyXactClosedVerticalChoices"/><w:rPr><w:lang w:val="EN-US"/></w:rPr></w:pPr><w:r wsp:rsidRPr="00B03C00"><w:rPr><w:rStyle w:val="SurveyXactClosedVerticalChoiceValue"/><w:lang w:val="EN-US"/></w:rPr><w:t>(6)</w:t></w:r><w:r wsp:rsidRPr="00B03C00"><w:rPr><w:lang w:val="EN-US"/></w:rPr><w:tab/></w:r><w:r wsp:rsidRPr="00B03C00"><w:rPr><w:rStyle w:val="SurveyXactClosedCheckbox"/></w:rPr><w:sym w:font="Wingdings" w:char="F071"/></w:r><w:r wsp:rsidR="00B03C00" wsp:rsidRPr="00B03C00"><w:rPr><w:lang w:val="EN-US"/></w:rPr><w:tab/><w:t>Other</w:t></w:r></w:p><w:p wsp:rsidR="00B0025A" wsp:rsidRPr="00B03C00" wsp:rsidRDefault="00B0025A" wsp:rsidP="00B0025A"><w:pPr><w:rPr><w:lang w:val="EN-US"/></w:rPr></w:pPr><w:r wsp:rsidRPr="00B03C00"><w:rPr><w:lang w:val="EN-US"/></w:rPr><w:br/></w:r></w:p></wx:sub-section></wx:sub-section></wx:sub-section></wx:sub-section><w:sectPr wsp:rsidR="00B0025A" wsp:rsidRPr="00B03C00" wsp:rsidSect="000D74FD"><w:pgSz w:w="11906" w:h="16838"/><w:pgMar w:top="1417" w:right="1417" w:bottom="1417" w:left="1417" w:header="708" w:footer="708" w:gutter="0"/><w:cols w:space="708"/><w:docGrid w:line-pitch="360"/></w:sectPr></wx:sect></w:body></w:wordDocument>
